# Supplementary material for: Bioinformatic Analysis of the Campylobacter jejuni Type VI Secretion System and Effector Prediction
Source: Front Microbiol. 2021 Jun 29;12:694824. doi: 10.3389/fmicb.2021.694824 (PMC8285248; doi:10.3389/fmicb.2021.694824)
Supplement: Supplementary Table 1 — List of characterised T6SS effectors screened against the local C. jejuni protein database. [file Table_1.XLSX]

## Sheet: Campylobacter jejuni complete g
Table S4 ׀ Table of Campylobacter jejuni genomes “scaffold” level or higher under study with T6SS and CJIE3 analysis.
#Organism Name	Strain	No. of T6SS 13 loci (against ref 108 T6SS)	CJE1094	CJE1153	CJE1105	CJIE3	T6SS-habouring plasmid	BioSample	Location	Host	Assembly	Level	Size(Mb)	GC%	Replicons	WGS	Scaffolds	CDS	Release Date	GenBank FTP	RefSeq FTP
Campylobacter jejuni	4							SAMEA3726902			GCA_900036015.1	Scaffold	1.443	30.4		FCEZ01	95	1373	2016-02-18T00:00:00Z	ftp://ftp.ncbi.nlm.nih.gov/genomes/all/GCA/900/036/015/GCA_900036015.1_PRJEB10566	ftp://ftp.ncbi.nlm.nih.gov/genomes/all/GCF/900/036/015/GCF_900036015.1_PRJEB10566
Campylobacter jejuni	100							SAMN07629443			GCA_002355255.1	Chromosome	1.8696	30.3	chromosome:CP023446.1; plasmid pJc100:CP023447.1		2	1867	2017-09-25T00:00:00Z	ftp://ftp.ncbi.nlm.nih.gov/genomes/all/GCA/002/355/255/GCA_002355255.1_ASM235525v1
Campylobacter jejuni	108	13	N/A	N/A	N/A	N/A	N/A	N/A	Netherlands	Human	N/A	Contig	0.017	N/A		JX436460	1	13	2013-06-10T00:00:00Z	https://www.ncbi.nlm.nih.gov/nuccore/JX436460
Campylobacter jejuni 255	255	10	+					SAMN02744562	Pakistan	Human	GCA_000686265.1	Scaffold	1.63477	30.3		ARWS01	23	1586	2014-05-07T00:00:00Z	ftp://ftp.ncbi.nlm.nih.gov/genomes/all/GCA/000/686/265/GCA_000686265.1_Assembly_1	ftp://ftp.ncbi.nlm.nih.gov/genomes/all/GCF/000/686/265/GCF_000686265.1_Assembly_1
Campylobacter jejuni	488	13	+	+		+		N/A	Brazil	N/A	N/A	Complete	1.65466	30.26		N/A	1	1770	N/A	N/A	N/A
Campylobacter jejuni subsp. jejuni 1336	1336		+	+		+		SAMN02471182			GCA_000163975.1	Chromosome	1.70283	30.3513	chromosome:NZ_CM000854.1/CM000854.1	ADGL01	1	3344	2010-01-12T00:00:00Z	ftp://ftp.ncbi.nlm.nih.gov/genomes/all/GCA/000/163/975/GCA_000163975.1_ASM16397v1	ftp://ftp.ncbi.nlm.nih.gov/genomes/all/GCF/000/163/975/GCF_000163975.1_ASM16397v1
Campylobacter jejuni	2704							SAMN14053345			GCA_011380075.1	Scaffold	1.68636	30.5		JAAGPV01	39	1659	2020-03-17T00:00:00Z	ftp://ftp.ncbi.nlm.nih.gov/genomes/all/GCA/011/380/075/GCA_011380075.1_ASM1138007v1	ftp://ftp.ncbi.nlm.nih.gov/genomes/all/GCF/011/380/075/GCF_011380075.1_ASM1138007v1
Campylobacter jejuni	2865	12		+	+	+		SAMN04159476	Malaysia	Chicken	GCA_001420435.1	Scaffold	1.82106	30.2		LLWL01	69	1785	2015-10-29T00:00:00Z	ftp://ftp.ncbi.nlm.nih.gov/genomes/all/GCA/001/420/435/GCA_001420435.1_ASM142043v1	ftp://ftp.ncbi.nlm.nih.gov/genomes/all/GCF/001/420/435/GCF_001420435.1_ASM142043v1
Campylobacter jejuni	2868	12	+				+	SAMN04159286	Malaysia	Chicken	GCA_001420485.1	Scaffold	1.741	30.3		LLWM01	109	1684	2015-10-29T00:00:00Z	ftp://ftp.ncbi.nlm.nih.gov/genomes/all/GCA/001/420/485/GCA_001420485.1_ASM142048v1	ftp://ftp.ncbi.nlm.nih.gov/genomes/all/GCF/001/420/485/GCF_001420485.1_ASM142048v1
Campylobacter jejuni	2871							SAMN04159299			GCA_001420455.1	Scaffold	1.65418	30.4		LLWN01	30	1633	2015-10-29T00:00:00Z	ftp://ftp.ncbi.nlm.nih.gov/genomes/all/GCA/001/420/455/GCA_001420455.1_ASM142045v1	ftp://ftp.ncbi.nlm.nih.gov/genomes/all/GCF/001/420/455/GCF_001420455.1_ASM142045v1
Campylobacter jejuni 4031	4031							SAMEA2272246			GCA_000493495.1	Complete	1.66933	30.5	chromosome I:NC_022529.1/HG428754.1		1	1644	2013-10-02T00:00:00Z	ftp://ftp.ncbi.nlm.nih.gov/genomes/all/GCA/000/493/495/GCA_000493495.1_TS	ftp://ftp.ncbi.nlm.nih.gov/genomes/all/GCF/000/493/495/GCF_000493495.1_TS
Campylobacter jejuni 10186	10186	10	+					SAMN02744558	Vietnam	Human	GCA_000686225.1	Scaffold	1.65871	30.3		AUUG01	22	1644	2014-05-07T00:00:00Z	ftp://ftp.ncbi.nlm.nih.gov/genomes/all/GCA/000/686/225/GCA_000686225.1_Assembly_1	ftp://ftp.ncbi.nlm.nih.gov/genomes/all/GCF/000/686/225/GCF_000686225.1_Assembly_1
Campylobacter jejuni 10227	10227	12	+				+	SAMN02744561	Vietnam	Human	GCA_000686285.1	Scaffold	1.71769	30.2		AUUI01	24	1641	2014-05-07T00:00:00Z	ftp://ftp.ncbi.nlm.nih.gov/genomes/all/GCA/000/686/285/GCA_000686285.1_Assembly_1	ftp://ftp.ncbi.nlm.nih.gov/genomes/all/GCF/000/686/285/GCF_000686285.1_Assembly_1
Campylobacter jejuni	12502	12	+	+	+	+		SAMEA3487088	UK	Chicken	GCA_001291965.1	Scaffold	1.68235	30.3		CYRV01	142	1646	2015-09-11T00:00:00Z	ftp://ftp.ncbi.nlm.nih.gov/genomes/all/GCA/001/291/965/GCA_001291965.1_12502_S52contigs.fa	ftp://ftp.ncbi.nlm.nih.gov/genomes/all/GCF/001/291/965/GCF_001291965.1_12502_S52contigs.fa
Campylobacter jejuni	12567							SAMN08849677			GCA_003060725.1	Complete	1.70569	30.4	chromosome:NZ_CP028909.1/CP028909.1		1	1667	2018-04-23T00:00:00Z	ftp://ftp.ncbi.nlm.nih.gov/genomes/all/GCA/003/060/725/GCA_003060725.1_ASM306072v1	ftp://ftp.ncbi.nlm.nih.gov/genomes/all/GCF/003/060/725/GCF_003060725.1_ASM306072v1
Campylobacter jejuni 20176	20176	12	+	+	+	+		SAMN02744560	Vietnam	Human	GCA_000686445.1	Scaffold	1.72614	30.2		AUUQ01	28	1683	2014-05-07T00:00:00Z	ftp://ftp.ncbi.nlm.nih.gov/genomes/all/GCA/000/686/445/GCA_000686445.1_Assembly_1	ftp://ftp.ncbi.nlm.nih.gov/genomes/all/GCF/000/686/445/GCF_000686445.1_Assembly_1
Campylobacter jejuni 30318	30318	12	+				+	SAMN02744565	Vietnam	Human	GCA_000686305.1	Scaffold	1.70117	30.3		AUUJ01	26	1699	2014-05-07T00:00:00Z	ftp://ftp.ncbi.nlm.nih.gov/genomes/all/GCA/000/686/305/GCA_000686305.1_Assembly_1	ftp://ftp.ncbi.nlm.nih.gov/genomes/all/GCF/000/686/305/GCF_000686305.1_Assembly_1
Campylobacter jejuni 32488	32488							SAMN02179883			GCA_000430385.1	Complete	1.7024	30.5	chromosome:NC_021834.1/CP006006.1		1	1645	2013-07-16T00:00:00Z	ftp://ftp.ncbi.nlm.nih.gov/genomes/all/GCA/000/430/385/GCA_000430385.1_ASM43038v1	ftp://ftp.ncbi.nlm.nih.gov/genomes/all/GCF/000/430/385/GCF_000430385.1_ASM43038v1
Campylobacter jejuni subsp. jejuni	35925							SAMN03344735			GCA_000934305.1	Complete	1.61238	30.7	chromosome:NZ_CP010906.1/CP010906.1		1	1546	2015-02-25T00:00:00Z	ftp://ftp.ncbi.nlm.nih.gov/genomes/all/GCA/000/934/305/GCA_000934305.1_ASM93430v1	ftp://ftp.ncbi.nlm.nih.gov/genomes/all/GCF/000/934/305/GCF_000934305.1_ASM93430v1
Campylobacter jejuni	43431	13	+	+	+	+		N/A	Canada	Human	N/A	Complete	1.66179	30.36		N/A	1	1791	N/A	N/A	N/A
Campylobacter jejuni subsp. jejuni	00-0949							SAMN03216759			GCA_000835365.1	Complete	1.83101	30.37	chromosome:NZ_CP010301.1/CP010301.1; plasmid pTet:NZ_CP010302.1/CP010302.1; plasmid pVir:NZ_CP010303.1/CP010303.1		3	1854	2015-02-10T00:00:00Z	ftp://ftp.ncbi.nlm.nih.gov/genomes/all/GCA/000/835/365/GCA_000835365.1_ASM83536v1	ftp://ftp.ncbi.nlm.nih.gov/genomes/all/GCF/000/835/365/GCF_000835365.1_ASM83536v1
Campylobacter jejuni subsp. jejuni	00-1597	13	+	+	+	+		SAMN03216760	Canada	Human	GCA_000835285.1	Complete	1.74205	30.4	chromosome:NZ_CP010306.1/CP010306.1		1	1684	2015-02-10T00:00:00Z	ftp://ftp.ncbi.nlm.nih.gov/genomes/all/GCA/000/835/285/GCA_000835285.1_ASM83528v1	ftp://ftp.ncbi.nlm.nih.gov/genomes/all/GCF/000/835/285/GCF_000835285.1_ASM83528v1
Campylobacter jejuni subsp. jejuni 00-2425	00-2425							SAMN02603723			GCA_000468915.2	Complete	1.71898	30.5	chromosome:NC_022362.2/CP006729.2		1	1713	2013-09-16T00:00:00Z	ftp://ftp.ncbi.nlm.nih.gov/genomes/all/GCA/000/468/915/GCA_000468915.2_ASM46891v2	ftp://ftp.ncbi.nlm.nih.gov/genomes/all/GCF/000/468/915/GCF_000468915.2_ASM46891v2
Campylobacter jejuni subsp. jejuni 00-2426	00-2426							SAMN02603724			GCA_000466105.2	Complete	1.68081	30.5	chromosome:NC_022352.2/CP006708.2		1	1657	2013-09-12T00:00:00Z	ftp://ftp.ncbi.nlm.nih.gov/genomes/all/GCA/000/466/105/GCA_000466105.2_ASM46610v2	ftp://ftp.ncbi.nlm.nih.gov/genomes/all/GCF/000/466/105/GCF_000466105.2_ASM46610v2
Campylobacter jejuni subsp. jejuni 00-2538	00-2538							SAMN02603725			GCA_000466065.2	Complete	1.71937	30.5	chromosome:NC_022351.2/CP006707.2		1	1713	2013-09-12T00:00:00Z	ftp://ftp.ncbi.nlm.nih.gov/genomes/all/GCA/000/466/065/GCA_000466065.2_ASM46606v2	ftp://ftp.ncbi.nlm.nih.gov/genomes/all/GCF/000/466/065/GCF_000466065.2_ASM46606v2
Campylobacter jejuni subsp. jejuni 00-2544	00-2544							SAMN02603726			GCA_000466075.2	Complete	1.76643	30.4708	chromosome:NC_022353.2/CP006709.2; plasmid unnamed:NC_022354.1/CP006710.1		2	1761	2013-09-12T00:00:00Z	ftp://ftp.ncbi.nlm.nih.gov/genomes/all/GCA/000/466/075/GCA_000466075.2_ASM46607v2	ftp://ftp.ncbi.nlm.nih.gov/genomes/all/GCF/000/466/075/GCF_000466075.2_ASM46607v2
Campylobacter jejuni subsp. jejuni	00-6200							SAMN03216761			GCA_000835305.1	Complete	1.67078	30.5	chromosome:NZ_CP010307.1/CP010307.1		1	1648	2015-02-10T00:00:00Z	ftp://ftp.ncbi.nlm.nih.gov/genomes/all/GCA/000/835/305/GCA_000835305.1_ASM83530v1	ftp://ftp.ncbi.nlm.nih.gov/genomes/all/GCF/000/835/305/GCF_000835305.1_ASM83530v1
Campylobacter jejuni subsp. jejuni	01-1512							SAMN03216762			GCA_000835345.1	Complete	1.82784	30.3698	chromosome:NZ_CP010072.1/CP010072.1; plasmid pCj1:NZ_CP010073.1/CP010073.1; plasmid pCj2:NZ_CP010074.1/CP010074.1		3	1856	2015-02-10T00:00:00Z	ftp://ftp.ncbi.nlm.nih.gov/genomes/all/GCA/000/835/345/GCA_000835345.1_ASM83534v1	ftp://ftp.ncbi.nlm.nih.gov/genomes/all/GCF/000/835/345/GCF_000835345.1_ASM83534v1
Campylobacter jejuni	1_12S							SAMEA2518459			GCA_000753095.1	Scaffold	1.87026	30.6		CCCY01	48	1859	2014-09-05T00:00:00Z	ftp://ftp.ncbi.nlm.nih.gov/genomes/all/GCA/000/753/095/GCA_000753095.1_1_12S	ftp://ftp.ncbi.nlm.nih.gov/genomes/all/GCF/000/753/095/GCF_000753095.1_1_12S
Campylobacter jejuni	10_S9							SAMEA3556513			GCA_001407915.1	Scaffold	1.61217	30.5		CZHZ01	36	1568	2015-10-11T00:00:00Z	ftp://ftp.ncbi.nlm.nih.gov/genomes/all/GCA/001/407/915/GCA_001407915.1_10_S9	ftp://ftp.ncbi.nlm.nih.gov/genomes/all/GCF/001/407/915/GCF_001407915.1_10_S9
Campylobacter jejuni	11_S10							SAMEA3556514			GCA_001408235.1	Scaffold	1.6147	30.5		CZIO01	61	1565	2015-10-11T00:00:00Z	ftp://ftp.ncbi.nlm.nih.gov/genomes/all/GCA/001/408/235/GCA_001408235.1_11_S10	ftp://ftp.ncbi.nlm.nih.gov/genomes/all/GCF/001/408/235/GCF_001408235.1_11_S10
Campylobacter jejuni	11168H/araE							SAMN07357073			GCA_002238375.1	Complete	1.6485	30.6	chromosome:NZ_CP022559.1/CP022559.1		1	1535	2017-08-01T00:00:00Z	ftp://ftp.ncbi.nlm.nih.gov/genomes/all/GCA/002/238/375/GCA_002238375.1_ASM223837v1	ftp://ftp.ncbi.nlm.nih.gov/genomes/all/GCF/002/238/375/GCF_002238375.1_ASM223837v1
Campylobacter jejuni	11168H/lacY							SAMN07357094			GCA_002224325.1	Complete	1.64565	30.6	chromosome:NZ_CP022439.1/CP022439.1		1	1606	2017-07-24T00:00:00Z	ftp://ftp.ncbi.nlm.nih.gov/genomes/all/GCA/002/224/325/GCA_002224325.1_ASM222432v1	ftp://ftp.ncbi.nlm.nih.gov/genomes/all/GCF/002/224/325/GCF_002224325.1_ASM222432v1
Campylobacter jejuni subsp. jejuni	14980A	13	+	+	+	+		SAMN05544802	USA	Turkey	GCA_001717625.1	Complete	1.75989	30.1453	chromosome:NZ_CP017029.1/CP017029.1; plasmid pCJ14980A:NZ_CP017030.1/CP017030.1		2	1675	2016-08-31T00:00:00Z	ftp://ftp.ncbi.nlm.nih.gov/genomes/all/GCA/001/717/625/GCA_001717625.1_ASM171762v1	ftp://ftp.ncbi.nlm.nih.gov/genomes/all/GCF/001/717/625/GCF_001717625.1_ASM171762v1
Campylobacter jejuni	15AR0917		+		+	+		SAMN10873093			GCA_009939725.1	Chromosome	1.72048	30.5188	chromosome:NZ_CP035895.1/CP035895.1; plasmid unnamed:NZ_CP035896.1/CP035896.1		2	1680	2020-01-29T00:00:00Z	ftp://ftp.ncbi.nlm.nih.gov/genomes/all/GCA/009/939/725/GCA_009939725.1_ASM993972v1	ftp://ftp.ncbi.nlm.nih.gov/genomes/all/GCF/009/939/725/GCF_009939725.1_ASM993972v1
Campylobacter jejuni	15AR0919		+		+	+		SAMN10873094			GCA_009939705.1	Chromosome	1.74769	30.5	chromosome:NZ_CP035894.1/CP035894.1		1	1733	2020-01-29T00:00:00Z	ftp://ftp.ncbi.nlm.nih.gov/genomes/all/GCA/009/939/705/GCA_009939705.1_ASM993970v1	ftp://ftp.ncbi.nlm.nih.gov/genomes/all/GCF/009/939/705/GCF_009939705.1_ASM993970v1
Campylobacter jejuni	15AR0984		+		+	+		SAMN10873095			GCA_009939665.1	Chromosome	1.79091	30.4244	chromosome:NZ_CP035892.1/CP035892.1; plasmid unnamed:NZ_CP035893.1/CP035893.1		2	1775	2020-01-29T00:00:00Z	ftp://ftp.ncbi.nlm.nih.gov/genomes/all/GCA/009/939/665/GCA_009939665.1_ASM993966v1	ftp://ftp.ncbi.nlm.nih.gov/genomes/all/GCF/009/939/665/GCF_009939665.1_ASM993966v1
Campylobacter jejuni	15AR1555		+		+	+		SAMN10873096			GCA_009939645.1	Chromosome	1.70961	30.6	chromosome:NZ_CP035891.1/CP035891.1		1	1653	2020-01-29T00:00:00Z	ftp://ftp.ncbi.nlm.nih.gov/genomes/all/GCA/009/939/645/GCA_009939645.1_ASM993964v1	ftp://ftp.ncbi.nlm.nih.gov/genomes/all/GCF/009/939/645/GCF_009939645.1_ASM993964v1
Campylobacter jejuni	16_S15							SAMEA3556519			GCA_001407775.1	Scaffold	1.71375	30.3		CZIB01	59	1667	2015-10-11T00:00:00Z	ftp://ftp.ncbi.nlm.nih.gov/genomes/all/GCA/001/407/775/GCA_001407775.1_16_S15	ftp://ftp.ncbi.nlm.nih.gov/genomes/all/GCF/001/407/775/GCF_001407775.1_16_S15
Campylobacter jejuni	17_S16							SAMEA3556520			GCA_001407955.1	Scaffold	1.67112	30.4		CZHY01	42	1650	2015-10-11T00:00:00Z	ftp://ftp.ncbi.nlm.nih.gov/genomes/all/GCA/001/407/955/GCA_001407955.1_17_S16	ftp://ftp.ncbi.nlm.nih.gov/genomes/all/GCF/001/407/955/GCF_001407955.1_17_S16
Campylobacter jejuni	18-164							SAMN11959362			GCA_006370385.1	Scaffold	1.76898	30.6		VEVZ01	92	1660	2019-06-15T00:00:00Z	ftp://ftp.ncbi.nlm.nih.gov/genomes/all/GCA/006/370/385/GCA_006370385.1_ASM637038v1	ftp://ftp.ncbi.nlm.nih.gov/genomes/all/GCF/006/370/385/GCF_006370385.1_ASM637038v1
Campylobacter jejuni	2006-119							SAMN06888245			GCA_006508225.1	Scaffold	1.64836	30.6		NEWH01	14	1604	2019-06-28T00:00:00Z	ftp://ftp.ncbi.nlm.nih.gov/genomes/all/GCA/006/508/225/GCA_006508225.1_ASM650822v1	ftp://ftp.ncbi.nlm.nih.gov/genomes/all/GCF/006/508/225/GCF_006508225.1_ASM650822v1
Campylobacter jejuni	24_S23							SAMEA3556528			GCA_001407695.1	Scaffold	1.6466	30.5		CZIA01	51	1605	2015-10-11T00:00:00Z	ftp://ftp.ncbi.nlm.nih.gov/genomes/all/GCA/001/407/695/GCA_001407695.1_24_S23	ftp://ftp.ncbi.nlm.nih.gov/genomes/all/GCF/001/407/695/GCF_001407695.1_24_S23
Campylobacter jejuni	27_S26							SAMEA3556531			GCA_001406935.1	Scaffold	1.66967	30.5		CZHI01	165	1624	2015-10-11T00:00:00Z	ftp://ftp.ncbi.nlm.nih.gov/genomes/all/GCA/001/406/935/GCA_001406935.1_27_S26	ftp://ftp.ncbi.nlm.nih.gov/genomes/all/GCF/001/406/935/GCF_001406935.1_27_S26
Campylobacter jejuni	28_S27							SAMEA3556532			GCA_001407415.1	Scaffold	1.70372	30.5		CZHM01	93	1689	2015-10-11T00:00:00Z	ftp://ftp.ncbi.nlm.nih.gov/genomes/all/GCA/001/407/415/GCA_001407415.1_28_S27	ftp://ftp.ncbi.nlm.nih.gov/genomes/all/GCF/001/407/415/GCF_001407415.1_28_S27
Campylobacter jejuni	29_S28							SAMEA3556533			GCA_001408175.1	Scaffold	1.65478	30.5		CZID01	54	1566	2015-10-11T00:00:00Z	ftp://ftp.ncbi.nlm.nih.gov/genomes/all/GCA/001/408/175/GCA_001408175.1_29_S28	ftp://ftp.ncbi.nlm.nih.gov/genomes/all/GCF/001/408/175/GCF_001408175.1_29_S28
Campylobacter jejuni	30_S29							SAMEA3556534			GCA_001408135.1	Scaffold	1.67606	30.4		CZIG01	39	1598	2015-10-11T00:00:00Z	ftp://ftp.ncbi.nlm.nih.gov/genomes/all/GCA/001/408/135/GCA_001408135.1_30_S29	ftp://ftp.ncbi.nlm.nih.gov/genomes/all/GCF/001/408/135/GCF_001408135.1_30_S29
Campylobacter jejuni	31_S30							SAMEA3556535			GCA_001407975.1	Scaffold	1.61118	30.5		CZHP01	53	1569	2015-10-11T00:00:00Z	ftp://ftp.ncbi.nlm.nih.gov/genomes/all/GCA/001/407/975/GCA_001407975.1_31_S30	ftp://ftp.ncbi.nlm.nih.gov/genomes/all/GCF/001/407/975/GCF_001407975.1_31_S30
Campylobacter jejuni	32_S31							SAMEA3556536			GCA_001408095.1	Scaffold	1.63617	30.4		CZIV01	47	1588	2015-10-11T00:00:00Z	ftp://ftp.ncbi.nlm.nih.gov/genomes/all/GCA/001/408/095/GCA_001408095.1_32_S31	ftp://ftp.ncbi.nlm.nih.gov/genomes/all/GCF/001/408/095/GCF_001408095.1_32_S31
Campylobacter jejuni	33_S32							SAMEA3556537			GCA_001407755.1	Scaffold	1.71369	30.5		CZIT01	46	1692	2015-10-11T00:00:00Z	ftp://ftp.ncbi.nlm.nih.gov/genomes/all/GCA/001/407/755/GCA_001407755.1_33_S32	ftp://ftp.ncbi.nlm.nih.gov/genomes/all/GCF/001/407/755/GCF_001407755.1_33_S32
Campylobacter jejuni	34_S33							SAMEA3556538			GCA_001407535.1	Scaffold	1.63421	30.5		CZHK01	47	1581	2015-10-11T00:00:00Z	ftp://ftp.ncbi.nlm.nih.gov/genomes/all/GCA/001/407/535/GCA_001407535.1_34_S33	ftp://ftp.ncbi.nlm.nih.gov/genomes/all/GCF/001/407/535/GCF_001407535.1_34_S33
Campylobacter jejuni	35_S34							SAMEA3556539			GCA_001407675.1	Scaffold	1.65802	30.5		CZIW01	50	1654	2015-10-11T00:00:00Z	ftp://ftp.ncbi.nlm.nih.gov/genomes/all/GCA/001/407/675/GCA_001407675.1_35_S34	ftp://ftp.ncbi.nlm.nih.gov/genomes/all/GCF/001/407/675/GCF_001407675.1_35_S34
Campylobacter jejuni	39_S37							SAMEA3556542			GCA_001407435.1	Scaffold	1.69516	30.5		CZHS01	192	1672	2015-10-11T00:00:00Z	ftp://ftp.ncbi.nlm.nih.gov/genomes/all/GCA/001/407/435/GCA_001407435.1_39_S37	ftp://ftp.ncbi.nlm.nih.gov/genomes/all/GCF/001/407/435/GCF_001407435.1_39_S37
Campylobacter jejuni	4_S4							SAMEA3556508			GCA_001407035.1	Scaffold	1.65442	30.4		CZHT01	186	1614	2015-10-11T00:00:00Z	ftp://ftp.ncbi.nlm.nih.gov/genomes/all/GCA/001/407/035/GCA_001407035.1_4_S4	ftp://ftp.ncbi.nlm.nih.gov/genomes/all/GCF/001/407/035/GCF_001407035.1_4_S4
Campylobacter jejuni	40_S38							SAMEA3556543			GCA_001407195.1	Scaffold	1.66957	30.4		CZHR01	87	1607	2015-10-11T00:00:00Z	ftp://ftp.ncbi.nlm.nih.gov/genomes/all/GCA/001/407/195/GCA_001407195.1_40_S38	ftp://ftp.ncbi.nlm.nih.gov/genomes/all/GCF/001/407/195/GCF_001407195.1_40_S38
Campylobacter jejuni	41_S39							SAMEA3556544			GCA_001407595.1	Scaffold	1.64726	30.4		CZIU01	60	1584	2015-10-11T00:00:00Z	ftp://ftp.ncbi.nlm.nih.gov/genomes/all/GCA/001/407/595/GCA_001407595.1_41_S39	ftp://ftp.ncbi.nlm.nih.gov/genomes/all/GCF/001/407/595/GCF_001407595.1_41_S39
Campylobacter jejuni	42_S40							SAMEA3556545			GCA_001407855.1	Scaffold	1.6543	30.4		CZIC01	45	1629	2015-10-11T00:00:00Z	ftp://ftp.ncbi.nlm.nih.gov/genomes/all/GCA/001/407/855/GCA_001407855.1_42_S40	ftp://ftp.ncbi.nlm.nih.gov/genomes/all/GCF/001/407/855/GCF_001407855.1_42_S40
Campylobacter jejuni	43_S41							SAMEA3556546			GCA_001406895.1	Scaffold	1.63551	30.4		CZIS01	88	1516	2015-10-11T00:00:00Z	ftp://ftp.ncbi.nlm.nih.gov/genomes/all/GCA/001/406/895/GCA_001406895.1_43_S41	ftp://ftp.ncbi.nlm.nih.gov/genomes/all/GCF/001/406/895/GCF_001406895.1_43_S41
Campylobacter jejuni	44_S42							SAMEA3556547			GCA_001407615.1	Scaffold	1.79771	30.4		CZHU01	146	1686	2015-10-11T00:00:00Z	ftp://ftp.ncbi.nlm.nih.gov/genomes/all/GCA/001/407/615/GCA_001407615.1_44_S42	ftp://ftp.ncbi.nlm.nih.gov/genomes/all/GCF/001/407/615/GCF_001407615.1_44_S42
Campylobacter jejuni	45_S43							SAMEA3556548			GCA_001407895.1	Scaffold	1.64074	30.4		CZHO01	40	1600	2015-10-11T00:00:00Z	ftp://ftp.ncbi.nlm.nih.gov/genomes/all/GCA/001/407/895/GCA_001407895.1_45_S43	ftp://ftp.ncbi.nlm.nih.gov/genomes/all/GCF/001/407/895/GCF_001407895.1_45_S43
Campylobacter jejuni	49_S46							SAMEA3556551			GCA_001407135.1	Scaffold	1.69384	30.4		CZHH01	57	1660	2015-10-11T00:00:00Z	ftp://ftp.ncbi.nlm.nih.gov/genomes/all/GCA/001/407/135/GCA_001407135.1_49_S46	ftp://ftp.ncbi.nlm.nih.gov/genomes/all/GCF/001/407/135/GCF_001407135.1_49_S46
Campylobacter jejuni	5_S5							SAMEA3556509			GCA_001407365.1	Scaffold	1.66675	30.5		CZIE01	110	1614	2015-10-11T00:00:00Z	ftp://ftp.ncbi.nlm.nih.gov/genomes/all/GCA/001/407/365/GCA_001407365.1_5_S5	ftp://ftp.ncbi.nlm.nih.gov/genomes/all/GCF/001/407/365/GCF_001407365.1_5_S5
Campylobacter jejuni	50_S47							SAMEA3556552			GCA_900000215.1	Scaffold	1.6526	30.3		CZIH01	30	1616	2015-10-11T00:00:00Z	ftp://ftp.ncbi.nlm.nih.gov/genomes/all/GCA/900/000/215/GCA_900000215.1_50_S47	ftp://ftp.ncbi.nlm.nih.gov/genomes/all/GCF/900/000/215/GCF_900000215.1_50_S47
Campylobacter jejuni	51_S49							SAMEA3556553			GCA_001407655.1	Scaffold	1.64556	30.5		CZIF01	41	1586	2015-10-11T00:00:00Z	ftp://ftp.ncbi.nlm.nih.gov/genomes/all/GCA/001/407/655/GCA_001407655.1_51_S49	ftp://ftp.ncbi.nlm.nih.gov/genomes/all/GCF/001/407/655/GCF_001407655.1_51_S49
Campylobacter jejuni	52_S50							SAMEA3556554			GCA_001407935.1	Scaffold	1.65527	30.5		CZJD01	38	1612	2015-10-11T00:00:00Z	ftp://ftp.ncbi.nlm.nih.gov/genomes/all/GCA/001/407/935/GCA_001407935.1_52_S50	ftp://ftp.ncbi.nlm.nih.gov/genomes/all/GCF/001/407/935/GCF_001407935.1_52_S50
Campylobacter jejuni	53_S51							SAMEA3556555			GCA_001407995.1	Scaffold	1.58754	30.5		CZJE01	37	1557	2015-10-11T00:00:00Z	ftp://ftp.ncbi.nlm.nih.gov/genomes/all/GCA/001/407/995/GCA_001407995.1_53_S51	ftp://ftp.ncbi.nlm.nih.gov/genomes/all/GCF/001/407/995/GCF_001407995.1_53_S51
Campylobacter jejuni	54_S52							SAMEA3556556			GCA_001407575.1	Scaffold	1.587	30.6		CZJC01	39	1513	2015-10-11T00:00:00Z	ftp://ftp.ncbi.nlm.nih.gov/genomes/all/GCA/001/407/575/GCA_001407575.1_54_S52	ftp://ftp.ncbi.nlm.nih.gov/genomes/all/GCF/001/407/575/GCF_001407575.1_54_S52
Campylobacter jejuni	56_S54							SAMEA3556558			GCA_001408075.1	Scaffold	1.59207	30.6		CZJJ01	71	1467	2015-10-11T00:00:00Z	ftp://ftp.ncbi.nlm.nih.gov/genomes/all/GCA/001/408/075/GCA_001408075.1_56_S54	ftp://ftp.ncbi.nlm.nih.gov/genomes/all/GCF/001/408/075/GCF_001408075.1_56_S54
Campylobacter jejuni	57_S55							SAMEA3556559			GCA_001408015.1	Scaffold	1.6569	30.4		CZJH01	60	1621	2015-10-11T00:00:00Z	ftp://ftp.ncbi.nlm.nih.gov/genomes/all/GCA/001/408/015/GCA_001408015.1_57_S55	ftp://ftp.ncbi.nlm.nih.gov/genomes/all/GCF/001/408/015/GCF_001408015.1_57_S55
Campylobacter jejuni	60_S58							SAMEA3556562			GCA_001407515.1	Scaffold	1.66377	30.4		CZJF01	32	1638	2015-10-11T00:00:00Z	ftp://ftp.ncbi.nlm.nih.gov/genomes/all/GCA/001/407/515/GCA_001407515.1_60_S58	ftp://ftp.ncbi.nlm.nih.gov/genomes/all/GCF/001/407/515/GCF_001407515.1_60_S58
Campylobacter jejuni	61_S59							SAMEA3556563			GCA_001407735.1	Scaffold	1.66658	30.5		CZJM01	82	1604	2015-10-11T00:00:00Z	ftp://ftp.ncbi.nlm.nih.gov/genomes/all/GCA/001/407/735/GCA_001407735.1_61_S59	ftp://ftp.ncbi.nlm.nih.gov/genomes/all/GCF/001/407/735/GCF_001407735.1_61_S59
Campylobacter jejuni	62_S60							SAMEA3556564			GCA_001407015.1	Scaffold	1.65771	30.5		CZJI01	73	1634	2015-10-11T00:00:00Z	ftp://ftp.ncbi.nlm.nih.gov/genomes/all/GCA/001/407/015/GCA_001407015.1_62_S60	ftp://ftp.ncbi.nlm.nih.gov/genomes/all/GCF/001/407/015/GCF_001407015.1_62_S60
Campylobacter jejuni	63_S61							SAMEA3556565			GCA_001407715.1	Scaffold	1.60634	30.4		CZJL01	66	1565	2015-10-11T00:00:00Z	ftp://ftp.ncbi.nlm.nih.gov/genomes/all/GCA/001/407/715/GCA_001407715.1_63_S61	ftp://ftp.ncbi.nlm.nih.gov/genomes/all/GCF/001/407/715/GCF_001407715.1_63_S61
Campylobacter jejuni	64_S62							SAMEA3556566			GCA_001407315.1	Scaffold	1.65722	30.5		CZJK01	65	1642	2015-10-11T00:00:00Z	ftp://ftp.ncbi.nlm.nih.gov/genomes/all/GCA/001/407/315/GCA_001407315.1_64_S62	ftp://ftp.ncbi.nlm.nih.gov/genomes/all/GCF/001/407/315/GCF_001407315.1_64_S62
Campylobacter jejuni	65_S63							SAMEA3556567			GCA_001406955.1	Scaffold	1.6212	30.5		CZJN01	65	1561	2015-10-11T00:00:00Z	ftp://ftp.ncbi.nlm.nih.gov/genomes/all/GCA/001/406/955/GCA_001406955.1_65_S63	ftp://ftp.ncbi.nlm.nih.gov/genomes/all/GCF/001/406/955/GCF_001406955.1_65_S63
Campylobacter jejuni	66_S64							SAMEA3556568			GCA_001407555.1	Scaffold	1.6853	30.4		CZJO01	47	1643	2015-10-11T00:00:00Z	ftp://ftp.ncbi.nlm.nih.gov/genomes/all/GCA/001/407/555/GCA_001407555.1_66_S64	ftp://ftp.ncbi.nlm.nih.gov/genomes/all/GCF/001/407/555/GCF_001407555.1_66_S64
Campylobacter jejuni	7_S6							SAMEA3556510			GCA_001407345.1	Scaffold	1.71916	30.3		CZIL01	93	1639	2015-10-11T00:00:00Z	ftp://ftp.ncbi.nlm.nih.gov/genomes/all/GCA/001/407/345/GCA_001407345.1_7_S6	ftp://ftp.ncbi.nlm.nih.gov/genomes/all/GCF/001/407/345/GCF_001407345.1_7_S6
Campylobacter jejuni	8_S7							SAMEA3556511			GCA_001408215.1	Scaffold	1.60772	30.5		CZHN01	76	1586	2015-10-11T00:00:00Z	ftp://ftp.ncbi.nlm.nih.gov/genomes/all/GCA/001/408/215/GCA_001408215.1_8_S7	ftp://ftp.ncbi.nlm.nih.gov/genomes/all/GCF/001/408/215/GCF_001408215.1_8_S7
Campylobacter jejuni subsp. jejuni 81116	81116; NCTC 11828							SAMN02603008			GCA_000017905.1	Complete	1.62811	30.5	chromosome:NC_009839.1/CP000814.1		1	1585	2007-09-20T00:00:00Z	ftp://ftp.ncbi.nlm.nih.gov/genomes/all/GCA/000/017/905/GCA_000017905.1_ASM1790v1	ftp://ftp.ncbi.nlm.nih.gov/genomes/all/GCF/000/017/905/GCF_000017905.1_ASM1790v1
Campylobacter jejuni subsp. jejuni 81-176	81-176							SAMN02604044			GCA_000015525.1	Complete	1.69905	30.4566	chromosome:NC_008787.1/CP000538.1; plasmid pTet:NC_008790.1/CP000549.1; plasmid pVir:NC_008770.1/CP000550.1		3	1651	2007-01-09T00:00:00Z	ftp://ftp.ncbi.nlm.nih.gov/genomes/all/GCA/000/015/525/GCA_000015525.1_ASM1552v1	ftp://ftp.ncbi.nlm.nih.gov/genomes/all/GCF/000/015/525/GCF_000015525.1_ASM1552v1
Campylobacter jejuni subsp. jejuni 81-176	81-176							SAMN02472139			GCA_000168755.1	Chromosome	1.61617	30.6	chromosome:NZ_AASL01000001.1/AASL01000001.1	AASL01	1	1427	2006-07-20T00:00:00Z	ftp://ftp.ncbi.nlm.nih.gov/genomes/all/GCA/000/168/755/GCA_000168755.1_ASM16875v1	ftp://ftp.ncbi.nlm.nih.gov/genomes/all/GCF/000/168/755/GCF_000168755.1_ASM16875v1
Campylobacter jejuni	81-176_G1_B0							SAMN07357174			GCA_002224385.1	Complete	1.6203	30.6	chromosome:NZ_CP022440.1/CP022440.1		1	1535	2017-07-24T00:00:00Z	ftp://ftp.ncbi.nlm.nih.gov/genomes/all/GCA/002/224/385/GCA_002224385.1_ASM222438v1	ftp://ftp.ncbi.nlm.nih.gov/genomes/all/GCF/002/224/385/GCF_002224385.1_ASM222438v1
Campylobacter jejuni	81-176_G1_B7							SAMN07357615			GCA_002238355.1	Complete	1.61613	30.6	chromosome:NZ_CP022551.1/CP022551.1		1	1473	2017-08-01T00:00:00Z	ftp://ftp.ncbi.nlm.nih.gov/genomes/all/GCA/002/238/355/GCA_002238355.1_ASM223835v1	ftp://ftp.ncbi.nlm.nih.gov/genomes/all/GCF/002/238/355/GCF_002238355.1_ASM223835v1
Campylobacter jejuni	A74/C_24-3							SAMN13855192			GCA_009906995.1	Scaffold	1.62093	30.5		JAAAVH01	39	1609	2020-01-20T00:00:00Z	ftp://ftp.ncbi.nlm.nih.gov/genomes/all/GCA/009/906/995/GCA_009906995.1_ASM990699v1	ftp://ftp.ncbi.nlm.nih.gov/genomes/all/GCF/009/906/995/GCF_009906995.1_ASM990699v1
Campylobacter jejuni	A74/O_2-2							SAMN13855193			GCA_009906985.1	Scaffold	1.61678	30.5		JAAAVG01	104	1596	2020-01-20T00:00:00Z	ftp://ftp.ncbi.nlm.nih.gov/genomes/all/GCA/009/906/985/GCA_009906985.1_ASM990698v1	ftp://ftp.ncbi.nlm.nih.gov/genomes/all/GCF/009/906/985/GCF_009906985.1_ASM990698v1
Campylobacter jejuni	AR-0412	13	+	+	+	+		SAMN12648962	Unknown	Unknown	GCA_008727475.1	Complete	1.84441	30.1206	chromosome:NZ_CP044173.1/CP044173.1; plasmid pAR-0412:NZ_CP044174.1/CP044174.1		2	1726	2019-09-29T00:00:00Z	ftp://ftp.ncbi.nlm.nih.gov/genomes/all/GCA/008/727/475/GCA_008727475.1_ASM872747v1	ftp://ftp.ncbi.nlm.nih.gov/genomes/all/GCF/008/727/475/GCF_008727475.1_ASM872747v1
Campylobacter jejuni	AR-0413							SAMN12648963			GCA_008727455.1	Complete	1.73633	30.557	chromosome:NZ_CP044171.1/CP044171.1; plasmid pAR-0413-1:NZ_CP044170.1/CP044170.1; plasmid pAR-0413-2:NZ_CP044172.1/CP044172.1		3	1690	2019-09-29T00:00:00Z	ftp://ftp.ncbi.nlm.nih.gov/genomes/all/GCA/008/727/455/GCA_008727455.1_ASM872745v1	ftp://ftp.ncbi.nlm.nih.gov/genomes/all/GCF/008/727/455/GCF_008727455.1_ASM872745v1
Campylobacter jejuni	AR-0414	13	+	+	+	+		SAMN12648964	Unknown	Unknown	GCA_008727435.1	Complete	1.71457	30.4	chromosome:NZ_CP044169.1/CP044169.1		1	1639	2019-09-29T00:00:00Z	ftp://ftp.ncbi.nlm.nih.gov/genomes/all/GCA/008/727/435/GCA_008727435.1_ASM872743v1	ftp://ftp.ncbi.nlm.nih.gov/genomes/all/GCF/008/727/435/GCF_008727435.1_ASM872743v1
Campylobacter jejuni	AR-0415							SAMN12648965			GCA_008727415.1	Complete	1.69791	30.4706	chromosome:NZ_CP044167.1/CP044167.1; plasmid pAR-0415:NZ_CP044168.1/CP044168.1		2	1638	2019-09-29T00:00:00Z	ftp://ftp.ncbi.nlm.nih.gov/genomes/all/GCA/008/727/415/GCA_008727415.1_ASM872741v1	ftp://ftp.ncbi.nlm.nih.gov/genomes/all/GCF/008/727/415/GCF_008727415.1_ASM872741v1
Campylobacter jejuni	AR-0419							SAMN12648969			GCA_008727335.1	Complete	1.69016	30.4	chromosome:NZ_CP044162.1/CP044162.1		1	1610	2019-09-29T00:00:00Z	ftp://ftp.ncbi.nlm.nih.gov/genomes/all/GCA/008/727/335/GCA_008727335.1_ASM872733v1	ftp://ftp.ncbi.nlm.nih.gov/genomes/all/GCF/008/727/335/GCF_008727335.1_ASM872733v1
Campylobacter jejuni subsp. jejuni	ATCC 33560	13	+	+		+		SAMN06339750	Belgium	Bovine	GCA_003999645.1	Complete	1.78292	30.2	chromosome:NZ_CP019838.1/CP019838.1		1	1661	2019-01-08T00:00:00Z	ftp://ftp.ncbi.nlm.nih.gov/genomes/all/GCA/003/999/645/GCA_003999645.1_ASM399964v1	ftp://ftp.ncbi.nlm.nih.gov/genomes/all/GCF/003/999/645/GCF_003999645.1_ASM399964v1
Campylobacter jejuni subsp. jejuni	ATCC 35925							SAMN06554007			GCA_002028305.1	Complete	1.61819	30.6	chromosome:NZ_CP020045.1/CP020045.1		1	1549	2017-03-15T00:00:00Z	ftp://ftp.ncbi.nlm.nih.gov/genomes/all/GCA/002/028/305/GCA_002028305.1_ASM202830v1	ftp://ftp.ncbi.nlm.nih.gov/genomes/all/GCF/002/028/305/GCF_002028305.1_ASM202830v1
Campylobacter jejuni subsp. doylei ATCC 49349	ATCC 49349							SAMN02841212			GCA_000701745.1	Scaffold	1.73427	30.5		JNJR01	45	1611	2014-06-11T00:00:00Z	ftp://ftp.ncbi.nlm.nih.gov/genomes/all/GCA/000/701/745/GCA_000701745.1_ASM70174v1	ftp://ftp.ncbi.nlm.nih.gov/genomes/all/GCF/000/701/745/GCF_000701745.1_ASM70174v1
Campylobacter jejuni	BC		+					SAMN10101901			GCA_004924295.1	Complete	1.60851	30.6	chromosome:NZ_CP032522.1/CP032522.1		1	1543	2019-04-30T00:00:00Z	ftp://ftp.ncbi.nlm.nih.gov/genomes/all/GCA/004/924/295/GCA_004924295.1_ASM492429v1	ftp://ftp.ncbi.nlm.nih.gov/genomes/all/GCF/004/924/295/GCF_004924295.1_ASM492429v1
Campylobacter jejuni	BCW_3781	13	+				+	SAMN03359139	N/A	Crow	GCA_001870565.1	Scaffold	1.80351	30.1		MEIB01	59	1743	2016-11-07T00:00:00Z	ftp://ftp.ncbi.nlm.nih.gov/genomes/all/GCA/001/870/565/GCA_001870565.1_ASM187056v1	ftp://ftp.ncbi.nlm.nih.gov/genomes/all/GCF/001/870/565/GCF_001870565.1_ASM187056v1
Campylobacter jejuni	BCW_3784							SAMN03359141			GCA_001870605.1	Scaffold	1.74867	30.4		MEIC01	30	1653	2016-11-07T00:00:00Z	ftp://ftp.ncbi.nlm.nih.gov/genomes/all/GCA/001/870/605/GCA_001870605.1_ASM187060v1	ftp://ftp.ncbi.nlm.nih.gov/genomes/all/GCF/001/870/605/GCF_001870605.1_ASM187060v1
Campylobacter jejuni	BCW_3785							SAMN03359142			GCA_001762285.1	Scaffold	1.73139	30.4		MJWO01	28	1625	2016-10-04T00:00:00Z	ftp://ftp.ncbi.nlm.nih.gov/genomes/all/GCA/001/762/285/GCA_001762285.1_ASM176228v1	ftp://ftp.ncbi.nlm.nih.gov/genomes/all/GCF/001/762/285/GCF_001762285.1_ASM176228v1
Campylobacter jejuni	BCW_3786	13	+	+		+		SAMN03359143	N/A	Crow	GCA_001762305.1	Scaffold	1.80888	30.1		MJWP01	76	1729	2016-10-04T00:00:00Z	ftp://ftp.ncbi.nlm.nih.gov/genomes/all/GCA/001/762/305/GCA_001762305.1_ASM176230v1	ftp://ftp.ncbi.nlm.nih.gov/genomes/all/GCF/001/762/305/GCF_001762305.1_ASM176230v1
Campylobacter jejuni	BCW_3787	13	+	+		+		SAMN03359144	N/A	Crow	GCA_001761585.1	Scaffold	1.80533	30.1		MJVF01	75	1722	2016-10-04T00:00:00Z	ftp://ftp.ncbi.nlm.nih.gov/genomes/all/GCA/001/761/585/GCA_001761585.1_ASM176158v1	ftp://ftp.ncbi.nlm.nih.gov/genomes/all/GCF/001/761/585/GCF_001761585.1_ASM176158v1
Campylobacter jejuni	BCW_3788							SAMN03359145			GCA_001761605.1	Scaffold	1.67363	30.4		MJVG01	28	1559	2016-10-04T00:00:00Z	ftp://ftp.ncbi.nlm.nih.gov/genomes/all/GCA/001/761/605/GCA_001761605.1_ASM176160v1	ftp://ftp.ncbi.nlm.nih.gov/genomes/all/GCF/001/761/605/GCF_001761605.1_ASM176160v1
Campylobacter jejuni	BCW_3790	13	+	+		+		SAMN03359147	N/A	Crow	GCA_001761865.1	Scaffold	1.80965	30.1		MJVI01	75	1723	2016-10-04T00:00:00Z	ftp://ftp.ncbi.nlm.nih.gov/genomes/all/GCA/001/761/865/GCA_001761865.1_ASM176186v1	ftp://ftp.ncbi.nlm.nih.gov/genomes/all/GCF/001/761/865/GCF_001761865.1_ASM176186v1
Campylobacter jejuni	BCW_3792	13	+	+		+		SAMN03359149	N/A	Crow	GCA_001761645.1	Scaffold	1.80958	30.1		MJVK01	74	1724	2016-10-04T00:00:00Z	ftp://ftp.ncbi.nlm.nih.gov/genomes/all/GCA/001/761/645/GCA_001761645.1_ASM176164v1	ftp://ftp.ncbi.nlm.nih.gov/genomes/all/GCF/001/761/645/GCF_001761645.1_ASM176164v1
Campylobacter jejuni	BCW_3794	13		+				SAMN03359151	N/A	Crow	GCA_001761665.1	Scaffold	1.75919	30.2		MJVL01	63	1675	2016-10-04T00:00:00Z	ftp://ftp.ncbi.nlm.nih.gov/genomes/all/GCA/001/761/665/GCA_001761665.1_ASM176166v1	ftp://ftp.ncbi.nlm.nih.gov/genomes/all/GCF/001/761/665/GCF_001761665.1_ASM176166v1
Campylobacter jejuni	BCW_3797		+					SAMN03359154			GCA_001761685.1	Scaffold	1.69904	30.6		MJVM01	31	1608	2016-10-04T00:00:00Z	ftp://ftp.ncbi.nlm.nih.gov/genomes/all/GCA/001/761/685/GCA_001761685.1_ASM176168v1	ftp://ftp.ncbi.nlm.nih.gov/genomes/all/GCF/001/761/685/GCF_001761685.1_ASM176168v1
Campylobacter jejuni	BCW_3798	13	+	+		+		SAMN03359155	N/A	Crow	GCA_001761705.1	Scaffold	1.74452	30.3		MJVN01	53	1647	2016-10-04T00:00:00Z	ftp://ftp.ncbi.nlm.nih.gov/genomes/all/GCA/001/761/705/GCA_001761705.1_ASM176170v1	ftp://ftp.ncbi.nlm.nih.gov/genomes/all/GCF/001/761/705/GCF_001761705.1_ASM176170v1
Campylobacter jejuni	BCW_3799	13	+				+	SAMN03359156	N/A	Crow	GCA_001761725.1	Scaffold	1.76843	30.2		MJVO01	55	1683	2016-10-04T00:00:00Z	ftp://ftp.ncbi.nlm.nih.gov/genomes/all/GCA/001/761/725/GCA_001761725.1_ASM176172v1	ftp://ftp.ncbi.nlm.nih.gov/genomes/all/GCF/001/761/725/GCF_001761725.1_ASM176172v1
Campylobacter jejuni	BCW_3800	12	+	+		+		SAMN03359157	N/A	Crow	GCA_001761745.1	Scaffold	1.83298	30.3		MJVP01	70	1748	2016-10-04T00:00:00Z	ftp://ftp.ncbi.nlm.nih.gov/genomes/all/GCA/001/761/745/GCA_001761745.1_ASM176174v1	ftp://ftp.ncbi.nlm.nih.gov/genomes/all/GCF/001/761/745/GCF_001761745.1_ASM176174v1
Campylobacter jejuni	BCW_3802	13	+	+		+		SAMN03359158	N/A	Crow	GCA_001761765.1	Scaffold	1.83623	30.2		MJVQ01	64	1757	2016-10-04T00:00:00Z	ftp://ftp.ncbi.nlm.nih.gov/genomes/all/GCA/001/761/765/GCA_001761765.1_ASM176176v1	ftp://ftp.ncbi.nlm.nih.gov/genomes/all/GCF/001/761/765/GCF_001761765.1_ASM176176v1
Campylobacter jejuni	BCW_3803							SAMN03359159			GCA_001761785.1	Scaffold	1.69361	30.7		MJVR01	19	1630	2016-10-04T00:00:00Z	ftp://ftp.ncbi.nlm.nih.gov/genomes/all/GCA/001/761/785/GCA_001761785.1_ASM176178v1	ftp://ftp.ncbi.nlm.nih.gov/genomes/all/GCF/001/761/785/GCF_001761785.1_ASM176178v1
Campylobacter jejuni	BCW_3805	13	+	+		+		SAMN03359160	N/A	Crow	GCA_001761805.1	Scaffold	1.80716	30.1		MJVS01	74	1726	2016-10-04T00:00:00Z	ftp://ftp.ncbi.nlm.nih.gov/genomes/all/GCA/001/761/805/GCA_001761805.1_ASM176180v1	ftp://ftp.ncbi.nlm.nih.gov/genomes/all/GCF/001/761/805/GCF_001761805.1_ASM176180v1
Campylobacter jejuni	BCW_3810	12	+	+		+		SAMN03359162	N/A	Crow	GCA_001761885.1	Scaffold	1.82774	30.3		MJVU01	67	1748	2016-10-04T00:00:00Z	ftp://ftp.ncbi.nlm.nih.gov/genomes/all/GCA/001/761/885/GCA_001761885.1_ASM176188v1	ftp://ftp.ncbi.nlm.nih.gov/genomes/all/GCF/001/761/885/GCF_001761885.1_ASM176188v1
Campylobacter jejuni	BCW_4216							SAMN03357962			GCA_001761905.1	Scaffold	1.68996	30.5		MJVV01	29	1631	2016-10-04T00:00:00Z	ftp://ftp.ncbi.nlm.nih.gov/genomes/all/GCA/001/761/905/GCA_001761905.1_ASM176190v1	ftp://ftp.ncbi.nlm.nih.gov/genomes/all/GCF/001/761/905/GCF_001761905.1_ASM176190v1
Campylobacter jejuni	BCW_4219	13						SAMN03357964	N/A	Crow	GCA_001762895.1	Scaffold	1.68926	30.5		MJXR01	29	1630	2016-10-04T00:00:00Z	ftp://ftp.ncbi.nlm.nih.gov/genomes/all/GCA/001/762/895/GCA_001762895.1_ASM176289v1	ftp://ftp.ncbi.nlm.nih.gov/genomes/all/GCF/001/762/895/GCF_001762895.1_ASM176289v1
Campylobacter jejuni	BCW_4220	13	+	+		+		SAMN03357965	N/A	Crow	GCA_001762915.1	Scaffold	1.8121	30.1		MJXS01	71	1724	2016-10-04T00:00:00Z	ftp://ftp.ncbi.nlm.nih.gov/genomes/all/GCA/001/762/915/GCA_001762915.1_ASM176291v1	ftp://ftp.ncbi.nlm.nih.gov/genomes/all/GCF/001/762/915/GCF_001762915.1_ASM176291v1
Campylobacter jejuni	BCW_4221							SAMN03357966			GCA_001762165.1	Scaffold	1.66018	30.6		MJWI01	33	1609	2016-10-04T00:00:00Z	ftp://ftp.ncbi.nlm.nih.gov/genomes/all/GCA/001/762/165/GCA_001762165.1_ASM176216v1	ftp://ftp.ncbi.nlm.nih.gov/genomes/all/GCF/001/762/165/GCF_001762165.1_ASM176216v1
Campylobacter jejuni	BCW_4222	13	+	+		+		SAMN03357967	N/A	Crow	GCA_001762935.1	Scaffold	1.81201	30.1		MJXT01	76	1726	2016-10-04T00:00:00Z	ftp://ftp.ncbi.nlm.nih.gov/genomes/all/GCA/001/762/935/GCA_001762935.1_ASM176293v1	ftp://ftp.ncbi.nlm.nih.gov/genomes/all/GCF/001/762/935/GCF_001762935.1_ASM176293v1
Campylobacter jejuni	BCW_4223	13	+				+	SAMN03357968	N/A	Crow	GCA_001762945.1	Scaffold	1.79295	30.3		MJXU01	73	1685	2016-10-04T00:00:00Z	ftp://ftp.ncbi.nlm.nih.gov/genomes/all/GCA/001/762/945/GCA_001762945.1_ASM176294v1	ftp://ftp.ncbi.nlm.nih.gov/genomes/all/GCF/001/762/945/GCF_001762945.1_ASM176294v1
Campylobacter jejuni	BCW_4224							SAMN03357969			GCA_001762145.1	Scaffold	1.68099	30.5		MJWH01	29	1665	2016-10-04T00:00:00Z	ftp://ftp.ncbi.nlm.nih.gov/genomes/all/GCA/001/762/145/GCA_001762145.1_ASM176214v1	ftp://ftp.ncbi.nlm.nih.gov/genomes/all/GCF/001/762/145/GCF_001762145.1_ASM176214v1
Campylobacter jejuni	BCW_4225	13	+	+		+		SAMN03357970	N/A	Crow	GCA_001762975.1	Scaffold	1.80866	30.1		MJXV01	72	1723	2016-10-04T00:00:00Z	ftp://ftp.ncbi.nlm.nih.gov/genomes/all/GCA/001/762/975/GCA_001762975.1_ASM176297v1	ftp://ftp.ncbi.nlm.nih.gov/genomes/all/GCF/001/762/975/GCF_001762975.1_ASM176297v1
Campylobacter jejuni	BCW_4226							SAMN03357971			GCA_001762995.1	Scaffold	1.69352	30.4		MJXW01	29	1637	2016-10-04T00:00:00Z	ftp://ftp.ncbi.nlm.nih.gov/genomes/all/GCA/001/762/995/GCA_001762995.1_ASM176299v1	ftp://ftp.ncbi.nlm.nih.gov/genomes/all/GCF/001/762/995/GCF_001762995.1_ASM176299v1
Campylobacter jejuni	BCW_4228	13	+	+		+		SAMN03357973	N/A	Crow	GCA_001763015.1	Scaffold	1.77609	30.2		MJXX01	74	1672	2016-10-04T00:00:00Z	ftp://ftp.ncbi.nlm.nih.gov/genomes/all/GCA/001/763/015/GCA_001763015.1_ASM176301v1	ftp://ftp.ncbi.nlm.nih.gov/genomes/all/GCF/001/763/015/GCF_001763015.1_ASM176301v1
Campylobacter jejuni	BCW_4229	13	+	+		+		SAMN03357974	N/A	Crow	GCA_001763035.1	Scaffold	1.777	30.2		MJXY01	76	1671	2016-10-04T00:00:00Z	ftp://ftp.ncbi.nlm.nih.gov/genomes/all/GCA/001/763/035/GCA_001763035.1_ASM176303v1	ftp://ftp.ncbi.nlm.nih.gov/genomes/all/GCF/001/763/035/GCF_001763035.1_ASM176303v1
Campylobacter jejuni	BCW_4231	13	+	+		+		SAMN03357976	N/A	Crow	GCA_001763045.1	Scaffold	1.83381	30.3		MJXZ01	66	1756	2016-10-04T00:00:00Z	ftp://ftp.ncbi.nlm.nih.gov/genomes/all/GCA/001/763/045/GCA_001763045.1_ASM176304v1	ftp://ftp.ncbi.nlm.nih.gov/genomes/all/GCF/001/763/045/GCF_001763045.1_ASM176304v1
Campylobacter jejuni	BCW_4456							SAMN03358123			GCA_001764275.1	Scaffold	1.72462	30.6		MKAI01	30	1674	2016-10-04T00:00:00Z	ftp://ftp.ncbi.nlm.nih.gov/genomes/all/GCA/001/764/275/GCA_001764275.1_ASM176427v1	ftp://ftp.ncbi.nlm.nih.gov/genomes/all/GCF/001/764/275/GCF_001764275.1_ASM176427v1
Campylobacter jejuni	BCW_4459	13	+	+		+		SAMN03358126	N/A	Primate	GCA_001762255.1	Scaffold	1.94273	30.2		MJWN01	55	1853	2016-10-04T00:00:00Z	ftp://ftp.ncbi.nlm.nih.gov/genomes/all/GCA/001/762/255/GCA_001762255.1_BCW_4459	ftp://ftp.ncbi.nlm.nih.gov/genomes/all/GCF/001/762/255/GCF_001762255.1_BCW_4459
Campylobacter jejuni	BCW_4460							SAMN03358127			GCA_001764295.1	Scaffold	1.60173	30.6		MKAJ01	25	1527	2016-10-04T00:00:00Z	ftp://ftp.ncbi.nlm.nih.gov/genomes/all/GCA/001/764/295/GCA_001764295.1_ASM176429v1	ftp://ftp.ncbi.nlm.nih.gov/genomes/all/GCF/001/764/295/GCF_001764295.1_ASM176429v1
Campylobacter jejuni	BCW_4461							SAMN03358128			GCA_001764315.1	Scaffold	1.60485	30.6		MKAK01	22	1526	2016-10-04T00:00:00Z	ftp://ftp.ncbi.nlm.nih.gov/genomes/all/GCA/001/764/315/GCA_001764315.1_ASM176431v1	ftp://ftp.ncbi.nlm.nih.gov/genomes/all/GCF/001/764/315/GCF_001764315.1_ASM176431v1
Campylobacter jejuni	BCW_4727							SAMN04532247			GCA_001764595.1	Scaffold	1.67898	30.5		MKAZ01	13	1612	2016-10-04T00:00:00Z	ftp://ftp.ncbi.nlm.nih.gov/genomes/all/GCA/001/764/595/GCA_001764595.1_ASM176459v1	ftp://ftp.ncbi.nlm.nih.gov/genomes/all/GCF/001/764/595/GCF_001764595.1_ASM176459v1
Campylobacter jejuni	BCW_4731							SAMN04532249			GCA_001764655.1	Scaffold	1.69813	30.6		MKBB01	32	1660	2016-10-04T00:00:00Z	ftp://ftp.ncbi.nlm.nih.gov/genomes/all/GCA/001/764/655/GCA_001764655.1_ASM176465v1	ftp://ftp.ncbi.nlm.nih.gov/genomes/all/GCF/001/764/655/GCF_001764655.1_ASM176465v1
Campylobacter jejuni	BCW_4734							SAMN04532250			GCA_001764665.1	Scaffold	1.68411	30.4		MKBC01	34	1669	2016-10-04T00:00:00Z	ftp://ftp.ncbi.nlm.nih.gov/genomes/all/GCA/001/764/665/GCA_001764665.1_ASM176466v1	ftp://ftp.ncbi.nlm.nih.gov/genomes/all/GCF/001/764/665/GCF_001764665.1_ASM176466v1
Campylobacter jejuni	BCW_4735		+					SAMN04532251			GCA_001764675.1	Scaffold	1.83713	30.5		MKBD01	35	1824	2016-10-04T00:00:00Z	ftp://ftp.ncbi.nlm.nih.gov/genomes/all/GCA/001/764/675/GCA_001764675.1_ASM176467v1	ftp://ftp.ncbi.nlm.nih.gov/genomes/all/GCF/001/764/675/GCF_001764675.1_ASM176467v1
Campylobacter jejuni	BCW_4738							SAMN04532253			GCA_001764735.1	Scaffold	1.74826	30.5		MKBF01	40	1728	2016-10-04T00:00:00Z	ftp://ftp.ncbi.nlm.nih.gov/genomes/all/GCA/001/764/735/GCA_001764735.1_ASM176473v1	ftp://ftp.ncbi.nlm.nih.gov/genomes/all/GCF/001/764/735/GCF_001764735.1_ASM176473v1
Campylobacter jejuni	BCW_4743							SAMN04532255			GCA_001764765.1	Scaffold	1.64431	30.6		MKBH01	18	1584	2016-10-04T00:00:00Z	ftp://ftp.ncbi.nlm.nih.gov/genomes/all/GCA/001/764/765/GCA_001764765.1_ASM176476v1	ftp://ftp.ncbi.nlm.nih.gov/genomes/all/GCF/001/764/765/GCF_001764765.1_ASM176476v1
Campylobacter jejuni	BCW_4755							SAMN04532261			GCA_001764895.1	Scaffold	1.688	30.7		MKBN01	27	1619	2016-10-04T00:00:00Z	ftp://ftp.ncbi.nlm.nih.gov/genomes/all/GCA/001/764/895/GCA_001764895.1_ASM176489v1	ftp://ftp.ncbi.nlm.nih.gov/genomes/all/GCF/001/764/895/GCF_001764895.1_ASM176489v1
Campylobacter jejuni	BCW_4757							SAMN04532262			GCA_001764915.1	Scaffold	1.64527	30.4		MKBO01	51	1661	2016-10-04T00:00:00Z	ftp://ftp.ncbi.nlm.nih.gov/genomes/all/GCA/001/764/915/GCA_001764915.1_ASM176491v1	ftp://ftp.ncbi.nlm.nih.gov/genomes/all/GCF/001/764/915/GCF_001764915.1_ASM176491v1
Campylobacter jejuni	BCW_5121	13	+	+	+	+		SAMN04532263	N/A	Human	GCA_001764925.1	Scaffold	1.89121	30.3		MKBP01	52	1814	2016-10-04T00:00:00Z	ftp://ftp.ncbi.nlm.nih.gov/genomes/all/GCA/001/764/925/GCA_001764925.1_ASM176492v1	ftp://ftp.ncbi.nlm.nih.gov/genomes/all/GCF/001/764/925/GCF_001764925.1_ASM176492v1
Campylobacter jejuni	BCW_5125	13	+	+	+	+		SAMN04532267	N/A	Human	GCA_001765015.1	Scaffold	1.77452	30.3		MKBT01	49	1710	2016-10-04T00:00:00Z	ftp://ftp.ncbi.nlm.nih.gov/genomes/all/GCA/001/765/015/GCA_001765015.1_ASM176501v1	ftp://ftp.ncbi.nlm.nih.gov/genomes/all/GCF/001/765/015/GCF_001765015.1_ASM176501v1
Campylobacter jejuni	BCW_5128	13	+	+	+	+		SAMN04532269	N/A	Human	GCA_001765055.1	Scaffold	1.79732	30.1		MKBV01	116	1742	2016-10-04T00:00:00Z	ftp://ftp.ncbi.nlm.nih.gov/genomes/all/GCA/001/765/055/GCA_001765055.1_ASM176505v1	ftp://ftp.ncbi.nlm.nih.gov/genomes/all/GCF/001/765/055/GCF_001765055.1_ASM176505v1
Campylobacter jejuni	BCW_5143	13	+	+	+	+		SAMN04532279	N/A	Human	GCA_001765255.1	Scaffold	1.79503	30.3		MKCF01	95	1713	2016-10-04T00:00:00Z	ftp://ftp.ncbi.nlm.nih.gov/genomes/all/GCA/001/765/255/GCA_001765255.1_ASM176525v1	ftp://ftp.ncbi.nlm.nih.gov/genomes/all/GCF/001/765/255/GCF_001765255.1_ASM176525v1
Campylobacter jejuni	BCW_5145	13	+	+	+	+		SAMN04532281	N/A	Human	GCA_001765295.1	Scaffold	1.75237	30.3		MKCH01	65	1705	2016-10-04T00:00:00Z	ftp://ftp.ncbi.nlm.nih.gov/genomes/all/GCA/001/765/295/GCA_001765295.1_ASM176529v1	ftp://ftp.ncbi.nlm.nih.gov/genomes/all/GCF/001/765/295/GCF_001765295.1_ASM176529v1
Campylobacter jejuni	BCW_5146	12	+	+	+	+		SAMN04532282	N/A	Human	GCA_001765315.1	Scaffold	1.76481	30.3		MKCI01	60	1738	2016-10-04T00:00:00Z	ftp://ftp.ncbi.nlm.nih.gov/genomes/all/GCA/001/765/315/GCA_001765315.1_ASM176531v1	ftp://ftp.ncbi.nlm.nih.gov/genomes/all/GCF/001/765/315/GCF_001765315.1_ASM176531v1
Campylobacter jejuni	BCW_5150	13	+	+	+	+		SAMN04532285	N/A	Human	GCA_001765365.1	Scaffold	1.79435	30.1		MKCL01	98	1756	2016-10-04T00:00:00Z	ftp://ftp.ncbi.nlm.nih.gov/genomes/all/GCA/001/765/365/GCA_001765365.1_ASM176536v1	ftp://ftp.ncbi.nlm.nih.gov/genomes/all/GCF/001/765/365/GCF_001765365.1_ASM176536v1
Campylobacter jejuni	BCW_5152	1	+	+	+	+		SAMN04532287			GCA_001913005.1	Scaffold	1.68567	30.5		MKEY01	41	1619	2016-12-21T00:00:00Z	ftp://ftp.ncbi.nlm.nih.gov/genomes/all/GCA/001/913/005/GCA_001913005.1_ASM191300v1	ftp://ftp.ncbi.nlm.nih.gov/genomes/all/GCF/001/913/005/GCF_001913005.1_ASM191300v1
Campylobacter jejuni	BCW_5156	13	+	+	+	+		SAMN04532290	N/A	Human	GCA_001913075.1	Scaffold	1.8178	30.3		MKFB01	85	1722	2016-12-21T00:00:00Z	ftp://ftp.ncbi.nlm.nih.gov/genomes/all/GCA/001/913/075/GCA_001913075.1_ASM191307v1	ftp://ftp.ncbi.nlm.nih.gov/genomes/all/GCF/001/913/075/GCF_001913075.1_ASM191307v1
Campylobacter jejuni	BCW_5157	13	+	+	+	+		SAMN04532291	N/A	Human	GCA_001913065.1	Scaffold	1.81065	30.3		MKFC01	88	1709	2016-12-21T00:00:00Z	ftp://ftp.ncbi.nlm.nih.gov/genomes/all/GCA/001/913/065/GCA_001913065.1_ASM191306v1	ftp://ftp.ncbi.nlm.nih.gov/genomes/all/GCF/001/913/065/GCF_001913065.1_ASM191306v1
Campylobacter jejuni	BCW_5159							SAMN04532293			GCA_001912945.1	Scaffold	1.63395	30.5		MKFE01	40	1578	2016-12-21T00:00:00Z	ftp://ftp.ncbi.nlm.nih.gov/genomes/all/GCA/001/912/945/GCA_001912945.1_ASM191294v1	ftp://ftp.ncbi.nlm.nih.gov/genomes/all/GCF/001/912/945/GCF_001912945.1_ASM191294v1
Campylobacter jejuni	BCW_5161	13	+	+	+	+		SAMN04532295	N/A	Human	GCA_001856915.1	Scaffold	1.7709	30.3		MKHS01	56	1667	2016-10-06T00:00:00Z	ftp://ftp.ncbi.nlm.nih.gov/genomes/all/GCA/001/856/915/GCA_001856915.1_ASM185691v1	ftp://ftp.ncbi.nlm.nih.gov/genomes/all/GCF/001/856/915/GCF_001856915.1_ASM185691v1
Campylobacter jejuni	BCW_5162	13	+	+	+	+		SAMN04532296	N/A	Human	GCA_001856925.1	Scaffold	1.77196	30.4		MKHT01	34	1683	2016-10-06T00:00:00Z	ftp://ftp.ncbi.nlm.nih.gov/genomes/all/GCA/001/856/925/GCA_001856925.1_ASM185692v1	ftp://ftp.ncbi.nlm.nih.gov/genomes/all/GCF/001/856/925/GCF_001856925.1_ASM185692v1
Campylobacter jejuni	BCW_5170	13	+	+	+	+		SAMN04532299	N/A	Human	GCA_001856985.1	Scaffold	1.80393	30.1		MKHW01	68	1756	2016-10-06T00:00:00Z	ftp://ftp.ncbi.nlm.nih.gov/genomes/all/GCA/001/856/985/GCA_001856985.1_ASM185698v1	ftp://ftp.ncbi.nlm.nih.gov/genomes/all/GCF/001/856/985/GCF_001856985.1_ASM185698v1
Campylobacter jejuni	BCW_5171	13	+	+		+		SAMN04532300	N/A	Human	GCA_001857005.1	Scaffold	1.76416	30.2		MKHX01	117	1730	2016-10-06T00:00:00Z	ftp://ftp.ncbi.nlm.nih.gov/genomes/all/GCA/001/857/005/GCA_001857005.1_ASM185700v1	ftp://ftp.ncbi.nlm.nih.gov/genomes/all/GCF/001/857/005/GCF_001857005.1_ASM185700v1
Campylobacter jejuni	BCW_5174	13	+	+	+	+		SAMN04532302	N/A	Human	GCA_001857025.1	Scaffold	1.75717	30.2		MKHZ01	98	1702	2016-10-06T00:00:00Z	ftp://ftp.ncbi.nlm.nih.gov/genomes/all/GCA/001/857/025/GCA_001857025.1_ASM185702v1	ftp://ftp.ncbi.nlm.nih.gov/genomes/all/GCF/001/857/025/GCF_001857025.1_ASM185702v1
Campylobacter jejuni	BCW_6451							SAMN03360160			GCA_001762555.1	Scaffold	1.65845	30.6		MJXA01	23	1591	2016-10-04T00:00:00Z	ftp://ftp.ncbi.nlm.nih.gov/genomes/all/GCA/001/762/555/GCA_001762555.1_ASM176255v1	ftp://ftp.ncbi.nlm.nih.gov/genomes/all/GCF/001/762/555/GCF_001762555.1_ASM176255v1
Campylobacter jejuni	BCW_6452							SAMN03360161			GCA_001762575.1	Scaffold	1.65739	30.6		MJXB01	25	1593	2016-10-04T00:00:00Z	ftp://ftp.ncbi.nlm.nih.gov/genomes/all/GCA/001/762/575/GCA_001762575.1_ASM176257v1	ftp://ftp.ncbi.nlm.nih.gov/genomes/all/GCF/001/762/575/GCF_001762575.1_ASM176257v1
Campylobacter jejuni	BCW_6453	13	+				+	SAMN03360162	N/A	Crow	GCA_001762595.1	Scaffold	1.87037	30.2		MJXC01	73	1812	2016-10-04T00:00:00Z	ftp://ftp.ncbi.nlm.nih.gov/genomes/all/GCA/001/762/595/GCA_001762595.1_ASM176259v1	ftp://ftp.ncbi.nlm.nih.gov/genomes/all/GCF/001/762/595/GCF_001762595.1_ASM176259v1
Campylobacter jejuni	BCW_6454	13	+	+		+		SAMN03360163	N/A	Crow	GCA_001761885.2	Scaffold	1.839	30.2		MJXD01	78	1771	2016-10-04T00:00:00Z	ftp://ftp.ncbi.nlm.nih.gov/genomes/all/GCA/001/762/615/GCA_001762615.1_ASM176261v1	ftp://ftp.ncbi.nlm.nih.gov/genomes/all/GCF/001/762/615/GCF_001762615.1_ASM176261v1
Campylobacter jejuni	BCW_6456	1	+	+		+		SAMN03360165			GCA_001762635.1	Scaffold	1.73892	30.3		MJXE01	47	1694	2016-10-04T00:00:00Z	ftp://ftp.ncbi.nlm.nih.gov/genomes/all/GCA/001/762/635/GCA_001762635.1_ASM176263v1	ftp://ftp.ncbi.nlm.nih.gov/genomes/all/GCF/001/762/635/GCF_001762635.1_ASM176263v1
Campylobacter jejuni	BCW_6923							SAMN04532416			GCA_002000335.1	Scaffold	1.70723	30.6		MUJW01	47	1676	2017-02-15T00:00:00Z	ftp://ftp.ncbi.nlm.nih.gov/genomes/all/GCA/002/000/335/GCA_002000335.1_ASM200033v1	ftp://ftp.ncbi.nlm.nih.gov/genomes/all/GCF/002/000/335/GCF_002000335.1_ASM200033v1
Campylobacter jejuni	BCW_6924							SAMN04532417			GCA_001764215.1	Scaffold	1.65042	30.5		MKAF01	37	1617	2016-10-04T00:00:00Z	ftp://ftp.ncbi.nlm.nih.gov/genomes/all/GCA/001/764/215/GCA_001764215.1_ASM176421v1	ftp://ftp.ncbi.nlm.nih.gov/genomes/all/GCF/001/764/215/GCF_001764215.1_ASM176421v1
Campylobacter jejuni	BCW_6934							SAMN05563504			GCA_001857115.1	Scaffold	1.66552	30.7		MKIA01	35	1614	2016-10-06T00:00:00Z	ftp://ftp.ncbi.nlm.nih.gov/genomes/all/GCA/001/857/115/GCA_001857115.1_ASM185711v1	ftp://ftp.ncbi.nlm.nih.gov/genomes/all/GCF/001/857/115/GCF_001857115.1_ASM185711v1
Campylobacter jejuni	BCW_7438	13	+	+		+		SAMN04532442	N/A	Primate	GCA_001764095.1	Scaffold	1.95089	30.3		MJZZ01	73	1867	2016-10-04T00:00:00Z	ftp://ftp.ncbi.nlm.nih.gov/genomes/all/GCA/001/764/095/GCA_001764095.1_ASM176409v1	ftp://ftp.ncbi.nlm.nih.gov/genomes/all/GCF/001/764/095/GCF_001764095.1_ASM176409v1
Campylobacter jejuni	BfR-CA-14430							SAMN12647218			GCA_008386335.1	Complete	1.68775	30.4505	chromosome:NZ_CP043763.1/CP043763.1; plasmid pBfR-CA-14430:NZ_CP043764.1/CP043764.1		2	1640	2019-09-15T00:00:00Z	ftp://ftp.ncbi.nlm.nih.gov/genomes/all/GCA/008/386/335/GCA_008386335.1_ASM838633v1	ftp://ftp.ncbi.nlm.nih.gov/genomes/all/GCF/008/386/335/GCF_008386335.1_ASM838633v1
Campylobacter jejuni BJ-CJD101	BJ-CJD101							SAMN02470629			GCA_000440015.1	Scaffold	1.61602	30.5		ARWV01	9	1574	2013-07-25T00:00:00Z	ftp://ftp.ncbi.nlm.nih.gov/genomes/all/GCA/000/440/015/GCA_000440015.1_BJ-CJD101	ftp://ftp.ncbi.nlm.nih.gov/genomes/all/GCF/000/440/015/GCF_000440015.1_BJ-CJD101
Campylobacter jejuni	BJ-CJD120	13	+	+	+	+		SAMN04008120	China	Human	GCA_001547605.1	Scaffold	1.73758	30.3		LISM01	31	1658	2016-02-02T00:00:00Z	ftp://ftp.ncbi.nlm.nih.gov/genomes/all/GCA/001/547/605/GCA_001547605.1_ASM154760v1	ftp://ftp.ncbi.nlm.nih.gov/genomes/all/GCF/001/547/605/GCF_001547605.1_ASM154760v1
Campylobacter jejuni	BJ-CJD39		+		+	+		SAMN04008115			GCA_001547625.1	Scaffold	1.65569	30.5		LISI01	18	1605	2016-02-02T00:00:00Z	ftp://ftp.ncbi.nlm.nih.gov/genomes/all/GCA/001/547/625/GCA_001547625.1_ASM154762v1	ftp://ftp.ncbi.nlm.nih.gov/genomes/all/GCF/001/547/625/GCF_001547625.1_ASM154762v1
Campylobacter jejuni	BJ-CJD63	12	+	+	+	+		SAMN04008117	China	Human	GCA_001547615.1	Scaffold	1.75041	30.2		LISK01	46	1663	2016-02-02T00:00:00Z	ftp://ftp.ncbi.nlm.nih.gov/genomes/all/GCA/001/547/615/GCA_001547615.1_ASM154761v1	ftp://ftp.ncbi.nlm.nih.gov/genomes/all/GCF/001/547/615/GCF_001547615.1_ASM154761v1
Campylobacter jejuni	BJ-CJD70							SAMN04008118			GCA_001547595.1	Scaffold	1.60888	30.5		LISL01	22	1573	2016-02-02T00:00:00Z	ftp://ftp.ncbi.nlm.nih.gov/genomes/all/GCA/001/547/595/GCA_001547595.1_ASM154759v1	ftp://ftp.ncbi.nlm.nih.gov/genomes/all/GCF/001/547/595/GCF_001547595.1_ASM154759v1
Campylobacter jejuni BJ-CJGB95377	BJ-CJGB95377							SAMN04412551			GCA_001516495.1	Scaffold	1.6137	30.6		ASXK01	11	1574	2016-01-15T00:00:00Z	ftp://ftp.ncbi.nlm.nih.gov/genomes/all/GCA/001/516/495/GCA_001516495.1_ASM151649v1	ftp://ftp.ncbi.nlm.nih.gov/genomes/all/GCF/001/516/495/GCF_001516495.1_ASM151649v1
Campylobacter jejuni BJ-CJGB96114	BJ-CJGB96114							SAMN04412553			GCA_001516505.1	Scaffold	1.61333	30.5		ASXM01	11	1573	2016-01-15T00:00:00Z	ftp://ftp.ncbi.nlm.nih.gov/genomes/all/GCA/001/516/505/GCA_001516505.1_ASM151650v1	ftp://ftp.ncbi.nlm.nih.gov/genomes/all/GCF/001/516/505/GCF_001516505.1_ASM151650v1
Campylobacter jejuni BJ-CJGB96299	BJ-CJGB96299							SAMN04412554			GCA_001516515.1	Scaffold	1.68718	30.5		ASXN01	12	1648	2016-01-15T00:00:00Z	ftp://ftp.ncbi.nlm.nih.gov/genomes/all/GCA/001/516/515/GCA_001516515.1_ASM151651v1	ftp://ftp.ncbi.nlm.nih.gov/genomes/all/GCF/001/516/515/GCF_001516515.1_ASM151651v1
Campylobacter jejuni BJ-CJGB96G25	BJ-CJGB96G25							SAMN04412552			GCA_001516485.1	Scaffold	1.61837	30.6		ASXL01	9	1575	2016-01-15T00:00:00Z	ftp://ftp.ncbi.nlm.nih.gov/genomes/all/GCA/001/516/485/GCA_001516485.1_ASM151648v1	ftp://ftp.ncbi.nlm.nih.gov/genomes/all/GCF/001/516/485/GCF_001516485.1_ASM151648v1
Campylobacter jejuni subsp. jejuni	C10-448	13	+	+		+		SAMN03299058	Japan	Crow	GCA_000943435.1	Scaffold	1.77277	30.1		JYDY01	77	1732	2015-03-04T00:00:00Z	ftp://ftp.ncbi.nlm.nih.gov/genomes/all/GCA/000/943/435/GCA_000943435.1_ASM94343v1	ftp://ftp.ncbi.nlm.nih.gov/genomes/all/GCF/000/943/435/GCF_000943435.1_ASM94343v1
Campylobacter jejuni subsp. jejuni	C12-5524		+	+		+		SAMN03299096			GCA_000943445.1	Scaffold	1.74798	30.3		JYDZ01	78	1693	2015-03-04T00:00:00Z	ftp://ftp.ncbi.nlm.nih.gov/genomes/all/GCA/000/943/445/GCA_000943445.1_ASM94344v1	ftp://ftp.ncbi.nlm.nih.gov/genomes/all/GCF/000/943/445/GCF_000943445.1_ASM94344v1
Campylobacter jejuni subsp. jejuni	C1-5523		+	+		+		SAMN03296045			GCA_000943395.1	Scaffold	1.72774	30.6		JYDX01	122	1631	2015-03-04T00:00:00Z	ftp://ftp.ncbi.nlm.nih.gov/genomes/all/GCA/000/943/395/GCA_000943395.1_ASM94339v1	ftp://ftp.ncbi.nlm.nih.gov/genomes/all/GCF/000/943/395/GCF_000943395.1_ASM94339v1
Campylobacter jejuni	CFSAN032806							SAMN03580887			GCA_002407125.1	Complete	1.78291	30.534	chromosome:NZ_CP023543.1/CP023543.1; plasmid pCFSAN032806:NZ_CP023544.1/CP023544.1		2	1744	2017-10-02T00:00:00Z	ftp://ftp.ncbi.nlm.nih.gov/genomes/all/GCA/002/407/125/GCA_002407125.1_ASM240712v1	ftp://ftp.ncbi.nlm.nih.gov/genomes/all/GCF/002/407/125/GCF_002407125.1_ASM240712v1
Campylobacter jejuni	CFSAN032806							SAMN03580887			GCA_009649035.1	Complete	1.81435	30.5334	chromosome:NZ_CP045789.1/CP045789.1; plasmid pCFSAN032806:NZ_CP045790.1/CP045790.1		2	1798	2019-11-11T00:00:00Z	ftp://ftp.ncbi.nlm.nih.gov/genomes/all/GCA/009/649/035/GCA_009649035.1_ASM964903v1	ftp://ftp.ncbi.nlm.nih.gov/genomes/all/GCF/009/649/035/GCF_009649035.1_ASM964903v1
Campylobacter jejuni	CFSAN054107	13	+	+	+	+		SAMN08663442	N/A	Environmental	GCA_003030185.1	Complete	1.89851	30.1596	chromosome:NZ_CP028185.1/CP028185.1; plasmid pGMI16-002:NZ_CP028186.1/CP028186.1		2	1841	2018-04-02T00:00:00Z	ftp://ftp.ncbi.nlm.nih.gov/genomes/all/GCA/003/030/185/GCA_003030185.1_ASM303018v1	ftp://ftp.ncbi.nlm.nih.gov/genomes/all/GCF/003/030/185/GCF_003030185.1_ASM303018v1
Campylobacter jejuni subsp. jejuni	CFSAN065294	12	+				+	SAMN08053098	Brazil	Human	GCA_002805275.1	Scaffold	1.67584	30.2		PIBJ01	39	1614	2017-12-04T00:00:00Z	ftp://ftp.ncbi.nlm.nih.gov/genomes/all/GCA/002/805/275/GCA_002805275.1_CFSAN065294	ftp://ftp.ncbi.nlm.nih.gov/genomes/all/GCF/002/805/275/GCF_002805275.1_CFSAN065294
Campylobacter jejuni subsp. jejuni	CFSAN065296							SAMN08053344			GCA_002806625.1	Scaffold	1.66337	30.4		PIBH01	33	1621	2017-12-04T00:00:00Z	ftp://ftp.ncbi.nlm.nih.gov/genomes/all/GCA/002/806/625/GCA_002806625.1_CFSAN065296	ftp://ftp.ncbi.nlm.nih.gov/genomes/all/GCF/002/806/625/GCF_002806625.1_CFSAN065296
Campylobacter jejuni subsp. jejuni	CFSAN065297							SAMN08053336			GCA_002806565.1	Scaffold	1.70193	30.4		PIBG01	33	1713	2017-12-04T00:00:00Z	ftp://ftp.ncbi.nlm.nih.gov/genomes/all/GCA/002/806/565/GCA_002806565.1_CFSAN065297	ftp://ftp.ncbi.nlm.nih.gov/genomes/all/GCF/002/806/565/GCF_002806565.1_CFSAN065297
Campylobacter jejuni subsp. jejuni	CFSAN065298	12	+	+	+	+		SAMN08053338	Brazil	Human	GCA_002806575.1	Scaffold	1.7976	30.3		PIBF01	35	1784	2017-12-04T00:00:00Z	ftp://ftp.ncbi.nlm.nih.gov/genomes/all/GCA/002/806/575/GCA_002806575.1_CFSAN065298	ftp://ftp.ncbi.nlm.nih.gov/genomes/all/GCF/002/806/575/GCF_002806575.1_CFSAN065298
Campylobacter jejuni subsp. jejuni	CFSAN065301	13	+	+		+		SAMN08054781	Brazil	Human	GCA_002806465.1	Scaffold	1.80111	30.1		PIBC01	52	1734	2017-12-04T00:00:00Z	ftp://ftp.ncbi.nlm.nih.gov/genomes/all/GCA/002/806/465/GCA_002806465.1_CFSAN065301	ftp://ftp.ncbi.nlm.nih.gov/genomes/all/GCF/002/806/465/GCF_002806465.1_CFSAN065301
Campylobacter jejuni subsp. jejuni	CFSAN065305	12	+	+	+	+		SAMN08054608	Brazil	Human	GCA_002806455.1	Scaffold	1.75831	30.3		PIAZ01	37	1741	2017-12-04T00:00:00Z	ftp://ftp.ncbi.nlm.nih.gov/genomes/all/GCA/002/806/455/GCA_002806455.1_CFSAN065305	ftp://ftp.ncbi.nlm.nih.gov/genomes/all/GCF/002/806/455/GCF_002806455.1_CFSAN065305
Campylobacter jejuni subsp. jejuni	CFSAN065306	12	+	+	+	+		SAMN08054660	Brazil	Human	GCA_002806405.1	Scaffold	1.79794	30.1		PIAY01	62	1730	2017-12-04T00:00:00Z	ftp://ftp.ncbi.nlm.nih.gov/genomes/all/GCA/002/806/405/GCA_002806405.1_CFSAN065306	ftp://ftp.ncbi.nlm.nih.gov/genomes/all/GCF/002/806/405/GCF_002806405.1_CFSAN065306
Campylobacter jejuni subsp. jejuni	CFSAN065307	12	+	+	+	+		SAMN08054669	Brazil	Human	GCA_002806365.1	Scaffold	1.74757	30.3		PIAX01	51	1676	2017-12-04T00:00:00Z	ftp://ftp.ncbi.nlm.nih.gov/genomes/all/GCA/002/806/365/GCA_002806365.1_CFSAN065307	ftp://ftp.ncbi.nlm.nih.gov/genomes/all/GCF/002/806/365/GCF_002806365.1_CFSAN065307
Campylobacter jejuni subsp. jejuni	CFSAN065312							SAMN08054981			GCA_002806535.1	Scaffold	1.65609	30.4		PIAT01	30	1590	2017-12-04T00:00:00Z	ftp://ftp.ncbi.nlm.nih.gov/genomes/all/GCA/002/806/535/GCA_002806535.1_CFSAN065312	ftp://ftp.ncbi.nlm.nih.gov/genomes/all/GCF/002/806/535/GCF_002806535.1_CFSAN065312
Campylobacter jejuni subsp. jejuni	CFSAN065320							SAMN08054954			GCA_002805465.1	Scaffold	1.59376	30.5		PIAN01	26	1553	2017-12-04T00:00:00Z	ftp://ftp.ncbi.nlm.nih.gov/genomes/all/GCA/002/805/465/GCA_002805465.1_CFSAN065320	ftp://ftp.ncbi.nlm.nih.gov/genomes/all/GCF/002/805/465/GCF_002805465.1_CFSAN065320
Campylobacter jejuni subsp. jejuni	CFSAN065322							SAMN08054780			GCA_002804525.1	Scaffold	1.63465	30.5		PIAL01	29	1622	2017-12-04T00:00:00Z	ftp://ftp.ncbi.nlm.nih.gov/genomes/all/GCA/002/804/525/GCA_002804525.1_CFSAN065322	ftp://ftp.ncbi.nlm.nih.gov/genomes/all/GCF/002/804/525/GCF_002804525.1_CFSAN065322
Campylobacter jejuni subsp. jejuni	CFSAN065325							SAMN08054603			GCA_002806245.1	Scaffold	1.63196	30.5		PIAI01	34	1611	2017-12-04T00:00:00Z	ftp://ftp.ncbi.nlm.nih.gov/genomes/all/GCA/002/806/245/GCA_002806245.1_CFSAN065325	ftp://ftp.ncbi.nlm.nih.gov/genomes/all/GCF/002/806/245/GCF_002806245.1_CFSAN065325
Campylobacter jejuni subsp. jejuni	CFSAN065331	12	+	+	+	+		SAMN08053096	Brazil	Red junglefowl	GCA_002806105.1	Scaffold	1.75849	30.3		PIAC01	34	1729	2017-12-04T00:00:00Z	ftp://ftp.ncbi.nlm.nih.gov/genomes/all/GCA/002/806/105/GCA_002806105.1_CFSAN065331	ftp://ftp.ncbi.nlm.nih.gov/genomes/all/GCF/002/806/105/GCF_002806105.1_CFSAN065331
Campylobacter jejuni subsp. jejuni	CFSAN065333							SAMN08054996			GCA_002806085.1	Scaffold	1.70174	30.3		PIAA01	21	1678	2017-12-04T00:00:00Z	ftp://ftp.ncbi.nlm.nih.gov/genomes/all/GCA/002/806/085/GCA_002806085.1_CFSAN065333	ftp://ftp.ncbi.nlm.nih.gov/genomes/all/GCF/002/806/085/GCF_002806085.1_CFSAN065333
Campylobacter jejuni subsp. jejuni	CFSAN065335							SAMN08054994			GCA_002806025.1	Scaffold	1.70129	30.3		PHZY01	21	1678	2017-12-04T00:00:00Z	ftp://ftp.ncbi.nlm.nih.gov/genomes/all/GCA/002/806/025/GCA_002806025.1_CFSAN065335	ftp://ftp.ncbi.nlm.nih.gov/genomes/all/GCF/002/806/025/GCF_002806025.1_CFSAN065335
Campylobacter jejuni subsp. jejuni	CFSAN065336							SAMN08054990			GCA_002806035.1	Scaffold	1.64986	30.4		PHZX01	21	1612	2017-12-04T00:00:00Z	ftp://ftp.ncbi.nlm.nih.gov/genomes/all/GCA/002/806/035/GCA_002806035.1_CFSAN065336	ftp://ftp.ncbi.nlm.nih.gov/genomes/all/GCF/002/806/035/GCF_002806035.1_CFSAN065336
Campylobacter jejuni subsp. jejuni	CFSAN065338	13	+	+	+	+		SAMN08054989	Brazil	Human	GCA_002805985.1	Scaffold	1.68188	30.2		PHZV01	53	1628	2017-12-04T00:00:00Z	ftp://ftp.ncbi.nlm.nih.gov/genomes/all/GCA/002/805/985/GCA_002805985.1_CFSAN065338	ftp://ftp.ncbi.nlm.nih.gov/genomes/all/GCF/002/805/985/GCF_002805985.1_CFSAN065338
Campylobacter jejuni subsp. jejuni	CFSAN065340							SAMN08053334			GCA_002805915.1	Scaffold	1.68356	30.4		PHZT01	27	1645	2017-12-04T00:00:00Z	ftp://ftp.ncbi.nlm.nih.gov/genomes/all/GCA/002/805/915/GCA_002805915.1_CFSAN065340	ftp://ftp.ncbi.nlm.nih.gov/genomes/all/GCF/002/805/915/GCF_002805915.1_CFSAN065340
Campylobacter jejuni subsp. jejuni	CFSAN065343	12	+	+	+	+		SAMN08053122	Brazil	Human	GCA_002805225.1	Scaffold	1.68569	30.3		PHZQ01	37	1630	2017-12-04T00:00:00Z	ftp://ftp.ncbi.nlm.nih.gov/genomes/all/GCA/002/805/225/GCA_002805225.1_CFSAN065343	ftp://ftp.ncbi.nlm.nih.gov/genomes/all/GCF/002/805/225/GCF_002805225.1_CFSAN065343
Campylobacter jejuni subsp. jejuni	CFSAN065344							SAMN08053345			GCA_002804735.1	Scaffold	1.68358	30.5		PHZP01	37	1652	2017-12-04T00:00:00Z	ftp://ftp.ncbi.nlm.nih.gov/genomes/all/GCA/002/804/735/GCA_002804735.1_CFSAN065344	ftp://ftp.ncbi.nlm.nih.gov/genomes/all/GCF/002/804/735/GCF_002804735.1_CFSAN065344
Campylobacter jejuni subsp. jejuni	CFSAN065345							SAMN08053123			GCA_002805115.1	Scaffold	1.60884	30.5		PHZO01	25	1577	2017-12-04T00:00:00Z	ftp://ftp.ncbi.nlm.nih.gov/genomes/all/GCA/002/805/115/GCA_002805115.1_CFSAN065345	ftp://ftp.ncbi.nlm.nih.gov/genomes/all/GCF/002/805/115/GCF_002805115.1_CFSAN065345
Campylobacter jejuni subsp. jejuni	CFSAN065346							SAMN08054955			GCA_002805315.1	Scaffold	1.62468	30.5		PHZN01	30	1605	2017-12-04T00:00:00Z	ftp://ftp.ncbi.nlm.nih.gov/genomes/all/GCA/002/805/315/GCA_002805315.1_CFSAN065346	ftp://ftp.ncbi.nlm.nih.gov/genomes/all/GCF/002/805/315/GCF_002805315.1_CFSAN065346
Campylobacter jejuni subsp. jejuni	CFSAN065347	12	+	+	+	+		SAMN08054502	Brazil	Human	GCA_002805945.1	Scaffold	1.73766	30.2		PHZM01	42	1693	2017-12-04T00:00:00Z	ftp://ftp.ncbi.nlm.nih.gov/genomes/all/GCA/002/805/945/GCA_002805945.1_CFSAN065347	ftp://ftp.ncbi.nlm.nih.gov/genomes/all/GCF/002/805/945/GCF_002805945.1_CFSAN065347
Campylobacter jejuni subsp. jejuni	CFSAN065349							SAMN08053901			GCA_002805885.1	Scaffold	1.68606	30.5		PHZK01	28	1673	2017-12-04T00:00:00Z	ftp://ftp.ncbi.nlm.nih.gov/genomes/all/GCA/002/805/885/GCA_002805885.1_CFSAN065349	ftp://ftp.ncbi.nlm.nih.gov/genomes/all/GCF/002/805/885/GCF_002805885.1_CFSAN065349
Campylobacter jejuni subsp. jejuni	CFSAN065350	13	+	+		+		SAMN08054655	Brazil	Rhesus macaque	GCA_002805865.1	Scaffold	1.7748	30.1		PHZJ01	37	1670	2017-12-04T00:00:00Z	ftp://ftp.ncbi.nlm.nih.gov/genomes/all/GCA/002/805/865/GCA_002805865.1_CFSAN065350	ftp://ftp.ncbi.nlm.nih.gov/genomes/all/GCF/002/805/865/GCF_002805865.1_CFSAN065350
Campylobacter jejuni subsp. jejuni	CFSAN065351							SAMN08054651			GCA_002805845.1	Scaffold	1.72235	30.3		PHZI01	29	1704	2017-12-04T00:00:00Z	ftp://ftp.ncbi.nlm.nih.gov/genomes/all/GCA/002/805/845/GCA_002805845.1_CFSAN065351	ftp://ftp.ncbi.nlm.nih.gov/genomes/all/GCF/002/805/845/GCF_002805845.1_CFSAN065351
Campylobacter jejuni subsp. jejuni	CFSAN065352							SAMN08053499			GCA_002805815.1	Scaffold	1.72223	30.3		PHZH01	26	1707	2017-12-04T00:00:00Z	ftp://ftp.ncbi.nlm.nih.gov/genomes/all/GCA/002/805/815/GCA_002805815.1_CFSAN065352	ftp://ftp.ncbi.nlm.nih.gov/genomes/all/GCF/002/805/815/GCF_002805815.1_CFSAN065352
Campylobacter jejuni subsp. jejuni	CFSAN065354		+	+	+	+		SAMN08054771			GCA_002805765.1	Scaffold	1.75889	30.3		PHZF01	21	1749	2017-12-04T00:00:00Z	ftp://ftp.ncbi.nlm.nih.gov/genomes/all/GCA/002/805/765/GCA_002805765.1_CFSAN065354	ftp://ftp.ncbi.nlm.nih.gov/genomes/all/GCF/002/805/765/GCF_002805765.1_CFSAN065354
Campylobacter jejuni subsp. jejuni	CFSAN065355							SAMN08053337			GCA_002805755.1	Scaffold	1.63344	30.4		PHZE01	32	1588	2017-12-04T00:00:00Z	ftp://ftp.ncbi.nlm.nih.gov/genomes/all/GCA/002/805/755/GCA_002805755.1_CFSAN065355	ftp://ftp.ncbi.nlm.nih.gov/genomes/all/GCF/002/805/755/GCF_002805755.1_CFSAN065355
Campylobacter jejuni subsp. jejuni	CFSAN065356	12	+	+		+		SAMN08053339	Brazil	Rhesus macaque	GCA_002805745.1	Scaffold	1.70945	30.2		PHZD01	119	1580	2017-12-04T00:00:00Z	ftp://ftp.ncbi.nlm.nih.gov/genomes/all/GCA/002/805/745/GCA_002805745.1_CFSAN065356	ftp://ftp.ncbi.nlm.nih.gov/genomes/all/GCF/002/805/745/GCF_002805745.1_CFSAN065356
Campylobacter jejuni subsp. jejuni	CFSAN065357	12	+	+		+		SAMN08053149	Brazil	Rhesus macaque	GCA_002805705.1	Scaffold	1.72084	30.2		PHZC01	39	1601	2017-12-04T00:00:00Z	ftp://ftp.ncbi.nlm.nih.gov/genomes/all/GCA/002/805/705/GCA_002805705.1_CFSAN065357	ftp://ftp.ncbi.nlm.nih.gov/genomes/all/GCF/002/805/705/GCF_002805705.1_CFSAN065357
Campylobacter jejuni subsp. jejuni	CFSAN065358	11	+	+		+		SAMN08053150	Brazil	Human	GCA_002805725.1	Scaffold	1.71719	30.2		PHZB01	41	1601	2017-12-04T00:00:00Z	ftp://ftp.ncbi.nlm.nih.gov/genomes/all/GCA/002/805/725/GCA_002805725.1_CFSAN065358	ftp://ftp.ncbi.nlm.nih.gov/genomes/all/GCF/002/805/725/GCF_002805725.1_CFSAN065358
Campylobacter jejuni subsp. jejuni	CFSAN065360		+	+	+	+		SAMN08054899			GCA_002805675.1	Scaffold	1.74131	30.4		PHZA01	114	1728	2017-12-04T00:00:00Z	ftp://ftp.ncbi.nlm.nih.gov/genomes/all/GCA/002/805/675/GCA_002805675.1_CFSAN065360	ftp://ftp.ncbi.nlm.nih.gov/genomes/all/GCF/002/805/675/GCF_002805675.1_CFSAN065360
Campylobacter jejuni subsp. jejuni	CFSAN065361	13	+	+		+		SAMN08053151	Brazil	Human	GCA_002805665.1	Scaffold	1.77112	30.2		PHYZ01	43	1663	2017-12-04T00:00:00Z	ftp://ftp.ncbi.nlm.nih.gov/genomes/all/GCA/002/805/665/GCA_002805665.1_CFSAN065361	ftp://ftp.ncbi.nlm.nih.gov/genomes/all/GCF/002/805/665/GCF_002805665.1_CFSAN065361
Campylobacter jejuni subsp. jejuni	CFSAN065362		+	+	+	+		SAMN08053153			GCA_002805625.1	Scaffold	1.67694	30.3		PHYY01	20	1647	2017-12-04T00:00:00Z	ftp://ftp.ncbi.nlm.nih.gov/genomes/all/GCA/002/805/625/GCA_002805625.1_CFSAN065362	ftp://ftp.ncbi.nlm.nih.gov/genomes/all/GCF/002/805/625/GCF_002805625.1_CFSAN065362
Campylobacter jejuni subsp. jejuni	CFSAN065363							SAMN08055029			GCA_002805605.1	Scaffold	1.66529	30.4		PHYX01	32	1628	2017-12-04T00:00:00Z	ftp://ftp.ncbi.nlm.nih.gov/genomes/all/GCA/002/805/605/GCA_002805605.1_CFSAN065363	ftp://ftp.ncbi.nlm.nih.gov/genomes/all/GCF/002/805/605/GCF_002805605.1_CFSAN065363
Campylobacter jejuni subsp. jejuni	CFSAN065364	13	+	+		+		SAMN08053097	Brazil	Rhesus macaque	GCA_002805545.1	Scaffold	1.77393	30.1		PHYW01	37	1667	2017-12-04T00:00:00Z	ftp://ftp.ncbi.nlm.nih.gov/genomes/all/GCA/002/805/545/GCA_002805545.1_CFSAN065364	ftp://ftp.ncbi.nlm.nih.gov/genomes/all/GCF/002/805/545/GCF_002805545.1_CFSAN065364
Campylobacter jejuni subsp. jejuni	CFSAN065365	12	+	+		+		SAMN08053099	Brazil	Rhesus macaque	GCA_002805525.1	Scaffold	1.84826	30.1		PHYV01	53	1763	2017-12-04T00:00:00Z	ftp://ftp.ncbi.nlm.nih.gov/genomes/all/GCA/002/805/525/GCA_002805525.1_CFSAN065365	ftp://ftp.ncbi.nlm.nih.gov/genomes/all/GCF/002/805/525/GCF_002805525.1_CFSAN065365
Campylobacter jejuni subsp. jejuni	CFSAN065366	12	+	+	+	+		SAMN08055000	Brazil	Rhesus macaque	GCA_002805475.1	Scaffold	1.67852	30.3		PHYU01	32	1612	2017-12-04T00:00:00Z	ftp://ftp.ncbi.nlm.nih.gov/genomes/all/GCA/002/805/475/GCA_002805475.1_CFSAN065366	ftp://ftp.ncbi.nlm.nih.gov/genomes/all/GCF/002/805/475/GCF_002805475.1_CFSAN065366
Campylobacter jejuni subsp. jejuni	CFSAN065367							SAMN08054999			GCA_002805485.1	Scaffold	1.60049	30.4		PHYT01	20	1548	2017-12-04T00:00:00Z	ftp://ftp.ncbi.nlm.nih.gov/genomes/all/GCA/002/805/485/GCA_002805485.1_CFSAN065367	ftp://ftp.ncbi.nlm.nih.gov/genomes/all/GCF/002/805/485/GCF_002805485.1_CFSAN065367
Campylobacter jejuni subsp. jejuni	CFSAN065368	13	+	+		+		SAMN08055002	Brazil	Rhesus macaque	GCA_002805445.1	Scaffold	1.72087	30.2		PHYS01	41	1610	2017-12-04T00:00:00Z	ftp://ftp.ncbi.nlm.nih.gov/genomes/all/GCA/002/805/445/GCA_002805445.1_CFSAN065368	ftp://ftp.ncbi.nlm.nih.gov/genomes/all/GCF/002/805/445/GCF_002805445.1_CFSAN065368
Campylobacter jejuni subsp. jejuni	CFSAN065369							SAMN08055003			GCA_002804945.1	Scaffold	1.60115	30.4		PHYR01	25	1548	2017-12-04T00:00:00Z	ftp://ftp.ncbi.nlm.nih.gov/genomes/all/GCA/002/804/945/GCA_002804945.1_CFSAN065369	ftp://ftp.ncbi.nlm.nih.gov/genomes/all/GCF/002/804/945/GCF_002804945.1_CFSAN065369
Campylobacter jejuni subsp. jejuni	CFSAN065371							SAMN08055005			GCA_002804625.1	Scaffold	1.66589	30.5		PHYP01	34	1623	2017-12-04T00:00:00Z	ftp://ftp.ncbi.nlm.nih.gov/genomes/all/GCA/002/804/625/GCA_002804625.1_CFSAN065371	ftp://ftp.ncbi.nlm.nih.gov/genomes/all/GCF/002/804/625/GCF_002804625.1_CFSAN065371
Campylobacter jejuni subsp. jejuni	CFSAN065372	12	+	+	+	+		SAMN08055006	Brazil	Red junglefowl	GCA_002804745.1	Scaffold	1.72568	30.3		PHYO01	33	1694	2017-12-04T00:00:00Z	ftp://ftp.ncbi.nlm.nih.gov/genomes/all/GCA/002/804/745/GCA_002804745.1_CFSAN065372	ftp://ftp.ncbi.nlm.nih.gov/genomes/all/GCF/002/804/745/GCF_002804745.1_CFSAN065372
Campylobacter jejuni subsp. jejuni	CFSAN065373							SAMN08054943			GCA_002804895.1	Scaffold	1.70607	30.3		PHYN01	24	1662	2017-12-04T00:00:00Z	ftp://ftp.ncbi.nlm.nih.gov/genomes/all/GCA/002/804/895/GCA_002804895.1_CFSAN065373	ftp://ftp.ncbi.nlm.nih.gov/genomes/all/GCF/002/804/895/GCF_002804895.1_CFSAN065373
Campylobacter jejuni subsp. jejuni	CFSAN065374							SAMN08054785			GCA_002804795.1	Scaffold	1.70712	30.3		PHYM01	23	1663	2017-12-04T00:00:00Z	ftp://ftp.ncbi.nlm.nih.gov/genomes/all/GCA/002/804/795/GCA_002804795.1_CFSAN065374	ftp://ftp.ncbi.nlm.nih.gov/genomes/all/GCF/002/804/795/GCF_002804795.1_CFSAN065374
Campylobacter jejuni subsp. jejuni	CFSAN065375							SAMN08054944			GCA_002804965.1	Scaffold	1.77806	30.4		PHYL01	146	1715	2017-12-04T00:00:00Z	ftp://ftp.ncbi.nlm.nih.gov/genomes/all/GCA/002/804/965/GCA_002804965.1_CFSAN065375	ftp://ftp.ncbi.nlm.nih.gov/genomes/all/GCF/002/804/965/GCF_002804965.1_CFSAN065375
Campylobacter jejuni subsp. jejuni	CFSAN065376							SAMN08054942			GCA_002804585.1	Scaffold	1.6074	30.5		PHYK01	34	1547	2017-12-04T00:00:00Z	ftp://ftp.ncbi.nlm.nih.gov/genomes/all/GCA/002/804/585/GCA_002804585.1_CFSAN065376	ftp://ftp.ncbi.nlm.nih.gov/genomes/all/GCF/002/804/585/GCF_002804585.1_CFSAN065376
Campylobacter jejuni subsp. jejuni	CFSAN065377							SAMN08054970			GCA_002805385.1	Scaffold	1.70826	30.3		PHYJ01	24	1665	2017-12-04T00:00:00Z	ftp://ftp.ncbi.nlm.nih.gov/genomes/all/GCA/002/805/385/GCA_002805385.1_CFSAN065377	ftp://ftp.ncbi.nlm.nih.gov/genomes/all/GCF/002/805/385/GCF_002805385.1_CFSAN065377
Campylobacter jejuni subsp. jejuni	CFSAN065378							SAMN08054969			GCA_002805365.1	Scaffold	1.70708	30.3		PHYI01	23	1659	2017-12-04T00:00:00Z	ftp://ftp.ncbi.nlm.nih.gov/genomes/all/GCA/002/805/365/GCA_002805365.1_CFSAN065378	ftp://ftp.ncbi.nlm.nih.gov/genomes/all/GCF/002/805/365/GCF_002805365.1_CFSAN065378
Campylobacter jejuni subsp. jejuni	CFSAN065379							SAMN08054973			GCA_002805345.1	Scaffold	1.60864	30.5		PHYH01	33	1546	2017-12-04T00:00:00Z	ftp://ftp.ncbi.nlm.nih.gov/genomes/all/GCA/002/805/345/GCA_002805345.1_CFSAN065379	ftp://ftp.ncbi.nlm.nih.gov/genomes/all/GCF/002/805/345/GCF_002805345.1_CFSAN065379
Campylobacter jejuni subsp. jejuni	CFSAN065380							SAMN08054971			GCA_002805305.1	Scaffold	1.60686	30.5		PHYG01	26	1545	2017-12-04T00:00:00Z	ftp://ftp.ncbi.nlm.nih.gov/genomes/all/GCA/002/805/305/GCA_002805305.1_CFSAN065380	ftp://ftp.ncbi.nlm.nih.gov/genomes/all/GCF/002/805/305/GCF_002805305.1_CFSAN065380
Campylobacter jejuni subsp. jejuni	CFSAN065381							SAMN08054967			GCA_002805265.1	Scaffold	1.70539	30.3		PHYF01	21	1655	2017-12-04T00:00:00Z	ftp://ftp.ncbi.nlm.nih.gov/genomes/all/GCA/002/805/265/GCA_002805265.1_CFSAN065381	ftp://ftp.ncbi.nlm.nih.gov/genomes/all/GCF/002/805/265/GCF_002805265.1_CFSAN065381
Campylobacter jejuni subsp. jejuni	CFSAN065382							SAMN08054951			GCA_002805195.1	Scaffold	1.60896	30.5		PHYE01	33	1546	2017-12-04T00:00:00Z	ftp://ftp.ncbi.nlm.nih.gov/genomes/all/GCA/002/805/195/GCA_002805195.1_CFSAN065382	ftp://ftp.ncbi.nlm.nih.gov/genomes/all/GCF/002/805/195/GCF_002805195.1_CFSAN065382
Campylobacter jejuni subsp. jejuni	CFSAN065383							SAMN08053350			GCA_002805235.1	Scaffold	1.75074	30.3		PHYD01	38	1722	2017-12-04T00:00:00Z	ftp://ftp.ncbi.nlm.nih.gov/genomes/all/GCA/002/805/235/GCA_002805235.1_CFSAN065383	ftp://ftp.ncbi.nlm.nih.gov/genomes/all/GCF/002/805/235/GCF_002805235.1_CFSAN065383
Campylobacter jejuni subsp. jejuni	CFSAN065384							SAMN08054654			GCA_002805185.1	Scaffold	1.60571	30.5		PHYC01	27	1548	2017-12-04T00:00:00Z	ftp://ftp.ncbi.nlm.nih.gov/genomes/all/GCA/002/805/185/GCA_002805185.1_CFSAN065384	ftp://ftp.ncbi.nlm.nih.gov/genomes/all/GCF/002/805/185/GCF_002805185.1_CFSAN065384
Campylobacter jejuni subsp. jejuni	CFSAN065385							SAMN08054663			GCA_002805145.1	Scaffold	1.74816	30.3		PHYB01	34	1721	2017-12-04T00:00:00Z	ftp://ftp.ncbi.nlm.nih.gov/genomes/all/GCA/002/805/145/GCA_002805145.1_CFSAN065385	ftp://ftp.ncbi.nlm.nih.gov/genomes/all/GCF/002/805/145/GCF_002805145.1_CFSAN065385
Campylobacter jejuni subsp. jejuni	CFSAN065386	12	+	+	+	+		SAMN08054661	Brazil	Red junglefowl	GCA_002805155.1	Scaffold	1.7278	30.3		PHYA01	41	1692	2017-12-04T00:00:00Z	ftp://ftp.ncbi.nlm.nih.gov/genomes/all/GCA/002/805/155/GCA_002805155.1_CFSAN065386	ftp://ftp.ncbi.nlm.nih.gov/genomes/all/GCF/002/805/155/GCF_002805155.1_CFSAN065386
Campylobacter jejuni subsp. jejuni	CFSAN065387	13	+	+	+	+		SAMN08054647	Brazil	Red junglefowl	GCA_002805065.1	Scaffold	1.72815	30.3		PHXZ01	35	1692	2017-12-04T00:00:00Z	ftp://ftp.ncbi.nlm.nih.gov/genomes/all/GCA/002/805/065/GCA_002805065.1_CFSAN065387	ftp://ftp.ncbi.nlm.nih.gov/genomes/all/GCF/002/805/065/GCF_002805065.1_CFSAN065387
Campylobacter jejuni subsp. jejuni	CFSAN065388	13	+	+	+	+		SAMN08054777	Brazil	Red junglefowl	GCA_002805105.1	Scaffold	1.72662	30.3		PHXY01	33	1695	2017-12-04T00:00:00Z	ftp://ftp.ncbi.nlm.nih.gov/genomes/all/GCA/002/805/105/GCA_002805105.1_CFSAN065388	ftp://ftp.ncbi.nlm.nih.gov/genomes/all/GCF/002/805/105/GCF_002805105.1_CFSAN065388
Campylobacter jejuni subsp. jejuni	CFSAN065389							SAMN08054775			GCA_002805075.1	Scaffold	1.66749	30.5		PHXX01	36	1632	2017-12-04T00:00:00Z	ftp://ftp.ncbi.nlm.nih.gov/genomes/all/GCA/002/805/075/GCA_002805075.1_CFSAN065389	ftp://ftp.ncbi.nlm.nih.gov/genomes/all/GCF/002/805/075/GCF_002805075.1_CFSAN065389
Campylobacter jejuni subsp. jejuni	CFSAN065390							SAMN08054774			GCA_002805045.1	Scaffold	1.66726	30.5		PHXW01	36	1625	2017-12-04T00:00:00Z	ftp://ftp.ncbi.nlm.nih.gov/genomes/all/GCA/002/805/045/GCA_002805045.1_CFSAN065390	ftp://ftp.ncbi.nlm.nih.gov/genomes/all/GCF/002/805/045/GCF_002805045.1_CFSAN065390
Campylobacter jejuni subsp. jejuni	CFSAN065391							SAMN08054772			GCA_002805025.1	Scaffold	1.67067	30.5		PHXV01	40	1630	2017-12-04T00:00:00Z	ftp://ftp.ncbi.nlm.nih.gov/genomes/all/GCA/002/805/025/GCA_002805025.1_CFSAN065391	ftp://ftp.ncbi.nlm.nih.gov/genomes/all/GCF/002/805/025/GCF_002805025.1_CFSAN065391
Campylobacter jejuni subsp. jejuni	CFSAN065392	12	+	+	+	+		SAMN08054786	Brazil	Red junglefowl	GCA_002804955.1	Scaffold	1.72843	30.3		PHXU01	35	1691	2017-12-04T00:00:00Z	ftp://ftp.ncbi.nlm.nih.gov/genomes/all/GCA/002/804/955/GCA_002804955.1_CFSAN065392	ftp://ftp.ncbi.nlm.nih.gov/genomes/all/GCF/002/804/955/GCF_002804955.1_CFSAN065392
Campylobacter jejuni subsp. jejuni	CFSAN065393	13	+	+	+	+		SAMN08053120	Brazil	Red junglefowl	GCA_002804975.1	Scaffold	1.72936	30.3		PHXT01	39	1689	2017-12-04T00:00:00Z	ftp://ftp.ncbi.nlm.nih.gov/genomes/all/GCA/002/804/975/GCA_002804975.1_CFSAN065393	ftp://ftp.ncbi.nlm.nih.gov/genomes/all/GCF/002/804/975/GCF_002804975.1_CFSAN065393
Campylobacter jejuni subsp. jejuni	CFSAN065394							SAMN08053121			GCA_002804875.1	Scaffold	1.67058	30.5		PHXS01	41	1629	2017-12-04T00:00:00Z	ftp://ftp.ncbi.nlm.nih.gov/genomes/all/GCA/002/804/875/GCA_002804875.1_CFSAN065394	ftp://ftp.ncbi.nlm.nih.gov/genomes/all/GCF/002/804/875/GCF_002804875.1_CFSAN065394
Campylobacter jejuni subsp. jejuni	CFSAN065395							SAMN08053340			GCA_002804885.1	Scaffold	1.66945	30.5		PHXR01	42	1622	2017-12-04T00:00:00Z	ftp://ftp.ncbi.nlm.nih.gov/genomes/all/GCA/002/804/885/GCA_002804885.1_CFSAN065395	ftp://ftp.ncbi.nlm.nih.gov/genomes/all/GCF/002/804/885/GCF_002804885.1_CFSAN065395
Campylobacter jejuni subsp. jejuni	CFSAN065396	13	+	+	+	+		SAMN08053335	Brazil	Red junglefowl	GCA_002804815.1	Scaffold	1.72748	30.3		PHXQ01	33	1693	2017-12-04T00:00:00Z	ftp://ftp.ncbi.nlm.nih.gov/genomes/all/GCA/002/804/815/GCA_002804815.1_CFSAN065396	ftp://ftp.ncbi.nlm.nih.gov/genomes/all/GCF/002/804/815/GCF_002804815.1_CFSAN065396
Campylobacter jejuni subsp. jejuni	CFSAN065397							SAMN08053341			GCA_002804805.1	Scaffold	1.71931	30.5		PHXP01	37	1721	2017-12-04T00:00:00Z	ftp://ftp.ncbi.nlm.nih.gov/genomes/all/GCA/002/804/805/GCA_002804805.1_CFSAN065397	ftp://ftp.ncbi.nlm.nih.gov/genomes/all/GCF/002/804/805/GCF_002804805.1_CFSAN065397
Campylobacter jejuni subsp. jejuni	CFSAN065399	1	+	+	+	+		SAMN08053124			GCA_002804785.1	Scaffold	1.78016	30.3		PHXO01	91	1733	2017-12-04T00:00:00Z	ftp://ftp.ncbi.nlm.nih.gov/genomes/all/GCA/002/804/785/GCA_002804785.1_CFSAN065399	ftp://ftp.ncbi.nlm.nih.gov/genomes/all/GCF/002/804/785/GCF_002804785.1_CFSAN065399
Campylobacter jejuni subsp. jejuni	CFSAN065400							SAMN08053347			GCA_002804715.1	Scaffold	1.59767	30.5		PHXN01	24	1550	2017-12-04T00:00:00Z	ftp://ftp.ncbi.nlm.nih.gov/genomes/all/GCA/002/804/715/GCA_002804715.1_CFSAN065400	ftp://ftp.ncbi.nlm.nih.gov/genomes/all/GCF/002/804/715/GCF_002804715.1_CFSAN065400
Campylobacter jejuni subsp. jejuni	CFSAN065401							SAMN08053500			GCA_002804645.1	Scaffold	1.6879	30.4		PHXM01	25	1652	2017-12-04T00:00:00Z	ftp://ftp.ncbi.nlm.nih.gov/genomes/all/GCA/002/804/645/GCA_002804645.1_CFSAN065401	ftp://ftp.ncbi.nlm.nih.gov/genomes/all/GCF/002/804/645/GCF_002804645.1_CFSAN065401
Campylobacter jejuni subsp. jejuni	CFSAN065402							SAMN08053348			GCA_002804655.1	Scaffold	1.62742	30.4		PHXL01	34	1578	2017-12-04T00:00:00Z	ftp://ftp.ncbi.nlm.nih.gov/genomes/all/GCA/002/804/655/GCA_002804655.1_CFSAN065402	ftp://ftp.ncbi.nlm.nih.gov/genomes/all/GCF/002/804/655/GCF_002804655.1_CFSAN065402
Campylobacter jejuni subsp. jejuni	CFSAN065404							SAMN08053353			GCA_002804595.1	Scaffold	1.71036	30.3		PHXJ01	30	1664	2017-12-04T00:00:00Z	ftp://ftp.ncbi.nlm.nih.gov/genomes/all/GCA/002/804/595/GCA_002804595.1_CFSAN065404	ftp://ftp.ncbi.nlm.nih.gov/genomes/all/GCF/002/804/595/GCF_002804595.1_CFSAN065404
Campylobacter jejuni subsp. jejuni	CFSAN065406							SAMN08053351			GCA_002804495.1	Scaffold	1.63987	30.4		PHXH01	25	1600	2017-12-04T00:00:00Z	ftp://ftp.ncbi.nlm.nih.gov/genomes/all/GCA/002/804/495/GCA_002804495.1_CFSAN065406	ftp://ftp.ncbi.nlm.nih.gov/genomes/all/GCF/002/804/495/GCF_002804495.1_CFSAN065406
Campylobacter jejuni subsp. jejuni	CFSAN065407	13	+	+	+	+		SAMN08053352	Brazil	Red junglefowl	GCA_002804425.1	Scaffold	1.78183	30.2		PHXG01	33	1750	2017-12-04T00:00:00Z	ftp://ftp.ncbi.nlm.nih.gov/genomes/all/GCA/002/804/425/GCA_002804425.1_CFSAN065407	ftp://ftp.ncbi.nlm.nih.gov/genomes/all/GCF/002/804/425/GCF_002804425.1_CFSAN065407
Campylobacter jejuni subsp. jejuni	CFSAN065408	13	+	+	+	+		SAMN08054784	Brazil	Red junglefowl	GCA_002804545.1	Scaffold	1.74277	30.2		PHXF01	40	1690	2017-12-04T00:00:00Z	ftp://ftp.ncbi.nlm.nih.gov/genomes/all/GCA/002/804/545/GCA_002804545.1_CFSAN065408	ftp://ftp.ncbi.nlm.nih.gov/genomes/all/GCF/002/804/545/GCF_002804545.1_CFSAN065408
Campylobacter jejuni subsp. jejuni	CFSAN065409	13	+	+	+	+		SAMN08054686	Brazil	Red junglefowl	GCA_002804405.1	Scaffold	1.79756	30.2		PHXE01	76	1767	2017-12-04T00:00:00Z	ftp://ftp.ncbi.nlm.nih.gov/genomes/all/GCA/002/804/405/GCA_002804405.1_CFSAN065409	ftp://ftp.ncbi.nlm.nih.gov/genomes/all/GCF/002/804/405/GCF_002804405.1_CFSAN065409
Campylobacter jejuni subsp. jejuni	CFSAN065411	12	+	+	+	+		SAMN08054668	Brazil	Red junglefowl	GCA_002834205.1	Scaffold	1.77924	30.2		PITS01	43	1733	2017-12-12T00:00:00Z	ftp://ftp.ncbi.nlm.nih.gov/genomes/all/GCA/002/834/205/GCA_002834205.1_CFSAN065411	ftp://ftp.ncbi.nlm.nih.gov/genomes/all/GCF/002/834/205/GCF_002834205.1_CFSAN065411
Campylobacter jejuni subsp. jejuni	CFSAN065412	12	+	+	+	+		SAMN08054953	Brazil	Red junglefowl	GCA_002804455.1	Scaffold	1.82027	30.2		PHXC01	111	1758	2017-12-04T00:00:00Z	ftp://ftp.ncbi.nlm.nih.gov/genomes/all/GCA/002/804/455/GCA_002804455.1_CFSAN065412	ftp://ftp.ncbi.nlm.nih.gov/genomes/all/GCF/002/804/455/GCF_002804455.1_CFSAN065412
Campylobacter jejuni subsp. jejuni	CFSAN065413	13	+	+	+	+		SAMN08054673	Brazil	Red junglefowl	GCA_002804375.1	Scaffold	1.75241	30.2		PHXB01	31	1727	2017-12-04T00:00:00Z	ftp://ftp.ncbi.nlm.nih.gov/genomes/all/GCA/002/804/375/GCA_002804375.1_CFSAN065413	ftp://ftp.ncbi.nlm.nih.gov/genomes/all/GCF/002/804/375/GCF_002804375.1_CFSAN065413
Campylobacter jejuni subsp. jejuni	CFSAN065414		+	+	+	+		SAMN08054671			GCA_002804365.1	Scaffold	1.76112	30.2		PHXA01	26	1753	2017-12-04T00:00:00Z	ftp://ftp.ncbi.nlm.nih.gov/genomes/all/GCA/002/804/365/GCA_002804365.1_CFSAN065414	ftp://ftp.ncbi.nlm.nih.gov/genomes/all/GCF/002/804/365/GCF_002804365.1_CFSAN065414
Campylobacter jejuni subsp. jejuni CG8421	CG8421							SAMN02470701			GCA_000171795.2	Complete	1.63603	30.5	chromosome:NZ_CP005388.1/CP005388.1		1	1575	2014-05-01T00:00:00Z	ftp://ftp.ncbi.nlm.nih.gov/genomes/all/GCA/000/171/795/GCA_000171795.2_ASM17179v2	ftp://ftp.ncbi.nlm.nih.gov/genomes/all/GCF/000/171/795/GCF_000171795.2_ASM17179v2
Campylobacter jejuni	CJ017CCUA		+	+		+		SAMN05831994			GCA_003368105.1	Complete	1.68109	30.2	chromosome:NZ_CP012212.1/CP012212.1		1	1632	2018-08-09T00:00:00Z	ftp://ftp.ncbi.nlm.nih.gov/genomes/all/GCA/003/368/105/GCA_003368105.1_ASM336810v1	ftp://ftp.ncbi.nlm.nih.gov/genomes/all/GCF/003/368/105/GCF_003368105.1_ASM336810v1
Campylobacter jejuni	CJ018CCUA	12	+	+	+	+		SAMN05831991	Finland	Human	GCA_003368225.1	Complete	1.79373	30.1	chromosome:NZ_CP012221.1/CP012221.1		1	1736	2018-08-09T00:00:00Z	ftp://ftp.ncbi.nlm.nih.gov/genomes/all/GCA/003/368/225/GCA_003368225.1_ASM336822v1	ftp://ftp.ncbi.nlm.nih.gov/genomes/all/GCF/003/368/225/GCF_003368225.1_ASM336822v1
Campylobacter jejuni	CJ031CC45							SAMN05831969			GCA_003368085.1	Complete	1.63429	30.5	chromosome:NZ_CP012211.1/CP012211.1		1	1621	2018-08-09T00:00:00Z	ftp://ftp.ncbi.nlm.nih.gov/genomes/all/GCA/003/368/085/GCA_003368085.1_ASM336808v1	ftp://ftp.ncbi.nlm.nih.gov/genomes/all/GCF/003/368/085/GCF_003368085.1_ASM336808v1
Campylobacter jejuni	CJ066CC508		+					SAMN05831989			GCA_003368245.1	Complete	1.65844	30.4	chromosome:NZ_CP012224.1/CP012224.1		1	1602	2018-08-09T00:00:00Z	ftp://ftp.ncbi.nlm.nih.gov/genomes/all/GCA/003/368/245/GCA_003368245.1_ASM336824v1	ftp://ftp.ncbi.nlm.nih.gov/genomes/all/GCF/003/368/245/GCF_003368245.1_ASM336824v1
Campylobacter jejuni	CJ067CC45		+					SAMN05831970			GCA_003368045.1	Complete	1.72712	30.2	chromosome:NZ_CP012206.1/CP012206.1		1	1713	2018-08-09T00:00:00Z	ftp://ftp.ncbi.nlm.nih.gov/genomes/all/GCA/003/368/045/GCA_003368045.1_ASM336804v1	ftp://ftp.ncbi.nlm.nih.gov/genomes/all/GCF/003/368/045/GCF_003368045.1_ASM336804v1
Campylobacter jejuni	CJ071CC464	13	+	+	+	+		SAMN05831988	Finland	Human	GCA_003368185.1	Complete	1.74757	30.2	chromosome:NZ_CP012217.1/CP012217.1		1	1673	2018-08-09T00:00:00Z	ftp://ftp.ncbi.nlm.nih.gov/genomes/all/GCA/003/368/185/GCA_003368185.1_ASM336818v1	ftp://ftp.ncbi.nlm.nih.gov/genomes/all/GCF/003/368/185/GCF_003368185.1_ASM336818v1
Campylobacter jejuni	CJ074CC443							SAMN05831985			GCA_003368165.1	Complete	1.69298	30.3	chromosome:NZ_CP012216.1/CP012216.1		1	1627	2018-08-09T00:00:00Z	ftp://ftp.ncbi.nlm.nih.gov/genomes/all/GCA/003/368/165/GCA_003368165.1_ASM336816v1	ftp://ftp.ncbi.nlm.nih.gov/genomes/all/GCF/003/368/165/GCF_003368165.1_ASM336816v1
Campylobacter jejuni	CJ088CC52							SAMN05831983			GCA_003368145.1	Complete	1.60571	30.5	chromosome:NZ_CP012214.1/CP012214.1		1	1554	2018-08-09T00:00:00Z	ftp://ftp.ncbi.nlm.nih.gov/genomes/all/GCA/003/368/145/GCA_003368145.1_ASM336814v1	ftp://ftp.ncbi.nlm.nih.gov/genomes/all/GCF/003/368/145/GCF_003368145.1_ASM336814v1
Campylobacter jejuni	CJ090CC1332							SAMN05831990			GCA_003368205.1	Complete	1.56723	30.4	chromosome:NZ_CP012220.1/CP012220.1		1	1514	2018-08-09T00:00:00Z	ftp://ftp.ncbi.nlm.nih.gov/genomes/all/GCA/003/368/205/GCA_003368205.1_ASM336820v1	ftp://ftp.ncbi.nlm.nih.gov/genomes/all/GCF/003/368/205/GCF_003368205.1_ASM336820v1
Campylobacter jejuni Cj1	Cj1	12	+				+	SAMN02744557	Thialand	Human	GCA_000686345.1	Scaffold	1.75363	30.2		AUUL01	44	1664	2014-05-07T00:00:00Z	ftp://ftp.ncbi.nlm.nih.gov/genomes/all/GCA/000/686/345/GCA_000686345.1_Assembly_1	ftp://ftp.ncbi.nlm.nih.gov/genomes/all/GCF/000/686/345/GCF_000686345.1_Assembly_1
Campylobacter jejuni Cj2	Cj2							SAMN02744566			GCA_000686365.1	Scaffold	1.68089	30.4		AUUM01	31	1645	2014-05-07T00:00:00Z	ftp://ftp.ncbi.nlm.nih.gov/genomes/all/GCA/000/686/365/GCA_000686365.1_Assembly_1	ftp://ftp.ncbi.nlm.nih.gov/genomes/all/GCF/000/686/365/GCF_000686365.1_Assembly_1
Campylobacter jejuni Cj3	Cj3							SAMN02744559			GCA_000686385.1	Scaffold	1.73416	30.4		AUUN01	37	1697	2014-05-07T00:00:00Z	ftp://ftp.ncbi.nlm.nih.gov/genomes/all/GCA/000/686/385/GCA_000686385.1_Assembly_1	ftp://ftp.ncbi.nlm.nih.gov/genomes/all/GCF/000/686/385/GCF_000686385.1_Assembly_1
Campylobacter jejuni Cj5	Cj5	12	+	+	+	+		SAMN02744564	Thialand	Human	GCA_000686325.1	Scaffold	1.6328	30.3		AUUK01	24	1585	2014-05-07T00:00:00Z	ftp://ftp.ncbi.nlm.nih.gov/genomes/all/GCA/000/686/325/GCA_000686325.1_Assembly_1	ftp://ftp.ncbi.nlm.nih.gov/genomes/all/GCF/000/686/325/GCF_000686325.1_Assembly_1
Campylobacter jejuni	CJ513CC45							SAMN05831976			GCA_003368125.1	Complete	1.61403	30.5	chromosome:NZ_CP012213.1/CP012213.1		1	1589	2018-08-09T00:00:00Z	ftp://ftp.ncbi.nlm.nih.gov/genomes/all/GCA/003/368/125/GCA_003368125.1_ASM336812v1	ftp://ftp.ncbi.nlm.nih.gov/genomes/all/GCF/003/368/125/GCF_003368125.1_ASM336812v1
Campylobacter jejuni	CJ515CC45							SAMN05831978			GCA_003368065.1	Complete	1.65258	30.4	chromosome:NZ_CP012210.1/CP012210.1		1	1642	2018-08-09T00:00:00Z	ftp://ftp.ncbi.nlm.nih.gov/genomes/all/GCA/003/368/065/GCA_003368065.1_ASM336806v1	ftp://ftp.ncbi.nlm.nih.gov/genomes/all/GCF/003/368/065/GCF_003368065.1_ASM336806v1
Campylobacter jejuni	CJ677CC002							SAMN03246003			GCA_001506205.1	Complete	1.66977	30.3	chromosome:NZ_CP010472.1/CP010472.1		1	1619	2016-01-07T00:00:00Z	ftp://ftp.ncbi.nlm.nih.gov/genomes/all/GCA/001/506/205/GCA_001506205.1_ASM150620v1	ftp://ftp.ncbi.nlm.nih.gov/genomes/all/GCF/001/506/205/GCF_001506205.1_ASM150620v1
Campylobacter jejuni	CJ677CC008							SAMN03246004			GCA_001507085.1	Complete	1.62454	30.4	chromosome:NZ_CP010465.1/CP010465.1		1	1566	2016-01-07T00:00:00Z	ftp://ftp.ncbi.nlm.nih.gov/genomes/all/GCA/001/507/085/GCA_001507085.1_ASM150708v1	ftp://ftp.ncbi.nlm.nih.gov/genomes/all/GCF/001/507/085/GCF_001507085.1_ASM150708v1
Campylobacter jejuni	CJ677CC012							SAMN03246006			GCA_001507265.1	Complete	1.63395	30.4	chromosome:NZ_CP010487.1/CP010487.1		1	1574	2016-01-07T00:00:00Z	ftp://ftp.ncbi.nlm.nih.gov/genomes/all/GCA/001/507/265/GCA_001507265.1_ASM150726v1	ftp://ftp.ncbi.nlm.nih.gov/genomes/all/GCF/001/507/265/GCF_001507265.1_ASM150726v1
Campylobacter jejuni	CJ677CC013							SAMN03246007			GCA_001507005.1	Complete	1.64269	30.3	chromosome:NZ_CP010461.1/CP010461.1		1	1568	2016-01-07T00:00:00Z	ftp://ftp.ncbi.nlm.nih.gov/genomes/all/GCA/001/507/005/GCA_001507005.1_ASM150700v1	ftp://ftp.ncbi.nlm.nih.gov/genomes/all/GCF/001/507/005/GCF_001507005.1_ASM150700v1
Campylobacter jejuni	CJ677CC014							SAMN03246008			GCA_001506725.1	Complete	1.67123	30.3	chromosome:NZ_CP010502.1/CP010502.1		1	1621	2016-01-07T00:00:00Z	ftp://ftp.ncbi.nlm.nih.gov/genomes/all/GCA/001/506/725/GCA_001506725.1_ASM150672v1	ftp://ftp.ncbi.nlm.nih.gov/genomes/all/GCF/001/506/725/GCF_001506725.1_ASM150672v1
Campylobacter jejuni	CJ677CC016							SAMN03246009			GCA_001506385.1	Complete	1.63764	30.4	chromosome:NZ_CP010481.1/CP010481.1		1	1573	2016-01-07T00:00:00Z	ftp://ftp.ncbi.nlm.nih.gov/genomes/all/GCA/001/506/385/GCA_001506385.1_ASM150638v1	ftp://ftp.ncbi.nlm.nih.gov/genomes/all/GCF/001/506/385/GCF_001506385.1_ASM150638v1
Campylobacter jejuni	CJ677CC024							SAMN03246010			GCA_001507125.1	Complete	1.66157	30.3	chromosome:NZ_CP010467.1/CP010467.1		1	1601	2016-01-07T00:00:00Z	ftp://ftp.ncbi.nlm.nih.gov/genomes/all/GCA/001/507/125/GCA_001507125.1_ASM150712v1	ftp://ftp.ncbi.nlm.nih.gov/genomes/all/GCF/001/507/125/GCF_001507125.1_ASM150712v1
Campylobacter jejuni	CJ677CC026							SAMN03246011			GCA_001507185.1	Complete	1.63571	30.4	chromosome:NZ_CP010470.1/CP010470.1		1	1568	2016-01-07T00:00:00Z	ftp://ftp.ncbi.nlm.nih.gov/genomes/all/GCA/001/507/185/GCA_001507185.1_ASM150718v1	ftp://ftp.ncbi.nlm.nih.gov/genomes/all/GCF/001/507/185/GCF_001507185.1_ASM150718v1
Campylobacter jejuni	CJ677CC032							SAMN03246012			GCA_001506585.1	Complete	1.67599	30.3	chromosome:NZ_CP010496.1/CP010496.1		1	1622	2016-01-07T00:00:00Z	ftp://ftp.ncbi.nlm.nih.gov/genomes/all/GCA/001/506/585/GCA_001506585.1_ASM150658v1	ftp://ftp.ncbi.nlm.nih.gov/genomes/all/GCF/001/506/585/GCF_001506585.1_ASM150658v1
Campylobacter jejuni	CJ677CC033							SAMN03246013			GCA_001506605.1	Complete	1.63411	30.4	chromosome:NZ_CP010497.1/CP010497.1		1	1579	2016-01-07T00:00:00Z	ftp://ftp.ncbi.nlm.nih.gov/genomes/all/GCA/001/506/605/GCA_001506605.1_ASM150660v1	ftp://ftp.ncbi.nlm.nih.gov/genomes/all/GCF/001/506/605/GCF_001506605.1_ASM150660v1
Campylobacter jejuni	CJ677CC034							SAMN03246014			GCA_001507205.1	Complete	1.63721	30.4	chromosome:NZ_CP010484.1/CP010484.1		1	1574	2016-01-07T00:00:00Z	ftp://ftp.ncbi.nlm.nih.gov/genomes/all/GCA/001/507/205/GCA_001507205.1_ASM150720v1	ftp://ftp.ncbi.nlm.nih.gov/genomes/all/GCF/001/507/205/GCF_001507205.1_ASM150720v1
Campylobacter jejuni	CJ677CC036							SAMN03246015			GCA_001506345.1	Complete	1.66518	30.3	chromosome:NZ_CP010479.1/CP010479.1		1	1601	2016-01-07T00:00:00Z	ftp://ftp.ncbi.nlm.nih.gov/genomes/all/GCA/001/506/345/GCA_001506345.1_ASM150634v1	ftp://ftp.ncbi.nlm.nih.gov/genomes/all/GCF/001/506/345/GCF_001506345.1_ASM150634v1
Campylobacter jejuni	CJ677CC039							SAMN03246016			GCA_001506745.1	Complete	1.63563	30.4	chromosome:NZ_CP010503.1/CP010503.1		1	1572	2016-01-07T00:00:00Z	ftp://ftp.ncbi.nlm.nih.gov/genomes/all/GCA/001/506/745/GCA_001506745.1_ASM150674v1	ftp://ftp.ncbi.nlm.nih.gov/genomes/all/GCF/001/506/745/GCF_001506745.1_ASM150674v1
Campylobacter jejuni	CJ677CC040							SAMN03246017			GCA_001506885.1	Complete	1.64065	30.3	chromosome:NZ_CP010510.1/CP010510.1		1	1571	2016-01-07T00:00:00Z	ftp://ftp.ncbi.nlm.nih.gov/genomes/all/GCA/001/506/885/GCA_001506885.1_ASM150688v1	ftp://ftp.ncbi.nlm.nih.gov/genomes/all/GCF/001/506/885/GCF_001506885.1_ASM150688v1
Campylobacter jejuni	CJ677CC041							SAMN03246018			GCA_001506405.1	Complete	1.63613	30.4	chromosome:NZ_CP010482.1/CP010482.1		1	1573	2016-01-07T00:00:00Z	ftp://ftp.ncbi.nlm.nih.gov/genomes/all/GCA/001/506/405/GCA_001506405.1_ASM150640v1	ftp://ftp.ncbi.nlm.nih.gov/genomes/all/GCF/001/506/405/GCF_001506405.1_ASM150640v1
Campylobacter jejuni	CJ677CC047							SAMN03246019			GCA_001506965.1	Complete	1.63524	30.4	chromosome:NZ_CP010459.1/CP010459.1		1	1568	2016-01-07T00:00:00Z	ftp://ftp.ncbi.nlm.nih.gov/genomes/all/GCA/001/506/965/GCA_001506965.1_ASM150696v1	ftp://ftp.ncbi.nlm.nih.gov/genomes/all/GCF/001/506/965/GCF_001506965.1_ASM150696v1
Campylobacter jejuni	CJ677CC052							SAMN03246020			GCA_001506785.1	Complete	1.63521	30.4	chromosome:NZ_CP010505.1/CP010505.1		1	1571	2016-01-07T00:00:00Z	ftp://ftp.ncbi.nlm.nih.gov/genomes/all/GCA/001/506/785/GCA_001506785.1_ASM150678v1	ftp://ftp.ncbi.nlm.nih.gov/genomes/all/GCF/001/506/785/GCF_001506785.1_ASM150678v1
Campylobacter jejuni	CJ677CC058							SAMN03246021			GCA_001506985.1	Complete	1.63261	30.4	chromosome:NZ_CP010460.1/CP010460.1		1	1578	2016-01-07T00:00:00Z	ftp://ftp.ncbi.nlm.nih.gov/genomes/all/GCA/001/506/985/GCA_001506985.1_ASM150698v1	ftp://ftp.ncbi.nlm.nih.gov/genomes/all/GCF/001/506/985/GCF_001506985.1_ASM150698v1
Campylobacter jejuni	CJ677CC059							SAMN03246022			GCA_001506565.1	Complete	1.63251	30.4	chromosome:NZ_CP010494.1/CP010494.1		1	1572	2016-01-07T00:00:00Z	ftp://ftp.ncbi.nlm.nih.gov/genomes/all/GCA/001/506/565/GCA_001506565.1_ASM150656v1	ftp://ftp.ncbi.nlm.nih.gov/genomes/all/GCF/001/506/565/GCF_001506565.1_ASM150656v1
Campylobacter jejuni	CJ677CC061							SAMN03246023			GCA_001506905.1	Complete	1.63513	30.4	chromosome:NZ_CP010511.1/CP010511.1		1	1572	2016-01-07T00:00:00Z	ftp://ftp.ncbi.nlm.nih.gov/genomes/all/GCA/001/506/905/GCA_001506905.1_ASM150690v1	ftp://ftp.ncbi.nlm.nih.gov/genomes/all/GCF/001/506/905/GCF_001506905.1_ASM150690v1
Campylobacter jejuni	CJ677CC062							SAMN03246024			GCA_001506545.1	Complete	1.64498	30.3	chromosome:NZ_CP010493.1/CP010493.1		1	1568	2016-01-07T00:00:00Z	ftp://ftp.ncbi.nlm.nih.gov/genomes/all/GCA/001/506/545/GCA_001506545.1_ASM150654v1	ftp://ftp.ncbi.nlm.nih.gov/genomes/all/GCF/001/506/545/GCF_001506545.1_ASM150654v1
Campylobacter jejuni	CJ677CC064							SAMN03246025			GCA_001507145.1	Complete	1.64516	30.3	chromosome:NZ_CP010468.1/CP010468.1		1	1562	2016-01-07T00:00:00Z	ftp://ftp.ncbi.nlm.nih.gov/genomes/all/GCA/001/507/145/GCA_001507145.1_ASM150714v1	ftp://ftp.ncbi.nlm.nih.gov/genomes/all/GCF/001/507/145/GCF_001507145.1_ASM150714v1
Campylobacter jejuni	CJ677CC073							SAMN03246026			GCA_001506265.1	Complete	1.67255	30.3	chromosome:NZ_CP010475.1/CP010475.1		1	1626	2016-01-07T00:00:00Z	ftp://ftp.ncbi.nlm.nih.gov/genomes/all/GCA/001/506/265/GCA_001506265.1_ASM150626v1	ftp://ftp.ncbi.nlm.nih.gov/genomes/all/GCF/001/506/265/GCF_001506265.1_ASM150626v1
Campylobacter jejuni	CJ677CC078							SAMN03246027			GCA_001506825.1	Complete	1.63137	30.4	chromosome:NZ_CP010507.1/CP010507.1		1	1572	2016-01-07T00:00:00Z	ftp://ftp.ncbi.nlm.nih.gov/genomes/all/GCA/001/506/825/GCA_001506825.1_ASM150682v1	ftp://ftp.ncbi.nlm.nih.gov/genomes/all/GCF/001/506/825/GCF_001506825.1_ASM150682v1
Campylobacter jejuni	CJ677CC085							SAMN03246028			GCA_001506765.1	Complete	1.63638	30.4	chromosome:NZ_CP010504.1/CP010504.1		1	1569	2016-01-07T00:00:00Z	ftp://ftp.ncbi.nlm.nih.gov/genomes/all/GCA/001/506/765/GCA_001506765.1_ASM150676v1	ftp://ftp.ncbi.nlm.nih.gov/genomes/all/GCF/001/506/765/GCF_001506765.1_ASM150676v1
Campylobacter jejuni	CJ677CC086							SAMN03246029			GCA_001507225.1	Complete	1.62979	30.4	chromosome:NZ_CP010485.1/CP010485.1		1	1557	2016-01-07T00:00:00Z	ftp://ftp.ncbi.nlm.nih.gov/genomes/all/GCA/001/507/225/GCA_001507225.1_ASM150722v1	ftp://ftp.ncbi.nlm.nih.gov/genomes/all/GCF/001/507/225/GCF_001507225.1_ASM150722v1
Campylobacter jejuni	CJ677CC092							SAMN03246030			GCA_001506445.1	Complete	1.63272	30.4	chromosome:NZ_CP010488.1/CP010488.1		1	1574	2016-01-07T00:00:00Z	ftp://ftp.ncbi.nlm.nih.gov/genomes/all/GCA/001/506/445/GCA_001506445.1_ASM150644v1	ftp://ftp.ncbi.nlm.nih.gov/genomes/all/GCF/001/506/445/GCF_001506445.1_ASM150644v1
Campylobacter jejuni	CJ677CC094							SAMN03246031			GCA_001507065.1	Complete	1.64112	30.3	chromosome:NZ_CP010464.1/CP010464.1		1	1567	2016-01-07T00:00:00Z	ftp://ftp.ncbi.nlm.nih.gov/genomes/all/GCA/001/507/065/GCA_001507065.1_ASM150706v1	ftp://ftp.ncbi.nlm.nih.gov/genomes/all/GCF/001/507/065/GCF_001507065.1_ASM150706v1
Campylobacter jejuni	CJ677CC095							SAMN03246032			GCA_001507245.1	Complete	1.62891	30.4	chromosome:NZ_CP010486.1/CP010486.1		1	1566	2016-01-07T00:00:00Z	ftp://ftp.ncbi.nlm.nih.gov/genomes/all/GCA/001/507/245/GCA_001507245.1_ASM150724v1	ftp://ftp.ncbi.nlm.nih.gov/genomes/all/GCF/001/507/245/GCF_001507245.1_ASM150724v1
Campylobacter jejuni	CJ677CC100							SAMN03246033			GCA_001507025.1	Complete	1.66915	30.3	chromosome:NZ_CP010462.1/CP010462.1		1	1617	2016-01-07T00:00:00Z	ftp://ftp.ncbi.nlm.nih.gov/genomes/all/GCA/001/507/025/GCA_001507025.1_ASM150702v1	ftp://ftp.ncbi.nlm.nih.gov/genomes/all/GCF/001/507/025/GCF_001507025.1_ASM150702v1
Campylobacter jejuni	CJ677CC519							SAMN03246034			GCA_001506185.1	Complete	1.64279	30.3	chromosome:NZ_CP010471.1/CP010471.1		1	1568	2016-01-07T00:00:00Z	ftp://ftp.ncbi.nlm.nih.gov/genomes/all/GCA/001/506/185/GCA_001506185.1_ASM150618v1	ftp://ftp.ncbi.nlm.nih.gov/genomes/all/GCF/001/506/185/GCF_001506185.1_ASM150618v1
Campylobacter jejuni	CJ677CC520							SAMN03246035			GCA_001506705.1	Complete	1.67976	30.2	chromosome:NZ_CP010501.1/CP010501.1		1	1634	2016-01-07T00:00:00Z	ftp://ftp.ncbi.nlm.nih.gov/genomes/all/GCA/001/506/705/GCA_001506705.1_ASM150670v1	ftp://ftp.ncbi.nlm.nih.gov/genomes/all/GCF/001/506/705/GCF_001506705.1_ASM150670v1
Campylobacter jejuni	CJ677CC521							SAMN03246036			GCA_001506285.1	Complete	1.66843	30.3	chromosome:NZ_CP010476.1/CP010476.1		1	1613	2016-01-07T00:00:00Z	ftp://ftp.ncbi.nlm.nih.gov/genomes/all/GCA/001/506/285/GCA_001506285.1_ASM150628v1	ftp://ftp.ncbi.nlm.nih.gov/genomes/all/GCF/001/506/285/GCF_001506285.1_ASM150628v1
Campylobacter jejuni	CJ677CC522							SAMN03246037			GCA_001507045.1	Complete	1.6425	30.3	chromosome:NZ_CP010463.1/CP010463.1		1	1570	2016-01-07T00:00:00Z	ftp://ftp.ncbi.nlm.nih.gov/genomes/all/GCA/001/507/045/GCA_001507045.1_ASM150704v1	ftp://ftp.ncbi.nlm.nih.gov/genomes/all/GCF/001/507/045/GCF_001507045.1_ASM150704v1
Campylobacter jejuni	CJ677CC523							SAMN03246038			GCA_001506845.1	Complete	1.66722	30.3	chromosome:NZ_CP010508.1/CP010508.1		1	1622	2016-01-07T00:00:00Z	ftp://ftp.ncbi.nlm.nih.gov/genomes/all/GCA/001/506/845/GCA_001506845.1_ASM150684v1	ftp://ftp.ncbi.nlm.nih.gov/genomes/all/GCF/001/506/845/GCF_001506845.1_ASM150684v1
Campylobacter jejuni	CJ677CC524							SAMN03246039			GCA_001506365.1	Complete	1.66833	30.7	chromosome:NZ_CP010480.1/CP010480.1		1	1566	2016-01-07T00:00:00Z	ftp://ftp.ncbi.nlm.nih.gov/genomes/all/GCA/001/506/365/GCA_001506365.1_ASM150636v1	ftp://ftp.ncbi.nlm.nih.gov/genomes/all/GCF/001/506/365/GCF_001506365.1_ASM150636v1
Campylobacter jejuni	CJ677CC525							SAMN03246040			GCA_001507165.1	Complete	1.64204	30.3	chromosome:NZ_CP010469.1/CP010469.1		1	1569	2016-01-07T00:00:00Z	ftp://ftp.ncbi.nlm.nih.gov/genomes/all/GCA/001/507/165/GCA_001507165.1_ASM150716v1	ftp://ftp.ncbi.nlm.nih.gov/genomes/all/GCF/001/507/165/GCF_001507165.1_ASM150716v1
Campylobacter jejuni	CJ677CC526							SAMN03246041			GCA_001506305.1	Complete	1.6676	30.3	chromosome:NZ_CP010477.1/CP010477.1		1	1606	2016-01-07T00:00:00Z	ftp://ftp.ncbi.nlm.nih.gov/genomes/all/GCA/001/506/305/GCA_001506305.1_ASM150630v1	ftp://ftp.ncbi.nlm.nih.gov/genomes/all/GCF/001/506/305/GCF_001506305.1_ASM150630v1
Campylobacter jejuni	CJ677CC527							SAMN03246042			GCA_001506805.1	Complete	1.64394	30.3	chromosome:NZ_CP010506.1/CP010506.1		1	1569	2016-01-07T00:00:00Z	ftp://ftp.ncbi.nlm.nih.gov/genomes/all/GCA/001/506/805/GCA_001506805.1_ASM150680v1	ftp://ftp.ncbi.nlm.nih.gov/genomes/all/GCF/001/506/805/GCF_001506805.1_ASM150680v1
Campylobacter jejuni	CJ677CC528							SAMN03246043			GCA_001506665.1	Complete	1.64519	30.3	chromosome:NZ_CP010500.1/CP010500.1		1	1574	2016-01-07T00:00:00Z	ftp://ftp.ncbi.nlm.nih.gov/genomes/all/GCA/001/506/665/GCA_001506665.1_ASM150666v1	ftp://ftp.ncbi.nlm.nih.gov/genomes/all/GCF/001/506/665/GCF_001506665.1_ASM150666v1
Campylobacter jejuni	CJ677CC529							SAMN03246044			GCA_001506505.1	Complete	1.63127	30.4	chromosome:NZ_CP010491.1/CP010491.1		1	1575	2016-01-07T00:00:00Z	ftp://ftp.ncbi.nlm.nih.gov/genomes/all/GCA/001/506/505/GCA_001506505.1_ASM150650v1	ftp://ftp.ncbi.nlm.nih.gov/genomes/all/GCF/001/506/505/GCF_001506505.1_ASM150650v1
Campylobacter jejuni	CJ677CC530							SAMN03246045			GCA_001506465.1	Complete	1.64928	30.3	chromosome:NZ_CP010489.1/CP010489.1		1	1600	2016-01-07T00:00:00Z	ftp://ftp.ncbi.nlm.nih.gov/genomes/all/GCA/001/506/465/GCA_001506465.1_ASM150646v1	ftp://ftp.ncbi.nlm.nih.gov/genomes/all/GCF/001/506/465/GCF_001506465.1_ASM150646v1
Campylobacter jejuni	CJ677CC531							SAMN03246046			GCA_001506525.1	Complete	1.66605	30.3	chromosome:NZ_CP010492.1/CP010492.1		1	1620	2016-01-07T00:00:00Z	ftp://ftp.ncbi.nlm.nih.gov/genomes/all/GCA/001/506/525/GCA_001506525.1_ASM150652v1	ftp://ftp.ncbi.nlm.nih.gov/genomes/all/GCF/001/506/525/GCF_001506525.1_ASM150652v1
Campylobacter jejuni	CJ677CC532							SAMN03246047			GCA_001506485.1	Complete	1.64304	30.3	chromosome:NZ_CP010490.1/CP010490.1		1	1571	2016-01-07T00:00:00Z	ftp://ftp.ncbi.nlm.nih.gov/genomes/all/GCA/001/506/485/GCA_001506485.1_ASM150648v1	ftp://ftp.ncbi.nlm.nih.gov/genomes/all/GCF/001/506/485/GCF_001506485.1_ASM150648v1
Campylobacter jejuni	CJ677CC533							SAMN03246048			GCA_001506945.1	Complete	1.65705	30.4	chromosome:NZ_CP010458.1/CP010458.1		1	1614	2016-01-07T00:00:00Z	ftp://ftp.ncbi.nlm.nih.gov/genomes/all/GCA/001/506/945/GCA_001506945.1_ASM150694v1	ftp://ftp.ncbi.nlm.nih.gov/genomes/all/GCF/001/506/945/GCF_001506945.1_ASM150694v1
Campylobacter jejuni	CJ677CC534							SAMN03246049			GCA_001506225.1	Complete	1.63383	30.4	chromosome:NZ_CP010473.1/CP010473.1		1	1564	2016-01-07T00:00:00Z	ftp://ftp.ncbi.nlm.nih.gov/genomes/all/GCA/001/506/225/GCA_001506225.1_ASM150622v1	ftp://ftp.ncbi.nlm.nih.gov/genomes/all/GCF/001/506/225/GCF_001506225.1_ASM150622v1
Campylobacter jejuni	CJ677CC535							SAMN03246050			GCA_001506425.1	Complete	1.63369	30.4	chromosome:NZ_CP010483.1/CP010483.1		1	1575	2016-01-07T00:00:00Z	ftp://ftp.ncbi.nlm.nih.gov/genomes/all/GCA/001/506/425/GCA_001506425.1_ASM150642v1	ftp://ftp.ncbi.nlm.nih.gov/genomes/all/GCF/001/506/425/GCF_001506425.1_ASM150642v1
Campylobacter jejuni	CJ677CC536							SAMN03246051			GCA_001506245.1	Complete	1.64228	30.3	chromosome:NZ_CP010474.1/CP010474.1		1	1565	2016-01-07T00:00:00Z	ftp://ftp.ncbi.nlm.nih.gov/genomes/all/GCA/001/506/245/GCA_001506245.1_ASM150624v1	ftp://ftp.ncbi.nlm.nih.gov/genomes/all/GCF/001/506/245/GCF_001506245.1_ASM150624v1
Campylobacter jejuni	CJ677CC537							SAMN03246052			GCA_001506625.1	Complete	1.63315	30.4	chromosome:NZ_CP010498.1/CP010498.1		1	1575	2016-01-07T00:00:00Z	ftp://ftp.ncbi.nlm.nih.gov/genomes/all/GCA/001/506/625/GCA_001506625.1_ASM150662v1	ftp://ftp.ncbi.nlm.nih.gov/genomes/all/GCF/001/506/625/GCF_001506625.1_ASM150662v1
Campylobacter jejuni	CJ677CC538							SAMN03246053			GCA_001506685.1	Complete	1.67595	30.3	chromosome:NZ_CP010495.1/CP010495.1		1	1619	2016-01-07T00:00:00Z	ftp://ftp.ncbi.nlm.nih.gov/genomes/all/GCA/001/506/685/GCA_001506685.1_ASM150668v1	ftp://ftp.ncbi.nlm.nih.gov/genomes/all/GCF/001/506/685/GCF_001506685.1_ASM150668v1
Campylobacter jejuni	CJ677CC539							SAMN03246054			GCA_001506925.1	Complete	1.63622	30.4	chromosome:NZ_CP010457.1/CP010457.1		1	1560	2016-01-07T00:00:00Z	ftp://ftp.ncbi.nlm.nih.gov/genomes/all/GCA/001/506/925/GCA_001506925.1_ASM150692v1	ftp://ftp.ncbi.nlm.nih.gov/genomes/all/GCF/001/506/925/GCF_001506925.1_ASM150692v1
Campylobacter jejuni	CJ677CC540							SAMN03246055			GCA_001506865.1	Complete	1.63649	30.4	chromosome:NZ_CP010509.1/CP010509.1		1	1566	2016-01-07T00:00:00Z	ftp://ftp.ncbi.nlm.nih.gov/genomes/all/GCA/001/506/865/GCA_001506865.1_ASM150686v1	ftp://ftp.ncbi.nlm.nih.gov/genomes/all/GCF/001/506/865/GCF_001506865.1_ASM150686v1
Campylobacter jejuni	CJ677CC541							SAMN03246056			GCA_001507105.1	Complete	1.63419	30.4	chromosome:NZ_CP010466.1/CP010466.1		1	1569	2016-01-07T00:00:00Z	ftp://ftp.ncbi.nlm.nih.gov/genomes/all/GCA/001/507/105/GCA_001507105.1_ASM150710v1	ftp://ftp.ncbi.nlm.nih.gov/genomes/all/GCF/001/507/105/GCF_001507105.1_ASM150710v1
Campylobacter jejuni	CJ677CC542							SAMN03246057			GCA_001506645.1	Complete	1.6336	30.4	chromosome:NZ_CP010499.1/CP010499.1		1	1574	2016-01-07T00:00:00Z	ftp://ftp.ncbi.nlm.nih.gov/genomes/all/GCA/001/506/645/GCA_001506645.1_ASM150664v1	ftp://ftp.ncbi.nlm.nih.gov/genomes/all/GCF/001/506/645/GCF_001506645.1_ASM150664v1
Campylobacter jejuni	CJM1cam							SAMN03838469			GCA_001412295.1	Complete	1.61666	30.6	chromosome:NZ_CP012149.1/CP012149.1		1	1560	2015-10-26T00:00:00Z	ftp://ftp.ncbi.nlm.nih.gov/genomes/all/GCA/001/412/295/GCA_001412295.1_ASM141229v1	ftp://ftp.ncbi.nlm.nih.gov/genomes/all/GCF/001/412/295/GCF_001412295.1_ASM141229v1
Campylobacter jejuni subsp. jejuni	CLB104	2	+	+	+	+		SAMN10536214			GCA_003950275.1	Complete	1.75432	30.4	chromosome:NZ_CP034393.1/CP034393.1		1	1724	2018-12-17T00:00:00Z	ftp://ftp.ncbi.nlm.nih.gov/genomes/all/GCA/003/950/275/GCA_003950275.1_ASM395027v1	ftp://ftp.ncbi.nlm.nih.gov/genomes/all/GCF/003/950/275/GCF_003950275.1_ASM395027v1
Campylobacter jejuni CVM 41974	CVM 41974							SAMN02887144			GCA_001419505.1	Scaffold	1.67714	30.5		JAKS01	61	1649	2015-10-29T00:00:00Z	ftp://ftp.ncbi.nlm.nih.gov/genomes/all/GCA/001/419/505/GCA_001419505.1_Campylobacter_jejuni_CVM_41974_v1.0	ftp://ftp.ncbi.nlm.nih.gov/genomes/all/GCF/001/419/505/GCF_001419505.1_Campylobacter_jejuni_CVM_41974_v1.0
Campylobacter jejuni subsp. jejuni D2600	D2600							SAMN02470551			GCA_000234545.1	Scaffold	1.62241	30.5		AGTF01	51	1578	2011-11-04T00:00:00Z	ftp://ftp.ncbi.nlm.nih.gov/genomes/all/GCA/000/234/545/GCA_000234545.1_ASM23454v1	ftp://ftp.ncbi.nlm.nih.gov/genomes/all/GCF/000/234/545/GCF_000234545.1_ASM23454v1
Campylobacter jejuni subsp. jejuni D42a	D42a							SAMN02990964			GCA_001865615.1	Complete	1.72397	30.481	chromosome:NZ_CP007751.1/CP007751.1; plasmid pTet-D42a:NZ_CP007752.1/CP007752.1		2	1613	2016-11-03T00:00:00Z	ftp://ftp.ncbi.nlm.nih.gov/genomes/all/GCA/001/865/615/GCA_001865615.1_ASM186561v1	ftp://ftp.ncbi.nlm.nih.gov/genomes/all/GCF/001/865/615/GCF_001865615.1_ASM186561v1
Campylobacter jejuni	D7331							SAMN04545062			GCA_001879185.1	Scaffold	1.62971	30.5		MORJ01	16	1594	2016-11-15T00:00:00Z	ftp://ftp.ncbi.nlm.nih.gov/genomes/all/GCA/001/879/185/GCA_001879185.1_ASM187918v1	ftp://ftp.ncbi.nlm.nih.gov/genomes/all/GCF/001/879/185/GCF_001879185.1_ASM187918v1
Campylobacter jejuni subsp. jejuni F38011	F38011							SAMN02376799			GCA_000772225.1	Complete	1.69194	30.5	chromosome:NZ_CP006851.1/CP006851.1		1	1656	2014-11-05T00:00:00Z	ftp://ftp.ncbi.nlm.nih.gov/genomes/all/GCA/000/772/225/GCA_000772225.1_ASM77222v1	ftp://ftp.ncbi.nlm.nih.gov/genomes/all/GCF/000/772/225/GCF_000772225.1_ASM77222v1
Campylobacter jejuni	FDAARGOS_262	13	+	+		+		SAMN04875588	N/A	Bovine	GCA_002209005.1	Complete	1.76843	30.2	chromosome:NZ_CP022076.1/CP022076.1		1	1650	2017-06-27T00:00:00Z	ftp://ftp.ncbi.nlm.nih.gov/genomes/all/GCA/002/209/005/GCA_002209005.1_ASM220900v1	ftp://ftp.ncbi.nlm.nih.gov/genomes/all/GCF/002/209/005/GCF_002209005.1_ASM220900v1
Campylobacter jejuni	FDAARGOS_263							SAMN04875589			GCA_002209025.1	Complete	1.64147	30.5	chromosome:NZ_CP022077.1/CP022077.1		1	1620	2017-06-27T00:00:00Z	ftp://ftp.ncbi.nlm.nih.gov/genomes/all/GCA/002/209/025/GCA_002209025.1_ASM220902v1	ftp://ftp.ncbi.nlm.nih.gov/genomes/all/GCF/002/209/025/GCF_002209025.1_ASM220902v1
Campylobacter jejuni	FDAARGOS_265							SAMN04875591			GCA_002209045.1	Complete	1.69613	30.4476	chromosome:NZ_CP022079.1/CP022079.1; plasmid unnamed1:NZ_CP022078.1/CP022078.1		2	1655	2017-06-27T00:00:00Z	ftp://ftp.ncbi.nlm.nih.gov/genomes/all/GCA/002/209/045/GCA_002209045.1_ASM220904v1	ftp://ftp.ncbi.nlm.nih.gov/genomes/all/GCF/002/209/045/GCF_002209045.1_ASM220904v1
Campylobacter jejuni	FDAARGOS_266							SAMN04875592			GCA_002209065.1	Complete	1.62045	30.6	chromosome:NZ_CP022080.1/CP022080.1		1	1579	2017-06-27T00:00:00Z	ftp://ftp.ncbi.nlm.nih.gov/genomes/all/GCA/002/209/065/GCA_002209065.1_ASM220906v1	ftp://ftp.ncbi.nlm.nih.gov/genomes/all/GCF/002/209/065/GCF_002209065.1_ASM220906v1
Campylobacter jejuni subsp. doylei	FDAARGOS_295							SAMN06173308			GCA_002983725.1	Complete	1.84505	30.6	chromosome:NZ_CP027403.1/CP027403.1		1	1719	2018-03-09T00:00:00Z	ftp://ftp.ncbi.nlm.nih.gov/genomes/all/GCA/002/983/725/GCA_002983725.1_ASM298372v1	ftp://ftp.ncbi.nlm.nih.gov/genomes/all/GCF/002/983/725/GCF_002983725.1_ASM298372v1
Campylobacter jejuni	FDAARGOS_421	1	+	+	+	+		SAMN07312465			GCA_002587225.1	Complete	1.7778	30.3	chromosome:NZ_CP023866.1/CP023866.1		1	1757	2017-10-18T00:00:00Z	ftp://ftp.ncbi.nlm.nih.gov/genomes/all/GCA/002/587/225/GCA_002587225.1_ASM258722v1	ftp://ftp.ncbi.nlm.nih.gov/genomes/all/GCF/002/587/225/GCF_002587225.1_ASM258722v1
Campylobacter jejuni	FDAARGOS_422							SAMN07312466			GCA_002587105.1	Complete	1.69036	30.5	chromosome:NZ_CP023867.1/CP023867.1		1	1662	2017-10-18T00:00:00Z	ftp://ftp.ncbi.nlm.nih.gov/genomes/all/GCA/002/587/105/GCA_002587105.1_ASM258710v1	ftp://ftp.ncbi.nlm.nih.gov/genomes/all/GCF/002/587/105/GCF_002587105.1_ASM258710v1
Campylobacter jejuni	FJ3124							SAMN05942183			GCA_001865395.1	Complete	1.69432	30.6	chromosome:NZ_CP017862.1/CP017862.1		1	1642	2016-11-03T00:00:00Z	ftp://ftp.ncbi.nlm.nih.gov/genomes/all/GCA/001/865/395/GCA_001865395.1_ASM186539v1	ftp://ftp.ncbi.nlm.nih.gov/genomes/all/GCF/001/865/395/GCF_001865395.1_ASM186539v1
Campylobacter jejuni	FORC_046							SAMN05411282			GCA_002214785.1	Complete	1.70975	30.5091	chromosome:NZ_CP017229.1/CP017229.1; plasmid pFORC46.1:NZ_CP017230.1/CP017230.1; plasmid pFORC46.2:NZ_CP017231.1/CP017231.1		3	1667	2017-07-05T00:00:00Z	ftp://ftp.ncbi.nlm.nih.gov/genomes/all/GCA/002/214/785/GCA_002214785.1_ASM221478v1	ftp://ftp.ncbi.nlm.nih.gov/genomes/all/GCF/002/214/785/GCF_002214785.1_ASM221478v1
Campylobacter jejuni	FORC_083		+					SAMN08637757			GCA_004328905.1	Complete	1.67313	30.8149	chromosome:NZ_CP028933.1/CP028933.1; plasmid pFORC_083_2:NZ_CP028934.1/CP028934.1; plasmid pFORC_083_3:NZ_CP028935.1/CP028935.1		3	1609	2019-03-06T00:00:00Z	ftp://ftp.ncbi.nlm.nih.gov/genomes/all/GCA/004/328/905/GCA_004328905.1_ASM432890v1	ftp://ftp.ncbi.nlm.nih.gov/genomes/all/GCF/004/328/905/GCF_004328905.1_ASM432890v1
Campylobacter jejuni subsp. jejuni HB93-13	HB93-13							SAMN02435861			GCA_000168175.1	Scaffold	1.69479	30.6		AANQ01	35	1630	2006-01-27T00:00:00Z	ftp://ftp.ncbi.nlm.nih.gov/genomes/all/GCA/000/168/175/GCA_000168175.1_ASM16817v1	ftp://ftp.ncbi.nlm.nih.gov/genomes/all/GCF/000/168/175/GCF_000168175.1_ASM16817v1
Campylobacter jejuni HB-CJGB-LC	HB-CJGB-LC							SAMN04412555			GCA_001516565.1	Scaffold	1.65425	30.6		ASXO01	11	1632	2016-01-15T00:00:00Z	ftp://ftp.ncbi.nlm.nih.gov/genomes/all/GCA/001/516/565/GCA_001516565.1_ASM151656v1	ftp://ftp.ncbi.nlm.nih.gov/genomes/all/GCF/001/516/565/GCF_001516565.1_ASM151656v1
Campylobacter jejuni HB-CJGB-LL	HB-CJGB-LL							SAMN04412550			GCA_001516415.1	Scaffold	1.68091	30.3		ATBJ01	8	1622	2016-01-15T00:00:00Z	ftp://ftp.ncbi.nlm.nih.gov/genomes/all/GCA/001/516/415/GCA_001516415.1_ASM151641v1	ftp://ftp.ncbi.nlm.nih.gov/genomes/all/GCF/001/516/415/GCF_001516415.1_ASM151641v1
Campylobacter jejuni HB-CJGB-LXC	HB-CJGB-LXC							SAMN04412547			GCA_001516425.1	Scaffold	1.61026	30.5		ATBL01	9	1572	2016-01-15T00:00:00Z	ftp://ftp.ncbi.nlm.nih.gov/genomes/all/GCA/001/516/425/GCA_001516425.1_ASM151642v1	ftp://ftp.ncbi.nlm.nih.gov/genomes/all/GCF/001/516/425/GCF_001516425.1_ASM151642v1
Campylobacter jejuni HB-CJGB-QYT	HB-CJGB-QYT							SAMN04412548			GCA_001516405.1	Scaffold	1.68767	30.5		ATBM01	11	1655	2016-01-15T00:00:00Z	ftp://ftp.ncbi.nlm.nih.gov/genomes/all/GCA/001/516/405/GCA_001516405.1_ASM151640v1	ftp://ftp.ncbi.nlm.nih.gov/genomes/all/GCF/001/516/405/GCF_001516405.1_ASM151640v1
Campylobacter jejuni HB-CJGB-XWM	HB-CJGB-XWM	12	+	+	+	+		SAMN04412549	China	Human	GCA_001516435.1	Scaffold	1.67189	30.4		ATBN01	8	1603	2016-01-15T00:00:00Z	ftp://ftp.ncbi.nlm.nih.gov/genomes/all/GCA/001/516/435/GCA_001516435.1_ASM151643v1	ftp://ftp.ncbi.nlm.nih.gov/genomes/all/GCF/001/516/435/GCF_001516435.1_ASM151643v1
Campylobacter jejuni HB-CJGB-ZB	HB-CJGB-ZB							SAMN08383691			GCA_002895835.1	Scaffold	1.61437	30.6		ATBR01	10	1578	2018-01-23T00:00:00Z	ftp://ftp.ncbi.nlm.nih.gov/genomes/all/GCA/002/895/835/GCA_002895835.1_ASM289583v1	ftp://ftp.ncbi.nlm.nih.gov/genomes/all/GCF/002/895/835/GCF_002895835.1_ASM289583v1
Campylobacter jejuni HB-CJGB-ZHX	HB-CJGB-ZHX							SAMN08383703			GCA_002895865.1	Scaffold	1.60927	30.5		ATBS01	11	1575	2018-01-23T00:00:00Z	ftp://ftp.ncbi.nlm.nih.gov/genomes/all/GCA/002/895/865/GCA_002895865.1_ASM289586v1	ftp://ftp.ncbi.nlm.nih.gov/genomes/all/GCF/002/895/865/GCF_002895865.1_ASM289586v1
Campylobacter jejuni HB-CJGB-ZX	HB-CJGB-ZX							SAMN08383702			GCA_002895875.1	Scaffold	1.68082	30.4		ATBT01	11	1642	2018-01-23T00:00:00Z	ftp://ftp.ncbi.nlm.nih.gov/genomes/all/GCA/002/895/875/GCA_002895875.1_ASM289587v1	ftp://ftp.ncbi.nlm.nih.gov/genomes/all/GCF/002/895/875/GCF_002895875.1_ASM289587v1
Campylobacter jejuni	HF5-4A-4							SAMN02630630			GCA_001951235.1	Complete	1.82152	30.5	chromosome:NZ_CP007188.1/CP007188.1		1	1867	2017-01-13T00:00:00Z	ftp://ftp.ncbi.nlm.nih.gov/genomes/all/GCA/001/951/235/GCA_001951235.1_ASM195123v1	ftp://ftp.ncbi.nlm.nih.gov/genomes/all/GCF/001/951/235/GCF_001951235.1_ASM195123v1
Campylobacter jejuni	HF5-5-1							SAMN02630631			GCA_001951255.1	Complete	1.62948	30.6	chromosome:NZ_CP007189.1/CP007189.1		1	1589	2017-01-13T00:00:00Z	ftp://ftp.ncbi.nlm.nih.gov/genomes/all/GCA/001/951/255/GCA_001951255.1_ASM195125v1	ftp://ftp.ncbi.nlm.nih.gov/genomes/all/GCF/001/951/255/GCF_001951255.1_ASM195125v1
Campylobacter jejuni	HF5-7-1							SAMN02630632			GCA_001951275.1	Complete	1.62949	30.6	chromosome:NZ_CP007190.1/CP007190.1		1	1586	2017-01-13T00:00:00Z	ftp://ftp.ncbi.nlm.nih.gov/genomes/all/GCA/001/951/275/GCA_001951275.1_ASM195127v1	ftp://ftp.ncbi.nlm.nih.gov/genomes/all/GCF/001/951/275/GCF_001951275.1_ASM195127v1
Campylobacter jejuni subsp. jejuni HN-CJD07035	HN-CJD07035							SAMN02470630			GCA_000438865.1	Scaffold	1.65387	30.5		ARYE01	5	1604	2013-07-17T00:00:00Z	ftp://ftp.ncbi.nlm.nih.gov/genomes/all/GCA/000/438/865/GCA_000438865.1_HN-CJD07035	ftp://ftp.ncbi.nlm.nih.gov/genomes/all/GCF/000/438/865/GCF_000438865.1_HN-CJD07035
Campylobacter jejuni subsp. jejuni	HPC5		+					SAMN10034081			GCA_003574945.1	Complete	1.79517	30.4	chromosome:NZ_CP032316.1/CP032316.1		1	1772	2018-09-19T00:00:00Z	ftp://ftp.ncbi.nlm.nih.gov/genomes/all/GCA/003/574/945/GCA_003574945.1_ASM357494v1	ftp://ftp.ncbi.nlm.nih.gov/genomes/all/GCF/003/574/945/GCF_003574945.1_ASM357494v1
Campylobacter jejuni subsp. jejuni	huA17	13	+				+	SAMN08687180	Germany	Human	GCA_003971585.1	Complete	1.81782	30.134	chromosome:NZ_CP028372.1/CP028372.1; plasmid unnamed1:NZ_CP028373.1/CP028373.1		2	1778	2018-12-27T00:00:00Z	ftp://ftp.ncbi.nlm.nih.gov/genomes/all/GCA/003/971/585/GCA_003971585.1_ASM397158v1	ftp://ftp.ncbi.nlm.nih.gov/genomes/all/GCF/003/971/585/GCF_003971585.1_ASM397158v1
Campylobacter jejuni subsp. jejuni IA3902	IA3902							SAMN02603425			GCA_000025425.1	Complete	1.67222	30.4955	chromosome:NC_017279.1/CP001876.1; plasmid pVir:NC_017284.1/CP001877.1		2	1655	2010-01-29T00:00:00Z	ftp://ftp.ncbi.nlm.nih.gov/genomes/all/GCA/000/025/425/GCA_000025425.1_ASM2542v1	ftp://ftp.ncbi.nlm.nih.gov/genomes/all/GCF/000/025/425/GCF_000025425.1_ASM2542v1
Campylobacter jejuni subsp. jejuni ICDCCJ07002	ICDCCJ07002							SAMN02471150			GCA_000355825.1	Scaffold	1.69841	30.5		APNP01	7	1656	2013-04-06T00:00:00Z	ftp://ftp.ncbi.nlm.nih.gov/genomes/all/GCA/000/355/825/GCA_000355825.1_ICDCCJ07002	ftp://ftp.ncbi.nlm.nih.gov/genomes/all/GCF/000/355/825/GCF_000355825.1_ICDCCJ07002
Campylobacter jejuni subsp. jejuni ICDCCJ07004	ICDCCJ07004							SAMN02471149			GCA_000355845.1	Scaffold	1.69708	30.5		APNQ01	57	1651	2013-04-06T00:00:00Z	ftp://ftp.ncbi.nlm.nih.gov/genomes/all/GCA/000/355/845/GCA_000355845.1_ICDCCJ07004	ftp://ftp.ncbi.nlm.nih.gov/genomes/all/GCF/000/355/845/GCF_000355845.1_ICDCCJ07004
Campylobacter jejuni	IF1100	12	+	+	+	+		SAMN05942179	USA	Chicken	GCA_001865435.1	Complete	1.74938	30.1955	chromosome:NZ_CP017863.1/CP017863.1; plasmid pCJDM100:NZ_CP017864.1/CP017864.1		2	1729	2016-11-03T00:00:00Z	ftp://ftp.ncbi.nlm.nih.gov/genomes/all/GCA/001/865/435/GCA_001865435.1_ASM186543v1	ftp://ftp.ncbi.nlm.nih.gov/genomes/all/GCF/001/865/435/GCF_001865435.1_ASM186543v1
Campylobacter jejuni	isolate_A1							SAMN06888263			GCA_002178815.1	Scaffold	1.7557	30.8		NFQG01	67	1742	2017-06-08T00:00:00Z	ftp://ftp.ncbi.nlm.nih.gov/genomes/all/GCA/002/178/815/GCA_002178815.1_ASM217881v1	ftp://ftp.ncbi.nlm.nih.gov/genomes/all/GCF/002/178/815/GCF_002178815.1_ASM217881v1
Campylobacter jejuni	isolate_C16							SAMN06888272			GCA_002178665.1	Scaffold	1.65056	30.4		NFPX01	20	1645	2017-06-08T00:00:00Z	ftp://ftp.ncbi.nlm.nih.gov/genomes/all/GCA/002/178/665/GCA_002178665.1_ASM217866v1	ftp://ftp.ncbi.nlm.nih.gov/genomes/all/GCF/002/178/665/GCF_002178665.1_ASM217866v1
Campylobacter jejuni	isolate_H23	13	+				+	SAMN06888295	Canada	Human	GCA_002179335.1	Scaffold	1.75609	30.1		NFPA01	16	1663	2017-06-08T00:00:00Z	ftp://ftp.ncbi.nlm.nih.gov/genomes/all/GCA/002/179/335/GCA_002179335.1_ASM217933v1	ftp://ftp.ncbi.nlm.nih.gov/genomes/all/GCF/002/179/335/GCF_002179335.1_ASM217933v1
Campylobacter jejuni	isolate_H7							SAMN06888311			GCA_002178135.1	Scaffold	1.62759	30.6		NFOK01	13	1586	2017-06-08T00:00:00Z	ftp://ftp.ncbi.nlm.nih.gov/genomes/all/GCA/002/178/135/GCA_002178135.1_ASM217813v1	ftp://ftp.ncbi.nlm.nih.gov/genomes/all/GCF/002/178/135/GCF_002178135.1_ASM217813v1
Campylobacter jejuni	isolate_W22							SAMN06888337			GCA_002177775.1	Scaffold	1.62571	30.6		NFNK01	12	1588	2017-06-08T00:00:00Z	ftp://ftp.ncbi.nlm.nih.gov/genomes/all/GCA/002/177/775/GCA_002177775.1_ASM217777v1	ftp://ftp.ncbi.nlm.nih.gov/genomes/all/GCF/002/177/775/GCF_002177775.1_ASM217777v1
Campylobacter jejuni	isolate_W30	2	+	+	+	+		SAMN06888344			GCA_002177655.1	Scaffold	1.71745	30.4		NFND01	8	1636	2017-06-08T00:00:00Z	ftp://ftp.ncbi.nlm.nih.gov/genomes/all/GCA/002/177/655/GCA_002177655.1_ASM217765v1	ftp://ftp.ncbi.nlm.nih.gov/genomes/all/GCF/002/177/655/GCF_002177655.1_ASM217765v1
Campylobacter jejuni	isolate_W9							SAMN06888365			GCA_002177315.1	Scaffold	1.61873	30.5		NFMI01	11	1580	2017-06-08T00:00:00Z	ftp://ftp.ncbi.nlm.nih.gov/genomes/all/GCA/002/177/315/GCA_002177315.1_ASM217731v1	ftp://ftp.ncbi.nlm.nih.gov/genomes/all/GCF/002/177/315/GCF_002177315.1_ASM217731v1
Campylobacter jejuni	JL-CJHLIU1-1	12	+	+	+	+		SAMN04008499	China	Chicken	GCA_001547675.1	Scaffold	1.80833	30.3		LISQ01	38	1755	2016-02-02T00:00:00Z	ftp://ftp.ncbi.nlm.nih.gov/genomes/all/GCA/001/547/675/GCA_001547675.1_ASM154767v1	ftp://ftp.ncbi.nlm.nih.gov/genomes/all/GCF/001/547/675/GCF_001547675.1_ASM154767v1
Campylobacter jejuni K1	k1							SAMN02744563			GCA_000686405.1	Scaffold	1.6199	30.5		AUUO01	10	1572	2014-05-07T00:00:00Z	ftp://ftp.ncbi.nlm.nih.gov/genomes/all/GCA/000/686/405/GCA_000686405.1_Assembly_1	ftp://ftp.ncbi.nlm.nih.gov/genomes/all/GCF/000/686/405/GCF_000686405.1_Assembly_1
Campylobacter jejuni	Le_204R							SAMEA2518393			GCA_000752795.1	Scaffold	1.68233	30.7		CCDB01	48	1600	2014-09-05T00:00:00Z	ftp://ftp.ncbi.nlm.nih.gov/genomes/all/GCA/000/752/795/GCA_000752795.1_Le_204R	ftp://ftp.ncbi.nlm.nih.gov/genomes/all/GCF/000/752/795/GCF_000752795.1_Le_204R
Campylobacter jejuni	Le_755							SAMEA2518416			GCA_000753175.1	Scaffold	1.68461	30.7		CCDC01	60	1612	2014-09-06T00:00:00Z	ftp://ftp.ncbi.nlm.nih.gov/genomes/all/GCA/000/753/175/GCA_000753175.1_Le_755	ftp://ftp.ncbi.nlm.nih.gov/genomes/all/GCF/000/753/175/GCF_000753175.1_Le_755
Campylobacter jejuni subsp. jejuni M1	M1							SAMN02603174			GCA_000148705.1	Complete	1.61665	30.6	chromosome:NC_017280.1/CP001900.1		1	1541	2010-09-28T00:00:00Z	ftp://ftp.ncbi.nlm.nih.gov/genomes/all/GCA/000/148/705/GCA_000148705.1_ASM14870v1	ftp://ftp.ncbi.nlm.nih.gov/genomes/all/GCF/000/148/705/GCF_000148705.1_ASM14870v1
Campylobacter jejuni subsp. jejuni M129	M129	13	+	+	+	+		SAMN02990965	USA	Human	GCA_001865595.1	Complete	1.80131	30.2691	chromosome:NZ_CP007749.1/CP007749.1; plasmid pTet-M129:NZ_CP007750.1/CP007750.1		2	1742	2016-11-03T00:00:00Z	ftp://ftp.ncbi.nlm.nih.gov/genomes/all/GCA/001/865/595/GCA_001865595.1_ASM186559v1	ftp://ftp.ncbi.nlm.nih.gov/genomes/all/GCF/001/865/595/GCF_001865595.1_ASM186559v1
Campylobacter jejuni	Ma_1							SAMEA2518389			GCA_000753015.1	Scaffold	1.66379	30.6		CCCZ01	54	1612	2014-09-05T00:00:00Z	ftp://ftp.ncbi.nlm.nih.gov/genomes/all/GCA/000/753/015/GCA_000753015.1_Ma_1	ftp://ftp.ncbi.nlm.nih.gov/genomes/all/GCF/000/753/015/GCF_000753015.1_Ma_1
Campylobacter jejuni	Ma_B							SAMEA2518456			GCA_000752375.1	Scaffold	1.66848	30.6		CCDD01	57	1606	2014-09-05T00:00:00Z	ftp://ftp.ncbi.nlm.nih.gov/genomes/all/GCA/000/752/375/GCA_000752375.1_Ma_B	ftp://ftp.ncbi.nlm.nih.gov/genomes/all/GCF/000/752/375/GCF_000752375.1_Ma_B
Campylobacter jejuni subsp. jejuni	MTVDSCj07							SAMN03380191			GCA_001721945.1	Complete	1.65271	30.5	chromosome:NZ_CP017031.1/CP017031.1		1	1610	2016-09-08T00:00:00Z	ftp://ftp.ncbi.nlm.nih.gov/genomes/all/GCA/001/721/945/GCA_001721945.1_ASM172194v1	ftp://ftp.ncbi.nlm.nih.gov/genomes/all/GCF/001/721/945/GCF_001721945.1_ASM172194v1
Campylobacter jejuni subsp. jejuni	MTVDSCj13							SAMN03380192			GCA_001721965.1	Complete	1.68441	30.5	chromosome:NZ_CP017032.1/CP017032.1		1	1627	2016-09-08T00:00:00Z	ftp://ftp.ncbi.nlm.nih.gov/genomes/all/GCA/001/721/965/GCA_001721965.1_ASM172196v1	ftp://ftp.ncbi.nlm.nih.gov/genomes/all/GCF/001/721/965/GCF_001721965.1_ASM172196v1
Campylobacter jejuni subsp. jejuni	MTVDSCj16	13	+	+		+		SAMN03380193	USA	Chicken	GCA_001721985.1	Complete	1.78531	30.3	chromosome:NZ_CP017033.1/CP017033.1		1	1731	2016-09-08T00:00:00Z	ftp://ftp.ncbi.nlm.nih.gov/genomes/all/GCA/001/721/985/GCA_001721985.1_ASM172198v1	ftp://ftp.ncbi.nlm.nih.gov/genomes/all/GCF/001/721/985/GCF_001721985.1_ASM172198v1
Campylobacter jejuni subsp. jejuni	MTVDSCj20							SAMN02864993			GCA_000737085.1	Complete	1.65174	30.5	chromosome:NZ_CP008787.1/CP008787.1		1	1624	2014-08-01T00:00:00Z	ftp://ftp.ncbi.nlm.nih.gov/genomes/all/GCA/000/737/085/GCA_000737085.1_ASM73708v1	ftp://ftp.ncbi.nlm.nih.gov/genomes/all/GCF/000/737/085/GCF_000737085.1_ASM73708v1
Campylobacter jejuni subsp. jejuni	NADC 20827		+	+	+	+		SAMN12725417			GCA_009498375.1	Complete	1.85826	30.2606	chromosome:NZ_CP045048.1/CP045048.1; plasmid p20827L:NZ_CP045046.1/CP045046.1; plasmid p20827S:NZ_CP045047.1/CP045047.1		3	1818	2019-11-04T00:00:00Z	ftp://ftp.ncbi.nlm.nih.gov/genomes/all/GCA/009/498/375/GCA_009498375.1_ASM949837v1	ftp://ftp.ncbi.nlm.nih.gov/genomes/all/GCF/009/498/375/GCF_009498375.1_ASM949837v1
Campylobacter jejuni subsp. jejuni NCTC 11168 = ATCC 700819	NCTC 11168							SAMEA1705929			GCA_000009085.1	Complete	1.64148	30.5	chromosome:NC_002163.1/AL111168.1		1	1572	2001-09-27T00:00:00Z	ftp://ftp.ncbi.nlm.nih.gov/genomes/all/GCA/000/009/085/GCA_000009085.1_ASM908v1	ftp://ftp.ncbi.nlm.nih.gov/genomes/all/GCF/000/009/085/GCF_000009085.1_ASM908v1
Campylobacter jejuni subsp. jejuni NCTC 11168-BN148	NCTC 11168-BN148							SAMEA2271917			GCA_000304375.1	Complete	1.64148	30.5	chromosome I:NC_018521.1/HE978252.1		1	1618	2012-08-16T00:00:00Z	ftp://ftp.ncbi.nlm.nih.gov/genomes/all/GCA/000/304/375/GCA_000304375.1_AINO	ftp://ftp.ncbi.nlm.nih.gov/genomes/all/GCF/000/304/375/GCF_000304375.1_AINO
Campylobacter jejuni subsp. jejuni NCTC 11168-K12E5	NCTC 11168-K12E5							SAMN02316405			GCA_000830775.1	Complete	1.64148	30.5	chromosome:NZ_CP006685.1/CP006685.1		1	1616	2014-02-28T00:00:00Z	ftp://ftp.ncbi.nlm.nih.gov/genomes/all/GCA/000/830/775/GCA_000830775.1_ASM83077v1	ftp://ftp.ncbi.nlm.nih.gov/genomes/all/GCF/000/830/775/GCF_000830775.1_ASM83077v1
Campylobacter jejuni subsp. jejuni NCTC 11168-Kf1	NCTC 11168-Kf1							SAMN02316408			GCA_000830805.1	Complete	1.64148	30.5	chromosome:NZ_CP006686.1/CP006686.1		1	1615	2014-02-28T00:00:00Z	ftp://ftp.ncbi.nlm.nih.gov/genomes/all/GCA/000/830/805/GCA_000830805.1_ASM83080v1	ftp://ftp.ncbi.nlm.nih.gov/genomes/all/GCF/000/830/805/GCF_000830805.1_ASM83080v1
Campylobacter jejuni subsp. jejuni NCTC 11168-mcK12E5	NCTC 11168-mcK12E5							SAMN02316406			GCA_000830825.1	Complete	1.64147	30.5	chromosome:NZ_CP006687.1/CP006687.1		1	1618	2014-02-28T00:00:00Z	ftp://ftp.ncbi.nlm.nih.gov/genomes/all/GCA/000/830/825/GCA_000830825.1_ASM83082v1	ftp://ftp.ncbi.nlm.nih.gov/genomes/all/GCF/000/830/825/GCF_000830825.1_ASM83082v1
Campylobacter jejuni subsp. jejuni NCTC 11168-mfK12E5	NCTC 11168-mfK12E5							SAMN02316407			GCA_000830845.1	Complete	1.64147	30.5	chromosome:NZ_CP006688.1/CP006688.1		1	1618	2014-02-28T00:00:00Z	ftp://ftp.ncbi.nlm.nih.gov/genomes/all/GCA/000/830/845/GCA_000830845.1_ASM83084v1	ftp://ftp.ncbi.nlm.nih.gov/genomes/all/GCF/000/830/845/GCF_000830845.1_ASM83084v1
Campylobacter jejuni subsp. jejuni NCTC 11168-GSv	NCTC 11168-rNRC							SAMN02316409			GCA_000830865.1	Complete	1.64148	30.5	chromosome:NZ_CP006689.1/CP006689.1		1	1620	2014-02-28T00:00:00Z	ftp://ftp.ncbi.nlm.nih.gov/genomes/all/GCA/000/830/865/GCA_000830865.1_ASM83086v1	ftp://ftp.ncbi.nlm.nih.gov/genomes/all/GCF/000/830/865/GCF_000830865.1_ASM83086v1
Campylobacter jejuni	NCTC 12660							SAMN08849631			GCA_003060745.1	Complete	1.68404	30.5	chromosome:NZ_CP028910.1/CP028910.1		1	1654	2018-04-23T00:00:00Z	ftp://ftp.ncbi.nlm.nih.gov/genomes/all/GCA/003/060/745/GCA_003060745.1_ASM306074v1	ftp://ftp.ncbi.nlm.nih.gov/genomes/all/GCF/003/060/745/GCF_003060745.1_ASM306074v1
Campylobacter jejuni	NCTC 12661							SAMN08849650			GCA_003060765.1	Complete	1.6144	30.6	chromosome:NZ_CP028911.1/CP028911.1		1	1548	2018-04-23T00:00:00Z	ftp://ftp.ncbi.nlm.nih.gov/genomes/all/GCA/003/060/765/GCA_003060765.1_ASM306076v1	ftp://ftp.ncbi.nlm.nih.gov/genomes/all/GCF/003/060/765/GCF_003060765.1_ASM306076v1
Campylobacter jejuni	NCTC 12664							SAMN08849636			GCA_003060785.1	Complete	1.63423	30.5	chromosome:NZ_CP028912.1/CP028912.1		1	1595	2018-04-23T00:00:00Z	ftp://ftp.ncbi.nlm.nih.gov/genomes/all/GCA/003/060/785/GCA_003060785.1_ASM306078v1	ftp://ftp.ncbi.nlm.nih.gov/genomes/all/GCF/003/060/785/GCF_003060785.1_ASM306078v1
Campylobacter jejuni subsp. jejuni	NCTC10983							SAMEA104210759			GCA_900638365.1	Complete	1.6413	30.5	chromosome 1:NZ_LR134511.1/LR134511.1		1	1611	2018-12-19T00:00:00Z	ftp://ftp.ncbi.nlm.nih.gov/genomes/all/GCA/900/638/365/GCA_900638365.1_57428_D01	ftp://ftp.ncbi.nlm.nih.gov/genomes/all/GCF/900/638/365/GCF_900638365.1_57428_D01
Campylobacter jejuni	NCTC11351	13	+	+		+		SAMEA2479571	Belgium	Unknown	GCA_001457695.1	Complete	1.76644	30.2	chromosome 1:NZ_LN831025.1/LN831025.1		1	1646	2015-03-22T00:00:00Z	ftp://ftp.ncbi.nlm.nih.gov/genomes/all/GCA/001/457/695/GCA_001457695.1_NCTC11351	ftp://ftp.ncbi.nlm.nih.gov/genomes/all/GCF/001/457/695/GCF_001457695.1_NCTC11351
Campylobacter jejuni subsp. doylei	NCTC11925							SAMEA3443779			GCA_900474415.1	Complete	1.72887	30.6	chromosome 1:NZ_LS483295.1/LS483295.1		1	1545	2018-06-17T00:00:00Z	ftp://ftp.ncbi.nlm.nih.gov/genomes/all/GCA/900/474/415/GCA_900474415.1_39111_H02	ftp://ftp.ncbi.nlm.nih.gov/genomes/all/GCF/900/474/415/GCF_900474415.1_39111_H02
Campylobacter jejuni subsp. jejuni	NCTC12109							SAMEA104167192			GCA_900638235.1	Complete	1.65315	30.6	chromosome 1:NZ_LR134505.1/LR134505.1		1	1606	2018-12-19T00:00:00Z	ftp://ftp.ncbi.nlm.nih.gov/genomes/all/GCA/900/638/235/GCA_900638235.1_56772_E02	ftp://ftp.ncbi.nlm.nih.gov/genomes/all/GCF/900/638/235/GCF_900638235.1_56772_E02
Campylobacter jejuni	NCTC12662							SAMN06449041			GCA_002024325.1	Complete	1.61259	30.7	chromosome:NZ_CP019965.1/CP019965.1		1	1552	2017-03-09T00:00:00Z	ftp://ftp.ncbi.nlm.nih.gov/genomes/all/GCA/002/024/325/GCA_002024325.1_ASM202432v1	ftp://ftp.ncbi.nlm.nih.gov/genomes/all/GCF/002/024/325/GCF_002024325.1_ASM202432v1
Campylobacter jejuni	NCTC12851							SAMEA104167203			GCA_900638285.1	Complete	1.63456	30.5	chromosome 1:NZ_LR134507.1/LR134507.1		1	1554	2018-12-19T00:00:00Z	ftp://ftp.ncbi.nlm.nih.gov/genomes/all/GCA/900/638/285/GCA_900638285.1_57043_B01	ftp://ftp.ncbi.nlm.nih.gov/genomes/all/GCF/900/638/285/GCF_900638285.1_57043_B01
Campylobacter jejuni	NCTC13255							SAMEA104167185			GCA_900638205.1	Complete	1.66686	30.6	chromosome 1:NZ_LR134499.1/LR134499.1		1	1640	2018-12-19T00:00:00Z	ftp://ftp.ncbi.nlm.nih.gov/genomes/all/GCA/900/638/205/GCA_900638205.1_56553_D01	ftp://ftp.ncbi.nlm.nih.gov/genomes/all/GCF/900/638/205/GCF_900638205.1_56553_D01
Campylobacter jejuni	NCTC13257							SAMEA104167186			GCA_900638225.1	Complete	1.63403	30.5	chromosome 1:NZ_LR134502.1/LR134502.1		1	1585	2018-12-19T00:00:00Z	ftp://ftp.ncbi.nlm.nih.gov/genomes/all/GCA/900/638/225/GCA_900638225.1_56553_E01	ftp://ftp.ncbi.nlm.nih.gov/genomes/all/GCF/900/638/225/GCF_900638225.1_56553_E01
Campylobacter jejuni	NCTC13261							SAMEA104167187			GCA_900638195.1	Complete	1.66667	30.4	chromosome 1:NZ_LR134500.1/LR134500.1		1	1631	2018-12-19T00:00:00Z	ftp://ftp.ncbi.nlm.nih.gov/genomes/all/GCA/900/638/195/GCA_900638195.1_56553_F01	ftp://ftp.ncbi.nlm.nih.gov/genomes/all/GCF/900/638/195/GCF_900638195.1_56553_F01
Campylobacter jejuni	NCTC13265	1	+	+	+	+		SAMEA104167180			GCA_900638185.1	Complete	1.82283	30.2	chromosome 1:NZ_LR134498.1/LR134498.1		1	1808	2018-12-19T00:00:00Z	ftp://ftp.ncbi.nlm.nih.gov/genomes/all/GCA/900/638/185/GCA_900638185.1_56527_G01	ftp://ftp.ncbi.nlm.nih.gov/genomes/all/GCF/900/638/185/GCF_900638185.1_56527_G01
Campylobacter jejuni	NCTC13266							SAMEA104167178			GCA_900638175.1	Complete	1.66466	30.6	chromosome 1:NZ_LR134496.1/LR134496.1		1	1615	2018-12-19T00:00:00Z	ftp://ftp.ncbi.nlm.nih.gov/genomes/all/GCA/900/638/175/GCA_900638175.1_56527_F01	ftp://ftp.ncbi.nlm.nih.gov/genomes/all/GCF/900/638/175/GCF_900638175.1_56527_F01
Campylobacter jejuni	NCTC13268	13	+	+		+		SAMEA104167179	N/A	N/A	GCA_900638165.1	Complete	1.80139	30.3	chromosome 1:NZ_LR134497.1/LR134497.1		1	1689	2018-12-19T00:00:00Z	ftp://ftp.ncbi.nlm.nih.gov/genomes/all/GCA/900/638/165/GCA_900638165.1_56527_E01	ftp://ftp.ncbi.nlm.nih.gov/genomes/all/GCF/900/638/165/GCF_900638165.1_56527_E01
Campylobacter jejuni	NS4-1-1							SAMN02630633			GCA_001951295.1	Complete	1.66996	30.4	chromosome:NZ_CP007191.1/CP007191.1		1	1615	2017-01-13T00:00:00Z	ftp://ftp.ncbi.nlm.nih.gov/genomes/all/GCA/001/951/295/GCA_001951295.1_ASM195129v1	ftp://ftp.ncbi.nlm.nih.gov/genomes/all/GCF/001/951/295/GCF_001951295.1_ASM195129v1
Campylobacter jejuni	NS4-5-1							SAMN02630634			GCA_001951315.1	Complete	1.67533	30.4	chromosome:NZ_CP007192.1/CP007192.1		1	1618	2017-01-13T00:00:00Z	ftp://ftp.ncbi.nlm.nih.gov/genomes/all/GCA/001/951/315/GCA_001951315.1_ASM195131v1	ftp://ftp.ncbi.nlm.nih.gov/genomes/all/GCF/001/951/315/GCF_001951315.1_ASM195131v1
Campylobacter jejuni	NS4-9-1							SAMN02630635			GCA_001951335.1	Complete	1.64445	30.5	chromosome:NZ_CP007193.1/CP007193.1		1	1599	2017-01-13T00:00:00Z	ftp://ftp.ncbi.nlm.nih.gov/genomes/all/GCA/001/951/335/GCA_001951335.1_ASM195133v1	ftp://ftp.ncbi.nlm.nih.gov/genomes/all/GCF/001/951/335/GCF_001951335.1_ASM195133v1
Campylobacter jejuni subsp. jejuni NW	NW	1	+	+	+	+		SAMN02470549			GCA_000234525.1	Scaffold	1.6527	30.3		AGTE01	59	1599	2011-11-04T00:00:00Z	ftp://ftp.ncbi.nlm.nih.gov/genomes/all/GCA/000/234/525/GCA_000234525.1_ASM23452v1	ftp://ftp.ncbi.nlm.nih.gov/genomes/all/GCF/000/234/525/GCF_000234525.1_ASM23452v1
Campylobacter jejuni	OD267	13	+				+	SAMN04545450	USA	Chicken	GCA_001587015.1	Complete	1.82632	30.1814	chromosome:NZ_CP014744.1/CP014744.1; plasmid pCJDM67 L:NZ_CP014745.1/CP014745.1; plasmid pCJDM67 S:NZ_CP014746.1/CP014746.1		3	1774	2016-03-11T00:00:00Z	ftp://ftp.ncbi.nlm.nih.gov/genomes/all/GCA/001/587/015/GCA_001587015.1_ASM158701v1	ftp://ftp.ncbi.nlm.nih.gov/genomes/all/GCF/001/587/015/GCF_001587015.1_ASM158701v1
Campylobacter jejuni	OXC6256	12	+	+	+	+		SAMEA1010504	UK	Human	GCA_001228305.1	Scaffold	1.83197	30.2		CUKD01	52	1794	2015-03-31T00:00:00Z	ftp://ftp.ncbi.nlm.nih.gov/genomes/all/GCA/001/228/305/GCA_001228305.1_7038_3_7	ftp://ftp.ncbi.nlm.nih.gov/genomes/all/GCF/001/228/305/GCF_001228305.1_7038_3_7
Campylobacter jejuni	OXC6261		+					SAMEA1010402			GCA_001234505.1	Scaffold	1.61936	30.4		CUHS01	14	1562	2015-03-31T00:00:00Z	ftp://ftp.ncbi.nlm.nih.gov/genomes/all/GCA/001/234/505/GCA_001234505.1_7038_3_12	ftp://ftp.ncbi.nlm.nih.gov/genomes/all/GCF/001/234/505/GCF_001234505.1_7038_3_12
Campylobacter jejuni	OXC6270							SAMEA1010250			GCA_001230085.1	Scaffold	1.65936	30.4		CUIB01	19	1656	2015-03-31T00:00:00Z	ftp://ftp.ncbi.nlm.nih.gov/genomes/all/GCA/001/230/085/GCA_001230085.1_7038_3_21	ftp://ftp.ncbi.nlm.nih.gov/genomes/all/GCF/001/230/085/GCF_001230085.1_7038_3_21
Campylobacter jejuni	OXC6274							SAMEA1010347			GCA_001239445.1	Scaffold	1.64131	30.4		CUIG01	17	1592	2015-03-31T00:00:00Z	ftp://ftp.ncbi.nlm.nih.gov/genomes/all/GCA/001/239/445/GCA_001239445.1_7038_3_25	ftp://ftp.ncbi.nlm.nih.gov/genomes/all/GCF/001/239/445/GCF_001239445.1_7038_3_25
Campylobacter jejuni	OXC6295							SAMEA1010552			GCA_001225185.1	Scaffold	1.78895	30.4		CUJC01	42	1738	2015-03-31T00:00:00Z	ftp://ftp.ncbi.nlm.nih.gov/genomes/all/GCA/001/225/185/GCA_001225185.1_7038_3_45	ftp://ftp.ncbi.nlm.nih.gov/genomes/all/GCF/001/225/185/GCF_001225185.1_7038_3_45
Campylobacter jejuni	OXC6314							SAMEA1010629			GCA_001233765.1	Scaffold	1.60977	30.4		CUJX01	18	1572	2015-03-31T00:00:00Z	ftp://ftp.ncbi.nlm.nih.gov/genomes/all/GCA/001/233/765/GCA_001233765.1_7038_3_64	ftp://ftp.ncbi.nlm.nih.gov/genomes/all/GCF/001/233/765/GCF_001233765.1_7038_3_64
Campylobacter jejuni	OXC6316							SAMEA1010585			GCA_001234565.1	Scaffold	1.70867	30.3		CUJZ01	10	1670	2015-03-31T00:00:00Z	ftp://ftp.ncbi.nlm.nih.gov/genomes/all/GCA/001/234/565/GCA_001234565.1_7038_3_66	ftp://ftp.ncbi.nlm.nih.gov/genomes/all/GCF/001/234/565/GCF_001234565.1_7038_3_66
Campylobacter jejuni	OXC6321							SAMEA1010344			GCA_001237785.1	Scaffold	1.65432	30.5		CUKG01	23	1631	2015-03-31T00:00:00Z	ftp://ftp.ncbi.nlm.nih.gov/genomes/all/GCA/001/237/785/GCA_001237785.1_7038_3_71	ftp://ftp.ncbi.nlm.nih.gov/genomes/all/GCF/001/237/785/GCF_001237785.1_7038_3_71
Campylobacter jejuni	OXC6324							SAMEA1010264			GCA_001229225.1	Scaffold	1.69548	30.4		CUKH01	15	1691	2015-03-31T00:00:00Z	ftp://ftp.ncbi.nlm.nih.gov/genomes/all/GCA/001/229/225/GCA_001229225.1_7038_3_74	ftp://ftp.ncbi.nlm.nih.gov/genomes/all/GCF/001/229/225/GCF_001229225.1_7038_3_74
Campylobacter jejuni	OXC6325							SAMEA1010247			GCA_001228485.1	Scaffold	1.69332	30.4		CUKI01	18	1698	2015-03-31T00:00:00Z	ftp://ftp.ncbi.nlm.nih.gov/genomes/all/GCA/001/228/485/GCA_001228485.1_7038_3_75	ftp://ftp.ncbi.nlm.nih.gov/genomes/all/GCF/001/228/485/GCF_001228485.1_7038_3_75
Campylobacter jejuni	OXC6329							SAMEA1010640			GCA_001224125.1	Scaffold	1.69498	30.4		CUKN01	15	1677	2015-03-31T00:00:00Z	ftp://ftp.ncbi.nlm.nih.gov/genomes/all/GCA/001/224/125/GCA_001224125.1_7038_3_79	ftp://ftp.ncbi.nlm.nih.gov/genomes/all/GCF/001/224/125/GCF_001224125.1_7038_3_79
Campylobacter jejuni	OXC6353							SAMEA1010364			GCA_001228125.1	Scaffold	1.67004	30.4		CUNV01	17	1641	2015-03-31T00:00:00Z	ftp://ftp.ncbi.nlm.nih.gov/genomes/all/GCA/001/228/125/GCA_001228125.1_7065_7_7	ftp://ftp.ncbi.nlm.nih.gov/genomes/all/GCF/001/228/125/GCF_001228125.1_7065_7_7
Campylobacter jejuni	OXC6367							SAMEA1010415			GCA_001229465.1	Scaffold	1.69378	30.4		CULU01	15	1696	2015-03-31T00:00:00Z	ftp://ftp.ncbi.nlm.nih.gov/genomes/all/GCA/001/229/465/GCA_001229465.1_7065_7_21	ftp://ftp.ncbi.nlm.nih.gov/genomes/all/GCF/001/229/465/GCF_001229465.1_7065_7_21
Campylobacter jejuni	OXC6391							SAMEA1010598			GCA_001225425.1	Scaffold	1.91448	30.5		CUMW01	66	1831	2015-03-31T00:00:00Z	ftp://ftp.ncbi.nlm.nih.gov/genomes/all/GCA/001/225/425/GCA_001225425.1_7065_7_45	ftp://ftp.ncbi.nlm.nih.gov/genomes/all/GCF/001/225/425/GCF_001225425.1_7065_7_45
Campylobacter jejuni	OXC6413							SAMEA1010572			GCA_001234685.1	Scaffold	1.66549	30.4		CUNQ01	15	1637	2015-03-31T00:00:00Z	ftp://ftp.ncbi.nlm.nih.gov/genomes/all/GCA/001/234/685/GCA_001234685.1_7065_7_65	ftp://ftp.ncbi.nlm.nih.gov/genomes/all/GCF/001/234/685/GCF_001234685.1_7065_7_65
Campylobacter jejuni	OXC6420							SAMEA1010597			GCA_001228605.1	Scaffold	1.7072	30.4		CUNY01	18	1699	2015-03-31T00:00:00Z	ftp://ftp.ncbi.nlm.nih.gov/genomes/all/GCA/001/228/605/GCA_001228605.1_7065_7_72	ftp://ftp.ncbi.nlm.nih.gov/genomes/all/GCF/001/228/605/GCF_001228605.1_7065_7_72
Campylobacter jejuni	OXC6430							SAMEA1010255			GCA_001232325.1	Scaffold	1.70481	30.4		CUOK01	24	1691	2015-03-31T00:00:00Z	ftp://ftp.ncbi.nlm.nih.gov/genomes/all/GCA/001/232/325/GCA_001232325.1_7065_7_82	ftp://ftp.ncbi.nlm.nih.gov/genomes/all/GCF/001/232/325/GCF_001232325.1_7065_7_82
Campylobacter jejuni	OXC6433	12	+	+	+	+		SAMEA1010546	UK	Human	GCA_001236525.1	Scaffold	1.83456	30		CUOL01	39	1798	2015-03-31T00:00:00Z	ftp://ftp.ncbi.nlm.nih.gov/genomes/all/GCA/001/236/525/GCA_001236525.1_7065_7_85	ftp://ftp.ncbi.nlm.nih.gov/genomes/all/GCF/001/236/525/GCF_001236525.1_7065_7_85
Campylobacter jejuni	OXC6435	11	+	+	+	+		SAMEA1010353	UK	Human	GCA_001231405.1	Scaffold	1.83256	30		CUOP01	48	1796	2015-03-31T00:00:00Z	ftp://ftp.ncbi.nlm.nih.gov/genomes/all/GCA/001/231/405/GCA_001231405.1_7065_7_87	ftp://ftp.ncbi.nlm.nih.gov/genomes/all/GCF/001/231/405/GCF_001231405.1_7065_7_87
Campylobacter jejuni	OXC6454							SAMEA1010488			GCA_001227805.1	Scaffold	1.70418	30.4		CURN01	26	1695	2015-03-31T00:00:00Z	ftp://ftp.ncbi.nlm.nih.gov/genomes/all/GCA/001/227/805/GCA_001227805.1_7092_1_7	ftp://ftp.ncbi.nlm.nih.gov/genomes/all/GCF/001/227/805/GCF_001227805.1_7092_1_7
Campylobacter jejuni	OXC6457							SAMEA1010515			GCA_001236225.1	Scaffold	1.73002	30.4		CUOZ01	20	1749	2015-03-31T00:00:00Z	ftp://ftp.ncbi.nlm.nih.gov/genomes/all/GCA/001/236/225/GCA_001236225.1_7092_1_10	ftp://ftp.ncbi.nlm.nih.gov/genomes/all/GCF/001/236/225/GCF_001236225.1_7092_1_10
Campylobacter jejuni	OXC6458	13	+	+	+	+		SAMEA1010320	UK	Human	GCA_001237345.1	Scaffold	1.76205	30.2		CUPA01	26	1716	2015-03-31T00:00:00Z	ftp://ftp.ncbi.nlm.nih.gov/genomes/all/GCA/001/237/345/GCA_001237345.1_7092_1_11	ftp://ftp.ncbi.nlm.nih.gov/genomes/all/GCF/001/237/345/GCF_001237345.1_7092_1_11
Campylobacter jejuni	OXC6461							SAMEA1010595			GCA_001232905.1	Scaffold	1.66564	30.4		CUPD01	15	1643	2015-03-31T00:00:00Z	ftp://ftp.ncbi.nlm.nih.gov/genomes/all/GCA/001/232/905/GCA_001232905.1_7092_1_14	ftp://ftp.ncbi.nlm.nih.gov/genomes/all/GCF/001/232/905/GCF_001232905.1_7092_1_14
Campylobacter jejuni	OXC6466	13	+	+	+	+		SAMEA1010636	UK	Human	GCA_001230345.1	Scaffold	1.78644	30.1		CUPJ01	20	1722	2015-03-31T00:00:00Z	ftp://ftp.ncbi.nlm.nih.gov/genomes/all/GCA/001/230/345/GCA_001230345.1_7092_1_19	ftp://ftp.ncbi.nlm.nih.gov/genomes/all/GCF/001/230/345/GCF_001230345.1_7092_1_19
Campylobacter jejuni	OXC6477							SAMEA1010628			GCA_001239105.1	Scaffold	1.70364	30.4		CUPV01	27	1691	2015-03-31T00:00:00Z	ftp://ftp.ncbi.nlm.nih.gov/genomes/all/GCA/001/239/105/GCA_001239105.1_7092_1_30	ftp://ftp.ncbi.nlm.nih.gov/genomes/all/GCF/001/239/105/GCF_001239105.1_7092_1_30
Campylobacter jejuni	OXC6483							SAMEA1010367			GCA_001230865.1	Scaffold	1.69996	30.3		CUQB01	24	1665	2015-03-31T00:00:00Z	ftp://ftp.ncbi.nlm.nih.gov/genomes/all/GCA/001/230/865/GCA_001230865.1_7092_1_36	ftp://ftp.ncbi.nlm.nih.gov/genomes/all/GCF/001/230/865/GCF_001230865.1_7092_1_36
Campylobacter jejuni	OXC6486	12	+	+	+	+		SAMEA1010304	UK	Human	GCA_001238105.1	Scaffold	1.79899	30.2		CUQE01	25	1750	2015-03-31T00:00:00Z	ftp://ftp.ncbi.nlm.nih.gov/genomes/all/GCA/001/238/105/GCA_001238105.1_7092_1_39	ftp://ftp.ncbi.nlm.nih.gov/genomes/all/GCF/001/238/105/GCF_001238105.1_7092_1_39
Campylobacter jejuni	OXC6489							SAMEA1010468			GCA_001237865.1	Scaffold	1.62728	30.4		CUQI01	14	1597	2015-03-31T00:00:00Z	ftp://ftp.ncbi.nlm.nih.gov/genomes/all/GCA/001/237/865/GCA_001237865.1_7092_1_42	ftp://ftp.ncbi.nlm.nih.gov/genomes/all/GCF/001/237/865/GCF_001237865.1_7092_1_42
Campylobacter jejuni	OXC6493							SAMEA1010288			GCA_001232885.1	Scaffold	1.66447	30.5		CUQM01	17	1657	2015-03-31T00:00:00Z	ftp://ftp.ncbi.nlm.nih.gov/genomes/all/GCA/001/232/885/GCA_001232885.1_7092_1_46	ftp://ftp.ncbi.nlm.nih.gov/genomes/all/GCF/001/232/885/GCF_001232885.1_7092_1_46
Campylobacter jejuni	OXC6507	13	+	+	+	+		SAMEA1010673	UK	Human	GCA_001238965.1	Scaffold	1.73018	30.3		CURC01	20	1690	2015-03-31T00:00:00Z	ftp://ftp.ncbi.nlm.nih.gov/genomes/all/GCA/001/238/965/GCA_001238965.1_7092_1_60	ftp://ftp.ncbi.nlm.nih.gov/genomes/all/GCF/001/238/965/GCF_001238965.1_7092_1_60
Campylobacter jejuni	OXC6519							SAMEA1010354			GCA_001224405.1	Scaffold	1.70287	30.4		CURQ01	19	1721	2015-03-31T00:00:00Z	ftp://ftp.ncbi.nlm.nih.gov/genomes/all/GCA/001/224/405/GCA_001224405.1_7092_1_72	ftp://ftp.ncbi.nlm.nih.gov/genomes/all/GCF/001/224/405/GCF_001224405.1_7092_1_72
Campylobacter jejuni	OXC6521							SAMEA1010388			GCA_001224105.1	Scaffold	1.66379	30.4		CURR01	15	1652	2015-03-31T00:00:00Z	ftp://ftp.ncbi.nlm.nih.gov/genomes/all/GCA/001/224/105/GCA_001224105.1_7092_1_74	ftp://ftp.ncbi.nlm.nih.gov/genomes/all/GCF/001/224/105/GCF_001224105.1_7092_1_74
Campylobacter jejuni	OXC6525		+					SAMEA1010531			GCA_001239345.1	Scaffold	1.73038	30.3		CURV01	18	1701	2015-03-31T00:00:00Z	ftp://ftp.ncbi.nlm.nih.gov/genomes/all/GCA/001/239/345/GCA_001239345.1_7092_1_78	ftp://ftp.ncbi.nlm.nih.gov/genomes/all/GCF/001/239/345/GCF_001239345.1_7092_1_78
Campylobacter jejuni	OXC6529		+	+	+	+		SAMEA1010256			GCA_001226085.1	Scaffold	1.70003	30.4		CUSA01	20	1644	2015-03-31T00:00:00Z	ftp://ftp.ncbi.nlm.nih.gov/genomes/all/GCA/001/226/085/GCA_001226085.1_7092_1_82	ftp://ftp.ncbi.nlm.nih.gov/genomes/all/GCF/001/226/085/GCF_001226085.1_7092_1_82
Campylobacter jejuni	OXC6531							SAMEA1010440			GCA_001233685.1	Scaffold	1.66747	30.5		CUSC01	23	1664	2015-03-31T00:00:00Z	ftp://ftp.ncbi.nlm.nih.gov/genomes/all/GCA/001/233/685/GCA_001233685.1_7092_1_84	ftp://ftp.ncbi.nlm.nih.gov/genomes/all/GCF/001/233/685/GCF_001233685.1_7092_1_84
Campylobacter jejuni	OXC6542	13	+	+	+	+		SAMEA1010582	UK	Human	GCA_001238785.1	Scaffold	1.83943	30.1		CUSO01	61	1822	2015-03-31T00:00:00Z	ftp://ftp.ncbi.nlm.nih.gov/genomes/all/GCA/001/238/785/GCA_001238785.1_7092_1_95	ftp://ftp.ncbi.nlm.nih.gov/genomes/all/GCF/001/238/785/GCF_001238785.1_7092_1_95
Campylobacter jejuni	OXC6546	13	+	+	+	+		SAMEA1401318	UK	Human	GCA_001239045.1	Scaffold	1.78174	30.1		CUTM01	56	1707	2015-03-31T00:00:00Z	ftp://ftp.ncbi.nlm.nih.gov/genomes/all/GCA/001/239/045/GCA_001239045.1_7213_3_3	ftp://ftp.ncbi.nlm.nih.gov/genomes/all/GCF/001/239/045/GCF_001239045.1_7213_3_3
Campylobacter jejuni	OXC6550	13	+	+	+	+		SAMEA1401505	UK	Human	GCA_001232665.1	Scaffold	1.84052	30.1		CUUZ01	54	1791	2015-03-31T00:00:00Z	ftp://ftp.ncbi.nlm.nih.gov/genomes/all/GCA/001/232/665/GCA_001232665.1_7213_3_7	ftp://ftp.ncbi.nlm.nih.gov/genomes/all/GCF/001/232/665/GCF_001232665.1_7213_3_7
Campylobacter jejuni	OXC6552							SAMEA1401533			GCA_001232565.1	Scaffold	1.69542	30.4		CUVV01	17	1716	2015-03-31T00:00:00Z	ftp://ftp.ncbi.nlm.nih.gov/genomes/all/GCA/001/232/565/GCA_001232565.1_7213_3_9	ftp://ftp.ncbi.nlm.nih.gov/genomes/all/GCF/001/232/565/GCF_001232565.1_7213_3_9
Campylobacter jejuni	OXC6555	13	+	+	+	+		SAMEA1401415	UK	Human	GCA_001239205.1	Scaffold	1.84275	30.1		CUST01	45	1792	2015-03-31T00:00:00Z	ftp://ftp.ncbi.nlm.nih.gov/genomes/all/GCA/001/239/205/GCA_001239205.1_7213_3_12	ftp://ftp.ncbi.nlm.nih.gov/genomes/all/GCF/001/239/205/GCF_001239205.1_7213_3_12
Campylobacter jejuni	OXC6574							SAMEA1401672			GCA_001226945.1	Scaffold	1.76524	30.4		CUTO01	37	1748	2015-03-31T00:00:00Z	ftp://ftp.ncbi.nlm.nih.gov/genomes/all/GCA/001/226/945/GCA_001226945.1_7213_3_31	ftp://ftp.ncbi.nlm.nih.gov/genomes/all/GCF/001/226/945/GCF_001226945.1_7213_3_31
Campylobacter jejuni	OXC6586	13	+	+	+	+		SAMEA1401767	UK	Human	GCA_001227425.1	Scaffold	1.74211	30.3		CTRS01	17	1700	2015-03-31T00:00:00Z	ftp://ftp.ncbi.nlm.nih.gov/genomes/all/GCA/001/227/425/GCA_001227425.1_7213_3_43	ftp://ftp.ncbi.nlm.nih.gov/genomes/all/GCF/001/227/425/GCF_001227425.1_7213_3_43
Campylobacter jejuni	OXC6589	1						SAMEA1400999	UK	Human	GCA_001234965.1	Scaffold	1.86435	30.5		CUUD01	100	1737	2015-03-31T00:00:00Z	ftp://ftp.ncbi.nlm.nih.gov/genomes/all/GCA/001/234/965/GCA_001234965.1_7213_3_46	ftp://ftp.ncbi.nlm.nih.gov/genomes/all/GCF/001/234/965/GCF_001234965.1_7213_3_46
Campylobacter jejuni	OXC6604							SAMEA1401549			GCA_001233745.1	Scaffold	1.70183	30.4		CUUT01	19	1689	2015-03-31T00:00:00Z	ftp://ftp.ncbi.nlm.nih.gov/genomes/all/GCA/001/233/745/GCA_001233745.1_7213_3_61	ftp://ftp.ncbi.nlm.nih.gov/genomes/all/GCF/001/233/745/GCF_001233745.1_7213_3_61
Campylobacter jejuni	OXC6610	13	+	+	+	+		SAMEA1401195	UK	Human	GCA_001238985.1	Scaffold	1.83909	30.1		CUUV01	55	1812	2015-03-31T00:00:00Z	ftp://ftp.ncbi.nlm.nih.gov/genomes/all/GCA/001/238/985/GCA_001238985.1_7213_3_66	ftp://ftp.ncbi.nlm.nih.gov/genomes/all/GCF/001/238/985/GCF_001238985.1_7213_3_66
Campylobacter jejuni	OXC6631		+	+		+		SAMEA1401433			GCA_001236725.1	Scaffold	1.75872	30.2		CUVR01	40	1697	2015-03-31T00:00:00Z	ftp://ftp.ncbi.nlm.nih.gov/genomes/all/GCA/001/236/725/GCA_001236725.1_7213_3_86	ftp://ftp.ncbi.nlm.nih.gov/genomes/all/GCF/001/236/725/GCF_001236725.1_7213_3_86
Campylobacter jejuni	OXC6635	12	+	+	+	+		SAMEA1401564	UK	Human	GCA_001237125.1	Scaffold	1.71669	30.2		CUVW01	23	1627	2015-03-31T00:00:00Z	ftp://ftp.ncbi.nlm.nih.gov/genomes/all/GCA/001/237/125/GCA_001237125.1_7213_3_90	ftp://ftp.ncbi.nlm.nih.gov/genomes/all/GCF/001/237/125/GCF_001237125.1_7213_3_90
Campylobacter jejuni	OXC6637							SAMEA1401513			GCA_001238885.1	Scaffold	1.74831	30.4		CUVX01	16	1762	2015-03-31T00:00:00Z	ftp://ftp.ncbi.nlm.nih.gov/genomes/all/GCA/001/238/885/GCA_001238885.1_7213_3_92	ftp://ftp.ncbi.nlm.nih.gov/genomes/all/GCF/001/238/885/GCF_001238885.1_7213_3_92
Campylobacter jejuni subsp. jejuni	P10-2209		+					SAMN03299123			GCA_000943385.1	Scaffold	1.65538	30.6		JYEC01	61	1577	2015-03-04T00:00:00Z	ftp://ftp.ncbi.nlm.nih.gov/genomes/all/GCA/000/943/385/GCA_000943385.1_ASM94338v1	ftp://ftp.ncbi.nlm.nih.gov/genomes/all/GCF/000/943/385/GCF_000943385.1_ASM94338v1
Campylobacter jejuni subsp. jejuni	P3-2209		+					SAMN03299097			GCA_000943475.1	Scaffold	1.67042	30.8		JYEA01	68	1586	2015-03-04T00:00:00Z	ftp://ftp.ncbi.nlm.nih.gov/genomes/all/GCA/000/943/475/GCA_000943475.1_ASM94347v1	ftp://ftp.ncbi.nlm.nih.gov/genomes/all/GCF/000/943/475/GCF_000943475.1_ASM94347v1
Campylobacter jejuni subsp. jejuni	P5-2209		+					SAMN03299098			GCA_000943485.1	Scaffold	1.65872	30.6		JYEB01	48	1579	2015-03-04T00:00:00Z	ftp://ftp.ncbi.nlm.nih.gov/genomes/all/GCA/000/943/485/GCA_000943485.1_ASM94348v1	ftp://ftp.ncbi.nlm.nih.gov/genomes/all/GCF/000/943/485/GCF_000943485.1_ASM94348v1
Campylobacter jejuni subsp. jejuni P854	P854	12	+	+	+	+		SAMN02471608	UK	Chicken	GCA_000283215.1	Scaffold	1.74727	30.1		AKFN01	146	1737	2012-07-31T00:00:00Z	ftp://ftp.ncbi.nlm.nih.gov/genomes/all/GCA/000/283/215/GCA_000283215.1_ASM28321v1	ftp://ftp.ncbi.nlm.nih.gov/genomes/all/GCF/000/283/215/GCF_000283215.1_ASM28321v1
Campylobacter jejuni	Po_1							SAMEA2518457			GCA_000753295.1	Scaffold	1.67578	30.8		CCDA01	73	1563	2014-09-05T00:00:00Z	ftp://ftp.ncbi.nlm.nih.gov/genomes/all/GCA/000/753/295/GCA_000753295.1_Po_1	ftp://ftp.ncbi.nlm.nih.gov/genomes/all/GCF/000/753/295/GCF_000753295.1_Po_1
Campylobacter jejuni	Po_2							SAMEA2518458			GCA_000752275.1	Scaffold	1.67503	30.7		CCDE01	50	1606	2014-09-06T00:00:00Z	ftp://ftp.ncbi.nlm.nih.gov/genomes/all/GCA/000/752/275/GCA_000752275.1_Po_2	ftp://ftp.ncbi.nlm.nih.gov/genomes/all/GCF/000/752/275/GCF_000752275.1_Po_2
Campylobacter jejuni subsp. jejuni PT14	PT14							SAMN02604234			GCA_000302555.4	Complete	1.6353	30.5	chromosome:NC_018709.4/CP003871.4		1	1607	2012-10-03T00:00:00Z	ftp://ftp.ncbi.nlm.nih.gov/genomes/all/GCA/000/302/555/GCA_000302555.4_ASM30255v4	ftp://ftp.ncbi.nlm.nih.gov/genomes/all/GCF/000/302/555/GCF_000302555.5_ASM30255v4
Campylobacter jejuni subsp. jejuni R14	R14		+					SAMN02743813			GCA_000632435.1	Complete	1.79586	30.4	chromosome:NZ_CP005081.1/CP005081.1		1	1759	2014-04-15T00:00:00Z	ftp://ftp.ncbi.nlm.nih.gov/genomes/all/GCA/000/632/435/GCA_000632435.1_ASM63243v1	ftp://ftp.ncbi.nlm.nih.gov/genomes/all/GCF/000/632/435/GCF_000632435.1_ASM63243v1
Campylobacter jejuni	R7-B1-22							SAMN08482369			GCA_002964945.1	Scaffold	1.69162	30.5		PSNE01	188	1625	2018-02-28T00:00:00Z	ftp://ftp.ncbi.nlm.nih.gov/genomes/all/GCA/002/964/945/GCA_002964945.1_ASM296494v1	ftp://ftp.ncbi.nlm.nih.gov/genomes/all/GCF/002/964/945/GCF_002964945.1_ASM296494v1
Campylobacter jejuni	RC009		+					SAMEA3487038			GCA_001291825.1	Scaffold	1.6522	30.4		CYPY01	144	1612	2015-09-11T00:00:00Z	ftp://ftp.ncbi.nlm.nih.gov/genomes/all/GCA/001/291/825/GCA_001291825.1_RC009_S2contigs.fa	ftp://ftp.ncbi.nlm.nih.gov/genomes/all/GCF/001/291/825/GCF_001291825.1_RC009_S2contigs.fa
Campylobacter jejuni	RC168	12	+	+		+		SAMEA3487055	UK	Chicken	GCA_001292285.1	Scaffold	1.72438	30.2		CYQP01	150	1660	2015-09-11T00:00:00Z	ftp://ftp.ncbi.nlm.nih.gov/genomes/all/GCA/001/292/285/GCA_001292285.1_RC168_S19contigs.fa	ftp://ftp.ncbi.nlm.nih.gov/genomes/all/GCF/001/292/285/GCF_001292285.1_RC168_S19contigs.fa
Campylobacter jejuni	RC169	11	+	+		+		SAMEA3487056	UK	Chicken	GCA_001292025.1	Scaffold	1.74971	30.2		CYQQ01	177	1726	2015-09-11T00:00:00Z	ftp://ftp.ncbi.nlm.nih.gov/genomes/all/GCA/001/292/025/GCA_001292025.1_RC169_S20contigs.fa	ftp://ftp.ncbi.nlm.nih.gov/genomes/all/GCF/001/292/025/GCF_001292025.1_RC169_S20contigs.fa
Campylobacter jejuni	RC270	13	+	+		+		SAMEA3487065	UK	Chicken	GCA_001291805.1	Scaffold	1.70908	30.2		CYQY01	140	1641	2015-09-11T00:00:00Z	ftp://ftp.ncbi.nlm.nih.gov/genomes/all/GCA/001/291/805/GCA_001291805.1_RC270_S29contigs.fa	ftp://ftp.ncbi.nlm.nih.gov/genomes/all/GCF/001/291/805/GCF_001291805.1_RC270_S29contigs.fa
Campylobacter jejuni	RC427	11	+	+		+		SAMEA3487080	UK	Chicken	GCA_001291505.1	Scaffold	1.76469	30.1		CYRN01	157	1706	2015-09-11T00:00:00Z	ftp://ftp.ncbi.nlm.nih.gov/genomes/all/GCA/001/291/505/GCA_001291505.1_RC427_S44contigs.fa	ftp://ftp.ncbi.nlm.nih.gov/genomes/all/GCF/001/291/505/GCF_001291505.1_RC427_S44contigs.fa
Campylobacter jejuni	RC429							SAMEA3487082			GCA_001291925.1	Scaffold	1.6244	30.5		CYRQ01	140	1608	2015-09-11T00:00:00Z	ftp://ftp.ncbi.nlm.nih.gov/genomes/all/GCA/001/291/925/GCA_001291925.1_RC429_S46contigs.fa	ftp://ftp.ncbi.nlm.nih.gov/genomes/all/GCF/001/291/925/GCF_001291925.1_RC429_S46contigs.fa
Campylobacter jejuni	RC507							SAMEA3487084			GCA_001291585.1	Scaffold	1.60139	30.5		CYRT01	128	1559	2015-09-11T00:00:00Z	ftp://ftp.ncbi.nlm.nih.gov/genomes/all/GCA/001/291/585/GCA_001291585.1_RC507_S48contigs.fa	ftp://ftp.ncbi.nlm.nih.gov/genomes/all/GCF/001/291/585/GCF_001291585.1_RC507_S48contigs.fa
Campylobacter jejuni	RC517	11		+				SAMEA3487086	UK	Chicken	GCA_001292185.1	Scaffold	1.70161	30.4		CYRU01	91	1673	2015-09-11T00:00:00Z	ftp://ftp.ncbi.nlm.nih.gov/genomes/all/GCA/001/292/185/GCA_001292185.1_RC517_S50contigs.fa	ftp://ftp.ncbi.nlm.nih.gov/genomes/all/GCF/001/292/185/GCF_001292185.1_RC517_S50contigs.fa
Campylobacter jejuni	RC526	4						SAMEA3487087			GCA_001292045.1	Scaffold	1.64932	30.4		CYRW01	146	1540	2015-09-11T00:00:00Z	ftp://ftp.ncbi.nlm.nih.gov/genomes/all/GCA/001/292/045/GCA_001292045.1_RC526_S51contigs.fa	ftp://ftp.ncbi.nlm.nih.gov/genomes/all/GCF/001/292/045/GCF_001292045.1_RC526_S51contigs.fa
Campylobacter jejuni RM1221	RM1221	1	+	+	+	+		SAMN02604007			GCA_000011865.1	Complete	1.77783	30.3	chromosome:NC_003912.7/CP000025.1		1	1760	2002-05-16T00:00:00Z	ftp://ftp.ncbi.nlm.nih.gov/genomes/all/GCA/000/011/865/GCA_000011865.1_ASM1186v1	ftp://ftp.ncbi.nlm.nih.gov/genomes/all/GCF/000/011/865/GCF_000011865.1_ASM1186v1
Campylobacter jejuni	RM1246-ERRC							SAMN07304762			GCA_002234455.1	Complete	1.70489	30.5602	chromosome:NZ_CP022470.1/CP022470.1; plasmid pRM1246_ERRC:NZ_CP022471.1/CP022471.1		2	1692	2017-07-27T00:00:00Z	ftp://ftp.ncbi.nlm.nih.gov/genomes/all/GCA/002/234/455/GCA_002234455.1_ASM223445v1	ftp://ftp.ncbi.nlm.nih.gov/genomes/all/GCF/002/234/455/GCF_002234455.1_ASM223445v1
Campylobacter jejuni	RM1285							SAMN04054191			GCA_001314285.1	Complete	1.6358	30.5	chromosome:NZ_CP012696.1/CP012696.1		1	1597	2015-10-14T00:00:00Z	ftp://ftp.ncbi.nlm.nih.gov/genomes/all/GCA/001/314/285/GCA_001314285.1_ASM131428v1	ftp://ftp.ncbi.nlm.nih.gov/genomes/all/GCF/001/314/285/GCF_001314285.1_ASM131428v1
Campylobacter jejuni subsp. jejuni	RM1285							SAMN04323384			GCA_001686905.1	Complete	1.67511	30.5	chromosome:NZ_CP015209.1/CP015209.1		1	1637	2016-07-16T00:00:00Z	ftp://ftp.ncbi.nlm.nih.gov/genomes/all/GCA/001/686/905/GCA_001686905.1_ASM168690v1	ftp://ftp.ncbi.nlm.nih.gov/genomes/all/GCF/001/686/905/GCF_001686905.1_ASM168690v1
Campylobacter jejuni	RM3194	13	+				+	SAMN04455262	South Africa	Human	GCA_001563565.1	Complete	1.73226	30.2894	chromosome:NZ_CP014344.1/CP014344.1; plasmid unnamed:NZ_CP014345.1/CP014345.1		2	1643	2016-02-18T00:00:00Z	ftp://ftp.ncbi.nlm.nih.gov/genomes/all/GCA/001/563/565/GCA_001563565.1_ASM156356v1	ftp://ftp.ncbi.nlm.nih.gov/genomes/all/GCF/001/563/565/GCF_001563565.1_ASM156356v1
Campylobacter jejuni subsp. jejuni	RM3196							SAMN03652743			GCA_001299595.1	Complete	1.66457	30.6	chromosome:NZ_CP012690.1/CP012690.1		1	1615	2015-09-25T00:00:00Z	ftp://ftp.ncbi.nlm.nih.gov/genomes/all/GCA/001/299/595/GCA_001299595.1_ASM129959v1	ftp://ftp.ncbi.nlm.nih.gov/genomes/all/GCF/001/299/595/GCF_001299595.1_ASM129959v1
Campylobacter jejuni subsp. jejuni	RM3197							SAMN03652757			GCA_001299565.1	Complete	1.66457	30.6	chromosome:NZ_CP012689.1/CP012689.1		1	1613	2015-09-25T00:00:00Z	ftp://ftp.ncbi.nlm.nih.gov/genomes/all/GCA/001/299/565/GCA_001299565.1_ASM129956v1	ftp://ftp.ncbi.nlm.nih.gov/genomes/all/GCF/001/299/565/GCF_001299565.1_ASM129956v1
Campylobacter jejuni subsp. jejuni str. RM3420	RM3420							SAMN05830826			GCA_001767215.1	Complete	1.66678	30.6	chromosome:NZ_CP017456.1/CP017456.1		1	1637	2016-10-18T00:00:00Z	ftp://ftp.ncbi.nlm.nih.gov/genomes/all/GCA/001/767/215/GCA_001767215.1_ASM176721v1	ftp://ftp.ncbi.nlm.nih.gov/genomes/all/GCF/001/767/215/GCF_001767215.1_ASM176721v1
Campylobacter jejuni	S1_S1	13	+				+	SAMEA3556505	Spain	Chicken	GCA_001407115.1	Scaffold	1.82039	30.1		CZHG01	155	1776	2015-10-11T00:00:00Z	ftp://ftp.ncbi.nlm.nih.gov/genomes/all/GCA/001/407/115/GCA_001407115.1_1_S1	ftp://ftp.ncbi.nlm.nih.gov/genomes/all/GCF/001/407/115/GCF_001407115.1_1_S1
Campylobacter jejuni	S18_S17	13	+	+	+	+		SAMEA3556521	Spain	Chicken	GCA_001407095.1	Scaffold	1.7418	30.2		CZIP01	63	1662	2015-10-11T00:00:00Z	ftp://ftp.ncbi.nlm.nih.gov/genomes/all/GCA/001/407/095/GCA_001407095.1_18_S17	ftp://ftp.ncbi.nlm.nih.gov/genomes/all/GCF/001/407/095/GCF_001407095.1_18_S17
Campylobacter jejuni	S2_S2		+					SAMEA3556506			GCA_001407495.1	Scaffold	1.72988	30.4		CZIK01	94	1717	2015-10-11T00:00:00Z	ftp://ftp.ncbi.nlm.nih.gov/genomes/all/GCA/001/407/495/GCA_001407495.1_2_S2	ftp://ftp.ncbi.nlm.nih.gov/genomes/all/GCF/001/407/495/GCF_001407495.1_2_S2
Campylobacter jejuni	S20_S19	13	+	+	+	+		SAMEA3556523	Spain	Chicken	GCA_001407815.1	Scaffold	1.7627	30.2		CZHJ01	111	1687	2015-10-11T00:00:00Z	ftp://ftp.ncbi.nlm.nih.gov/genomes/all/GCA/001/407/815/GCA_001407815.1_20_S19	ftp://ftp.ncbi.nlm.nih.gov/genomes/all/GCF/001/407/815/GCF_001407815.1_20_S19
Campylobacter jejuni	S21_S20	13	+	+	+	+		SAMEA3556524	Spain	Chicken	GCA_001407475.1	Scaffold	1.83586	30.1		CZHW01	95	1778	2015-10-11T00:00:00Z	ftp://ftp.ncbi.nlm.nih.gov/genomes/all/GCA/001/407/475/GCA_001407475.1_21_S20	ftp://ftp.ncbi.nlm.nih.gov/genomes/all/GCF/001/407/475/GCF_001407475.1_21_S20
Campylobacter jejuni	S23_S22		+		+	+		SAMEA3556527			GCA_001408155.1	Scaffold	1.64835	30.5		CZHX01	34	1626	2015-10-11T00:00:00Z	ftp://ftp.ncbi.nlm.nih.gov/genomes/all/GCA/001/408/155/GCA_001408155.1_23_S22	ftp://ftp.ncbi.nlm.nih.gov/genomes/all/GCF/001/408/155/GCF_001408155.1_23_S22
Campylobacter jejuni	S26_S25	1	+	+	+	+		SAMEA3556530			GCA_001407635.1	Scaffold	1.68435	30.4		CZIR01	118	1625	2015-10-11T00:00:00Z	ftp://ftp.ncbi.nlm.nih.gov/genomes/all/GCA/001/407/635/GCA_001407635.1_26_S25	ftp://ftp.ncbi.nlm.nih.gov/genomes/all/GCF/001/407/635/GCF_001407635.1_26_S25
Campylobacter jejuni subsp. jejuni S3	S3							SAMN02603954			GCA_000184205.1	Complete	1.72459	30.4624	chromosome:NC_017281.1/CP001960.1; plasmid pTet:NC_017282.1/CP001961.1		2	1700	2010-12-14T00:00:00Z	ftp://ftp.ncbi.nlm.nih.gov/genomes/all/GCA/000/184/205/GCA_000184205.1_ASM18420v1	ftp://ftp.ncbi.nlm.nih.gov/genomes/all/GCF/000/184/205/GCF_000184205.1_ASM18420v1
Campylobacter jejuni	S3_S3		+					SAMEA3556507			GCA_001407795.1	Scaffold	1.71094	30.4		CZII01	98	1677	2015-10-11T00:00:00Z	ftp://ftp.ncbi.nlm.nih.gov/genomes/all/GCA/001/407/795/GCA_001407795.1_3_S3	ftp://ftp.ncbi.nlm.nih.gov/genomes/all/GCF/001/407/795/GCF_001407795.1_3_S3
Campylobacter jejuni	S36_S35	13	+	+		+		SAMEA3556540	Spain	Chicken	GCA_001408055.1	Scaffold	1.77208	30.3		CZHL01	129	1683	2015-10-11T00:00:00Z	ftp://ftp.ncbi.nlm.nih.gov/genomes/all/GCA/001/408/055/GCA_001408055.1_36_S35	ftp://ftp.ncbi.nlm.nih.gov/genomes/all/GCF/001/408/055/GCF_001408055.1_36_S35
Campylobacter jejuni	S46_S44	13	+	+	+	+		SAMEA3556549	Spain	Chicken	GCA_001407455.1	Scaffold	1.7034	30.3		CZHQ01	81	1620	2015-10-11T00:00:00Z	ftp://ftp.ncbi.nlm.nih.gov/genomes/all/GCA/001/407/455/GCA_001407455.1_46_S44	ftp://ftp.ncbi.nlm.nih.gov/genomes/all/GCF/001/407/455/GCF_001407455.1_46_S44
Campylobacter jejuni	S47_S45		+					SAMEA3556550			GCA_001407075.1	Scaffold	1.78155	30.3		CZIQ01	89	1760	2015-10-11T00:00:00Z	ftp://ftp.ncbi.nlm.nih.gov/genomes/all/GCA/001/407/075/GCA_001407075.1_47_S45	ftp://ftp.ncbi.nlm.nih.gov/genomes/all/GCF/001/407/075/GCF_001407075.1_47_S45
Campylobacter jejuni	S58_S56		+					SAMEA3556560			GCA_001408115.1	Scaffold	1.75419	30.4		CZJG01	79	1717	2015-10-11T00:00:00Z	ftp://ftp.ncbi.nlm.nih.gov/genomes/all/GCA/001/408/115/GCA_001408115.1_58_S56	ftp://ftp.ncbi.nlm.nih.gov/genomes/all/GCF/001/408/115/GCF_001408115.1_58_S56
Campylobacter jejuni	SCJK2		+					SAMN11336895			GCA_007431745.1	Complete	1.85929	30.1968	chromosome:NZ_CP038862.1/CP038862.1; plasmid p2:NZ_CP038864.1/CP038864.1; plasmid unnamed1:NZ_CP038863.1/CP038863.1		3	1782	2019-07-25T00:00:00Z	ftp://ftp.ncbi.nlm.nih.gov/genomes/all/GCA/007/431/745/GCA_007431745.1_ASM743174v1	ftp://ftp.ncbi.nlm.nih.gov/genomes/all/GCF/007/431/745/GCF_007431745.1_ASM743174v1
Campylobacter jejuni	SP17-196							SAMN11959366			GCA_006370335.1	Scaffold	1.66771	30.6		VEVV01	49	1636	2019-06-15T00:00:00Z	ftp://ftp.ncbi.nlm.nih.gov/genomes/all/GCA/006/370/335/GCA_006370335.1_ASM637033v1	ftp://ftp.ncbi.nlm.nih.gov/genomes/all/GCF/006/370/335/GCF_006370335.1_ASM637033v1
Campylobacter jejuni	T1-21							SAMN04221430			GCA_001432345.1	Chromosome	1.64871	30.5599	chromosome:NZ_CP013116.1/CP013116.1; plasmid unnamed:NZ_CP013117.1/CP013117.1		2	1627	2015-11-05T00:00:00Z	ftp://ftp.ncbi.nlm.nih.gov/genomes/all/GCA/001/432/345/GCA_001432345.1_ASM143234v1	ftp://ftp.ncbi.nlm.nih.gov/genomes/all/GCF/001/432/345/GCF_001432345.1_ASM143234v1
Campylobacter jejuni	TS1218	13	+	+	+	+		SAMN05942187	USA	Chicken	GCA_001865415.1	Complete	1.80567	30.269	chromosome:NZ_CP017860.1/CP017860.1; plasmid pCJDM218:NZ_CP017861.1/CP017861.1		2	1730	2016-11-03T00:00:00Z	ftp://ftp.ncbi.nlm.nih.gov/genomes/all/GCA/001/865/415/GCA_001865415.1_ASM186541v1	ftp://ftp.ncbi.nlm.nih.gov/genomes/all/GCF/001/865/415/GCF_001865415.1_ASM186541v1
Campylobacter jejuni	WP2202	13	+				+	SAMN04545451	USA	Chicken	GCA_001587035.1	Complete	1.80145	30.281	chromosome:NZ_CP014742.1/CP014742.1; plasmid pCJDM202:NZ_CP014743.1/CP014743.1		2	1757	2016-03-11T00:00:00Z	ftp://ftp.ncbi.nlm.nih.gov/genomes/all/GCA/001/587/035/GCA_001587035.1_ASM158703v1	ftp://ftp.ncbi.nlm.nih.gov/genomes/all/GCF/001/587/035/GCF_001587035.1_ASM158703v1
Campylobacter jejuni subsp. jejuni	YH001							SAMN03246887			GCA_000807355.1	Complete	1.71236	30.5	chromosome:NZ_CP010058.1/CP010058.1		1	1622	2014-12-23T00:00:00Z	ftp://ftp.ncbi.nlm.nih.gov/genomes/all/GCA/000/807/355/GCA_000807355.1_ASM80735v1	ftp://ftp.ncbi.nlm.nih.gov/genomes/all/GCF/000/807/355/GCF_000807355.1_ASM80735v1
Campylobacter jejuni	YH002		+					SAMN06290126			GCA_002101355.1	Complete	1.82049	30.3697	chromosome:NZ_CP020776.1/CP020776.1; plasmid pCJP002:NZ_CP020775.1/CP020775.1		2	1813	2017-04-20T00:00:00Z	ftp://ftp.ncbi.nlm.nih.gov/genomes/all/GCA/002/101/355/GCA_002101355.1_ASM210135v1	ftp://ftp.ncbi.nlm.nih.gov/genomes/all/GCF/002/101/355/GCF_002101355.1_ASM210135v1
Campylobacter jejuni	YH003	11	+	+	+	+		SAMN12249490	USA	Chicken	GCA_007107025.1	Complete	1.74398	30.3	chromosome:NZ_CP041584.1/CP041584.1		1	1663	2019-07-18T00:00:00Z	ftp://ftp.ncbi.nlm.nih.gov/genomes/all/GCA/007/107/025/GCA_007107025.1_ASM710702v1	ftp://ftp.ncbi.nlm.nih.gov/genomes/all/GCF/007/107/025/GCF_007107025.1_ASM710702v1
Campylobacter jejuni	YQ2210	12	+	+	+	+		SAMN05942186	USA	Turkey	GCA_001870085.1	Complete	1.79985	30.0538	chromosome:NZ_CP017859.1/CP017859.1; plasmid pCJDM210L:NZ_CP017857.1/CP017857.1; plasmid pCJDM210S:NZ_CP017858.1/CP017858.1		3	1735	2016-11-07T00:00:00Z	ftp://ftp.ncbi.nlm.nih.gov/genomes/all/GCA/001/870/085/GCA_001870085.1_ASM187008v1	ftp://ftp.ncbi.nlm.nih.gov/genomes/all/GCF/001/870/085/GCF_001870085.1_ASM187008v1
Campylobacter jejuni	ZH003		+		+	+		SAMN14072382			GCA_012225065.1	Complete			chromosome:NZ_CP048764.1		1
Campylobacter jejuni	ZH006		+					SAMN14072383			GCA_012224905.1	Complete			chromosome:NZ_CP048763.1		1
Campylobacter jejuni	ZP3204	13	+	+	+	+		SAMN05942185	USA	Chicken	GCA_001870105.1	Complete	1.81285	30.1516	chromosome:NZ_CP017856.1/CP017856.1; plasmid pCJDM204L:NZ_CP017854.1/CP017854.1; plasmid pCJDM204S:NZ_CP017855.1/CP017855.1		3	1730	2016-11-07T00:00:00Z	ftp://ftp.ncbi.nlm.nih.gov/genomes/all/GCA/001/870/105/GCA_001870105.1_ASM187010v1	ftp://ftp.ncbi.nlm.nih.gov/genomes/all/GCF/001/870/105/GCF_001870105.1_ASM187010v1
Campylobacter jejuni	ZS004		+					SAMN14072384			GCA_012224765.1	Complete			chromosome:NZ_CP048761.1		1
Campylobacter jejuni	ZS006		+		+	+		SAMN14072386			GCA_012220945.1	Complete			chromosome:NZ_CP048756.1		1
Campylobacter jejuni	ZS007	13	+		+	+		SAMN14072387	China	Duck	GCA_012220765.1	Complete	1.65857		chromosome:NZ_CP048771.1		1	1831
