# Supplementary material for: Bioinformatic Analysis of the Campylobacter jejuni Type VI Secretion System and Effector Prediction
Source: Front Microbiol. 2021 Jun 29;12:694824. doi: 10.3389/fmicb.2021.694824 (PMC8285248; doi:10.3389/fmicb.2021.694824)
Supplement: Supplementary Table 2 — Domain and motif hits of predicted proteins in CJPI-1 using NCBI CDD-BLAST, Pfam, SMART, HmmScan, PROSITE, CDART, SUPERFAMILY, MOTIF, and InterPro. [file Table_2.XLSX]

## Sheet: Sheet2
Table S5 | BLASTP-homology search for T6SS proteins in the local Campylobacter protein database.
Query ID	Subject protein accession	Protein annotation	Strain	Subject length (amino acids)	Expected value	Bit score
seq10-C.jejuni_strain_108_tssE	N/A	tssE	108	131	1.6e-87	253
seq11-C.jejuni_strain_108_tssF	N/A	tssF	108	574	0	1146
seq12-C.jejuni_strain_108_tssG	N/A	tssG	108	303	0	608
seq13-C.jejuni_strain_108_VgrG	N/A	VgrG	108	839	0	1682
seq1-C.jejuni_strain_108_tagH	N/A	tagH	108	300	0	584
seq2-C.jejuni_strain_108-tssM	N/A	tssM	108	1176	0	2310
seq3-C.jejuni_strain_108_tssD	N/A	tssD	108	172	6.33e-127	356
seq4-C.jejuni_strain_108_tssL	N/A	tssL	108	258	0	507
seq5-C.jejuni_strain_108_tssK	N/A	tssK	108	466	0	932
seq6-C.jejuni_strain_108_tssJ	N/A	tssJ	108	149	1.27e-103	295
seq7-C.jejuni_strain_108_tssA	N/A	tssA	108	416	0	820
seq8-C.jejuni_strain_108_tssB	N/A	tssB	108	162	1.5e-111	317
seq9-C.jejuni_strain_108_tssC	N/A	tssC	108	485	0	1000
seq10-C.jejuni_strain_108_tssE	WP_002779655.1	type VI secretion system baseplate subunit TssE	255	130	3.5e-87	252
seq11-C.jejuni_strain_108_tssF	WP_002779654.1	type VI secretion system baseplate subunit TssF	255	573	0	1141
seq2-C.jejuni_strain_108-tssM	WP_032591268.1	type VI secretion system membrane subunit TssM, partial	255	1143	0	2241
seq3-C.jejuni_strain_108_tssD	WP_002779662.1	Hcp family type VI secretion system effector	255	171	8.4e-127	356
seq4-C.jejuni_strain_108_tssL	WP_002790607.1	DotU family type IV/VI secretion system protein	255	257	0	507
seq5-C.jejuni_strain_108_tssK	WP_002779660.1	type VI secretion system baseplate subunit TssK	255	465	0	932
seq6-C.jejuni_strain_108_tssJ	WP_002779659.1	type VI secretion system lipoprotein TssJ	255	148	1.67e-103	295
seq7-C.jejuni_strain_108_tssA	WP_002779658.1	nucleobase:cation symporter	255	415	0	816
seq8-C.jejuni_strain_108_tssB	WP_002800584.1	type VI secretion system contractile sheath small subunit	255	161	2.8e-111	316
seq9-C.jejuni_strain_108_tssC	WP_002813025.1	type VI secretion system contractile sheath large subunit	255	484	0	998
seq10-C.jejuni_strain_108_tssE	N/A	CJ488_00975 CJ488_00975 hypothetical protein 925358:925750 forward MW:15416	488	130	3.5e-87	252
seq11-C.jejuni_strain_108_tssF	N/A	CJ488_00976 CJ488_00976 hypothetical protein 925747:927468 forward MW:66391	488	573	0	1141
seq12-C.jejuni_strain_108_tssG	N/A	CJ488_00977 CJ488_00977 hypothetical protein 927465:928373 forward MW:35497	488	302	0	608
seq13-C.jejuni_strain_108_VgrG	N/A	CJ488_00998 CJ488_00998 hypothetical protein 944038:946554 forward MW:95118	488	838	0	1659
seq13-C.jejuni_strain_108_VgrG	N/A	CJ488_00978 CJ488_00978 hypothetical protein 928525:931176 forward MW:100693	488	883	0	1288
seq1-C.jejuni_strain_108_tagH	N/A	CJ488_00966c CJ488_00966cFHA domain-containing protein 914039:914938 reverse MW:34686	488	299	0	574
seq2-C.jejuni_strain_108-tssM	N/A	CJ488_00967c CJ488_00967c hypothetical protein 914935:918462 reverse MW:137331	488	1175	0	2302
seq3-C.jejuni_strain_108_tssD	N/A	CJ488_00968 CJ488_00968 Major exported protein 918580:919095 forward MW:18764	488	171	1.47e-126	355
seq4-C.jejuni_strain_108_tssL	N/A	CJ488_00969c CJ488_00969c hypothetical protein 919349:920122 reverse MW:30092	488	257	0	505
seq5-C.jejuni_strain_108_tssK	N/A	CJ488_00970c CJ488_00970c hypothetical protein 920119:921516 reverse MW:53776	488	465	0	932
seq6-C.jejuni_strain_108_tssJ	N/A	CJ488_00971c CJ488_00971c hypothetical protein 921526:921972 reverse MW:16758	488	148	8.86e-103	293
seq7-C.jejuni_strain_108_tssA	N/a	CJ488_00972 CJ488_00972 hypothetical protein 922098:923345 forward MW:49536	488	415	0	810
seq8-C.jejuni_strain_108_tssB	N/A	CJ488_00973 CJ488_00973 hypothetical protein 923414:923899 forward MW:18172	488	161	2.8e-111	316
seq9-C.jejuni_strain_108_tssC	N/A	CJ488_00974 CJ488_00974 hypothetical protein 923901:925355 forward MW:55672	488	484	0	998
seq13-C.jejuni_strain_108_VgrG	WP_002861582.1	hypothetical protein	1336	54	6.17e-14	72
seq13-C.jejuni_strain_108_VgrG	WP_002861573.1	hypothetical protein	1336	69	7.15e-14	71
seq10-C.jejuni_strain_108_tssE	WP_002779655.1	type VI secretion system baseplate subunit TssE	2865	130	3.5e-87	252
seq11-C.jejuni_strain_108_tssF	WP_057030965.1	type VI secretion system baseplate subunit TssF, partial	2865	436	0	871
seq12-C.jejuni_strain_108_tssG	WP_002779653.1	type VI secretion system baseplate subunit TssG	2865	302	0	608
seq13-C.jejuni_strain_108_VgrG	WP_057030964.1	type VI secretion protein VgrG	2865	883	0	1284
seq13-C.jejuni_strain_108_VgrG	WP_057031017.1	hypothetical protein	2865	87	6.74e-24	100
seq1-C.jejuni_strain_108_tagH	WP_002779664.1	FHA domain-containing protein	2865	299	0	581
seq2-C.jejuni_strain_108-tssM	WP_057030992.1	hypothetical protein, partial	2865	936	0	1826
seq3-C.jejuni_strain_108_tssD	WP_002779662.1	Hcp family type VI secretion system effector	2865	171	8.4e-127	356
seq4-C.jejuni_strain_108_tssL	WP_002869988.1	DotU family type IV/VI secretion system protein	2865	257	0	503
seq5-C.jejuni_strain_108_tssK	WP_002779660.1	type VI secretion system baseplate subunit TssK	2865	465	0	932
seq6-C.jejuni_strain_108_tssJ	WP_002779659.1	type VI secretion system lipoprotein TssJ	2865	148	1.67e-103	295
seq8-C.jejuni_strain_108_tssB	WP_002800584.1	type VI secretion system contractile sheath small subunit	2865	161	2.8e-111	316
seq9-C.jejuni_strain_108_tssC	WP_002813025.1	type VI secretion system contractile sheath large subunit	2865	484	0	998
seq10-C.jejuni_strain_108_tssE	WP_002834709.1	hypothetical protein	2868	130	2.33e-86	250
seq11-C.jejuni_strain_108_tssF	WP_057032981.1	type VI secretion system baseplate subunit TssF	2868	573	0	1136
seq12-C.jejuni_strain_108_tssG	WP_002779653.1	type VI secretion system baseplate subunit TssG	2868	302	0	608
seq13-C.jejuni_strain_108_VgrG	WP_057033026.1	hypothetical protein, partial	2868	246	5.65e-167	486
seq1-C.jejuni_strain_108_tagH	WP_002882780.1	FHA domain-containing protein	2868	299	0	574
seq2-C.jejuni_strain_108-tssM	WP_002800593.1	type VI secretion system membrane subunit TssM	2868	1175	0	2302
seq3-C.jejuni_strain_108_tssD	WP_002779662.1	Hcp family type VI secretion system effector	2868	171	8.4e-127	356
seq4-C.jejuni_strain_108_tssL	WP_002790607.1	DotU family type IV/VI secretion system protein	2868	257	0	507
seq5-C.jejuni_strain_108_tssK	WP_002813029.1	type VI secretion system baseplate subunit TssK	2868	465	0	930
seq6-C.jejuni_strain_108_tssJ	WP_002779659.1	type VI secretion system lipoprotein TssJ	2868	148	1.67e-103	295
seq7-C.jejuni_strain_108_tssA	WP_002779658.1	nucleobase:cation symporter	2868	415	0	816
seq8-C.jejuni_strain_108_tssB	WP_002800584.1	type VI secretion system contractile sheath small subunit	2868	161	2.8e-111	316
seq9-C.jejuni_strain_108_tssC	WP_002813025.1	type VI secretion system contractile sheath large subunit	2868	484	0	998
seq10-C.jejuni_strain_108_tssE	WP_002779655.1	type VI secretion system baseplate subunit TssE	10186	130	3.5e-87	252
seq11-C.jejuni_strain_108_tssF	WP_002779654.1	type VI secretion system baseplate subunit TssF	10186	573	0	1141
seq2-C.jejuni_strain_108-tssM	WP_032592402.1	type VI secretion system membrane subunit TssM, partial	10186	1143	0	2242
seq3-C.jejuni_strain_108_tssD	WP_002779662.1	Hcp family type VI secretion system effector	10186	171	8.4e-127	356
seq4-C.jejuni_strain_108_tssL	WP_002908498.1	DotU family type IV/VI secretion system protein	10186	257	0	505
seq5-C.jejuni_strain_108_tssK	WP_002779660.1	type VI secretion system baseplate subunit TssK	10186	465	0	932
seq6-C.jejuni_strain_108_tssJ	WP_002779659.1	type VI secretion system lipoprotein TssJ	10186	148	1.67e-103	295
seq7-C.jejuni_strain_108_tssA	WP_002779658.1	nucleobase:cation symporter	10186	415	0	816
seq8-C.jejuni_strain_108_tssB	WP_002800584.1	type VI secretion system contractile sheath small subunit	10186	161	2.8e-111	316
seq9-C.jejuni_strain_108_tssC	WP_002813025.1	type VI secretion system contractile sheath large subunit	10186	484	0	998
seq10-C.jejuni_strain_108_tssE	WP_002834709.1	hypothetical protein	10227	130	2.33e-86	250
seq11-C.jejuni_strain_108_tssF	WP_002843599.1	type VI secretion system baseplate subunit TssF	10227	573	0	1137
seq12-C.jejuni_strain_108_tssG	WP_002779653.1	type VI secretion system baseplate subunit TssG	10227	302	0	608
seq1-C.jejuni_strain_108_tagH	WP_032587463.1	FHA domain-containing protein	10227	299	0	573
seq2-C.jejuni_strain_108-tssM	WP_002800593.1	type VI secretion system membrane subunit TssM	10227	1175	0	2302
seq3-C.jejuni_strain_108_tssD	WP_002779662.1	Hcp family type VI secretion system effector	10227	171	8.4e-127	356
seq4-C.jejuni_strain_108_tssL	WP_002790607.1	DotU family type IV/VI secretion system protein	10227	257	0	507
seq5-C.jejuni_strain_108_tssK	WP_002813029.1	type VI secretion system baseplate subunit TssK	10227	465	0	930
seq6-C.jejuni_strain_108_tssJ	WP_002779659.1	type VI secretion system lipoprotein TssJ	10227	148	1.67e-103	295
seq7-C.jejuni_strain_108_tssA	WP_002779658.1	nucleobase:cation symporter	10227	415	0	816
seq8-C.jejuni_strain_108_tssB	WP_002800584.1	type VI secretion system contractile sheath small subunit	10227	161	2.8e-111	316
seq9-C.jejuni_strain_108_tssC	WP_002813025.1	type VI secretion system contractile sheath large subunit	10227	484	0	998
seq10-C.jejuni_strain_108_tssE	WP_002779655.1	type VI secretion system baseplate subunit TssE	12502	130	3.5e-87	252
seq11-C.jejuni_strain_108_tssF	WP_002779654.1	type VI secretion system baseplate subunit TssF	12502	573	0	1141
seq12-C.jejuni_strain_108_tssG	WP_053871648.1	type VI secretion system baseplate subunit TssG	12502	302	0	605
seq13-C.jejuni_strain_108_VgrG	WP_060809548.1	hypothetical protein	12502	255	7.96e-171	497
seq13-C.jejuni_strain_108_VgrG	WP_171822299.1	hypothetical protein, partial	12502	334	9.69e-55	196
seq1-C.jejuni_strain_108_tagH	WP_002882780.1	FHA domain-containing protein	12502	299	0	574
seq2-C.jejuni_strain_108-tssM	WP_053871655.1	type VI secretion system membrane subunit TssM, partial	12502	1007	0	1971
seq3-C.jejuni_strain_108_tssD	WP_002779662.1	Hcp family type VI secretion system effector	12502	171	8.4e-127	356
seq4-C.jejuni_strain_108_tssL	WP_002869988.1	DotU family type IV/VI secretion system protein	12502	257	0	503
seq5-C.jejuni_strain_108_tssK	WP_053871634.1	type VI secretion system baseplate subunit TssK, partial	12502	328	0	654
seq5-C.jejuni_strain_108_tssK	WP_148562782.1	type VI secretion system baseplate subunit TssK, partial	12502	136	4.84e-92	278
seq6-C.jejuni_strain_108_tssJ	WP_002779659.1	type VI secretion system lipoprotein TssJ	12502	148	1.67e-103	295
seq7-C.jejuni_strain_108_tssA	WP_002779658.1	type VI secretion system domain-containing protein	12502	415	0	816
seq8-C.jejuni_strain_108_tssB	WP_002800584.1	type VI secretion system contractile sheath small subunit	12502	161	2.8e-111	316
seq9-C.jejuni_strain_108_tssC	WP_002813025.1	type VI secretion system contractile sheath large subunit	12502	484	0	998
seq10-C.jejuni_strain_108_tssE	WP_002779655.1	type VI secretion system baseplate subunit TssE	20176	130	3.5e-87	252
seq11-C.jejuni_strain_108_tssF	WP_002779654.1	type VI secretion system baseplate subunit TssF	20176	573	0	1141
seq12-C.jejuni_strain_108_tssG	WP_002779653.1	type VI secretion system baseplate subunit TssG	20176	302	0	608
seq13-C.jejuni_strain_108_VgrG	WP_050458000.1	hypothetical protein	20176	111	2.26e-33	127
seq1-C.jejuni_strain_108_tagH	WP_002779664.1	FHA domain-containing protein	20176	299	0	581
seq2-C.jejuni_strain_108-tssM	WP_044258463.1	type VI secretion system membrane subunit TssM	20176	1175	0	2301
seq3-C.jejuni_strain_108_tssD	WP_002779662.1	Hcp family type VI secretion system effector	20176	171	8.4e-127	356
seq4-C.jejuni_strain_108_tssL	WP_044258460.1	DotU family type IV/VI secretion system protein	20176	257	0	504
seq5-C.jejuni_strain_108_tssK	WP_002779660.1	type VI secretion system baseplate subunit TssK	20176	465	0	932
seq6-C.jejuni_strain_108_tssJ	WP_002779659.1	type VI secretion system lipoprotein TssJ	20176	148	1.67e-103	295
seq7-C.jejuni_strain_108_tssA	WP_002779658.1	nucleobase:cation symporter	20176	415	0	816
seq8-C.jejuni_strain_108_tssB	WP_002800584.1	type VI secretion system contractile sheath small subunit	20176	161	2.8e-111	316
seq9-C.jejuni_strain_108_tssC	WP_044258457.1	type VI secretion system contractile sheath large subunit	20176	484	0	997
seq10-C.jejuni_strain_108_tssE	WP_002779655.1	type VI secretion system baseplate subunit TssE	30318	130	3.5e-87	252
seq11-C.jejuni_strain_108_tssF	WP_032582816.1	type VI secretion system baseplate subunit TssF	30318	573	0	1140
seq12-C.jejuni_strain_108_tssG	WP_002779653.1	type VI secretion system baseplate subunit TssG	30318	302	0	608
seq1-C.jejuni_strain_108_tagH	WP_032582810.1	FHA domain-containing protein	30318	299	0	576
seq2-C.jejuni_strain_108-tssM	WP_032582812.1	type VI secretion system membrane subunit TssM	30318	1175	0	2298
seq3-C.jejuni_strain_108_tssD	WP_032582813.1	Hcp family type VI secretion system effector	30318	171	1.47e-126	355
seq4-C.jejuni_strain_108_tssL	WP_002873417.1	DotU family type IV/VI secretion system protein	30318	257	0	505
seq5-C.jejuni_strain_108_tssK	WP_002779660.1	type VI secretion system baseplate subunit TssK	30318	465	0	932
seq6-C.jejuni_strain_108_tssJ	WP_032582815.1	type VI secretion system lipoprotein TssJ	30318	148	3.06e-103	295
seq7-C.jejuni_strain_108_tssA	WP_002779658.1	nucleobase:cation symporter	30318	415	0	816
seq8-C.jejuni_strain_108_tssB	WP_002800584.1	type VI secretion system contractile sheath small subunit	30318	161	2.8e-111	316
seq9-C.jejuni_strain_108_tssC	WP_002869989.1	type VI secretion system contractile sheath large subunit	30318	484	0	998
seq10-C.jejuni_strain_108_tssE	N/A	CDSlocus_tag="12_S57_01015	43431	130	3.5e-87	252
seq11-C.jejuni_strain_108_tssF	N/A	CDSlocus_tag="12_S57_01016	43431	573	0	1141
seq12-C.jejuni_strain_108_tssG	N/A	CDSlocus_tag="12_S57_01017	43431	302	0	605
seq13-C.jejuni_strain_108_VgrG	N/A	CDSlocus_tag="12_S57_01018"	43431	882	0	1289
seq13-C.jejuni_strain_108_VgrG	N/A	CDSlocus_tag="12_S57_01019"	43431	280	0	549
seq1-C.jejuni_strain_108_tagH	N/A	CDSlocus_tag="12_S57_01709"	43431	217	4.27e-144	407
seq2-C.jejuni_strain_108-tssM	N/A	CDSlocus_tag="12_S57_01007"	43431	1173	0	2296
seq3-C.jejuni_strain_108_tssD	N/A	CDSgene="hcpA"	43431	171	8.4e-127	356
seq4-C.jejuni_strain_108_tssL	N/A	CDSlocus_tag="12_S57_01009"	43431	257	0	503
seq5-C.jejuni_strain_108_tssK	N/A	CDSlocus_tag="12_S57_01010"	43431	465	0	932
seq6-C.jejuni_strain_108_tssJ	N/A	CDSlocus_tag="12_S57_01011"	43431	148	1.67e-103	295
seq7-C.jejuni_strain_108_tssA	N/A	CDSlocus_tag="12_S57_01012"	43431	415	0	816
seq8-C.jejuni_strain_108_tssB	N/A	CDSlocus_tag="12_S57_01013"	43431	161	2.8e-111	316
seq9-C.jejuni_strain_108_tssC	N/A	CDSlocus_tag="12_S57_01014	43431	484	0	998
seq10-C.jejuni_strain_108_tssE	WP_002779655.1	type VI secretion system baseplate subunit TssE	00-1597	130	3.5e-87	252
seq11-C.jejuni_strain_108_tssF	WP_002779654.1	type VI secretion system baseplate subunit TssF	00-1597	573	0	1141
seq12-C.jejuni_strain_108_tssG	WP_002779653.1	type VI secretion system baseplate subunit TssG	00-1597	302	0	608
seq13-C.jejuni_strain_108_VgrG	WP_079394632.1	VgrG protein	00-1597	186	4.55e-120	363
seq1-C.jejuni_strain_108_tagH	WP_002779664.1	FHA domain-containing protein	00-1597	299	0	581
seq3-C.jejuni_strain_108_tssD	WP_002779662.1	Hcp family type VI secretion system effector	00-1597	171	8.4e-127	356
seq4-C.jejuni_strain_108_tssL	WP_002869988.1	DotU family type IV/VI secretion system protein	00-1597	257	0	503
seq5-C.jejuni_strain_108_tssK	WP_002779660.1	type VI secretion system baseplate subunit TssK	00-1597	465	0	932
seq6-C.jejuni_strain_108_tssJ	WP_002779659.1	type VI secretion system lipoprotein TssJ	00-1597	148	1.67e-103	295
seq7-C.jejuni_strain_108_tssA	WP_002779658.1	nucleobase:cation symporter	00-1597	415	0	816
seq8-C.jejuni_strain_108_tssB	WP_002800584.1	type VI secretion system contractile sheath small subunit	00-1597	161	2.8e-111	316
seq9-C.jejuni_strain_108_tssC	WP_002869989.1	type VI secretion system contractile sheath large subunit	00-1597	484	0	998
seq13-C.jejuni_strain_108_VgrG	WP_042635860.1	type VI secretion protein VgrG	00-1597	838	0	1659
seq2-C.jejuni_strain_108-tssM	WP_032585055.1	type VI secretion system membrane subunit TssM	00-1597	1175	0	2303
seq10-C.jejuni_strain_108_tssE	WP_002834709.1	GPW/gp25 family protein	1_S1	130	2.33e-86	250
seq11-C.jejuni_strain_108_tssF	WP_002843599.1	type VI secretion system baseplate subunit TssF	1_S1	573	0	1137
seq12-C.jejuni_strain_108_tssG	WP_002779653.1	type VI secretion system baseplate subunit TssG	1_S1	302	0	608
seq13-C.jejuni_strain_108_VgrG	WP_079460432.1	VgrG protein	1_S1	255	2.04e-172	501
seq1-C.jejuni_strain_108_tagH	WP_002882780.1	FHA domain-containing protein	1_S1	299	0	574
seq3-C.jejuni_strain_108_tssD	WP_002779662.1	Hcp family type VI secretion system effector	1_S1	171	8.4e-127	356
seq4-C.jejuni_strain_108_tssL	WP_002790607.1	DotU family type IV/VI secretion system protein	1_S1	257	0	507
seq5-C.jejuni_strain_108_tssK	WP_002813029.1	type VI secretion system baseplate subunit TssK	1_S1	465	0	930
seq6-C.jejuni_strain_108_tssJ	WP_002779659.1	type VI secretion system lipoprotein TssJ	1_S1	148	1.67e-103	295
seq7-C.jejuni_strain_108_tssA	WP_002779658.1	type VI secretion system domain-containing protein	1_S1	415	0	816
seq8-C.jejuni_strain_108_tssB	WP_002800584.1	type VI secretion system contractile sheath small subunit	1_S1	161	2.8e-111	316
seq9-C.jejuni_strain_108_tssC	WP_002813025.1	type VI secretion system contractile sheath large subunit	1_S1	484	0	998
seq2-C.jejuni_strain_108-tssM	WP_057033859.1	type VI secretion system membrane subunit TssM	1_S1	1175	0	2301
seq10-C.jejuni_strain_108_tssE	WP_002779655.1	type VI secretion system baseplate subunit TssE	14980A	130	3.5e-87	252
seq11-C.jejuni_strain_108_tssF	WP_002779654.1	type VI secretion system baseplate subunit TssF	14980A	573	0	1141
seq12-C.jejuni_strain_108_tssG	WP_057036141.1	type VI secretion system baseplate subunit TssG	14980A	302	0	606
seq13-C.jejuni_strain_108_VgrG	WP_079394632.1	VgrG protein	14980A	186	4.55e-120	363
seq1-C.jejuni_strain_108_tagH	WP_002779664.1	FHA domain-containing protein	14980A	299	0	581
seq3-C.jejuni_strain_108_tssD	WP_002779662.1	Hcp family type VI secretion system effector	14980A	171	8.4e-127	356
seq4-C.jejuni_strain_108_tssL	WP_002869988.1	DotU family type IV/VI secretion system protein	14980A	257	0	503
seq5-C.jejuni_strain_108_tssK	WP_002779660.1	type VI secretion system baseplate subunit TssK	14980A	465	0	932
seq6-C.jejuni_strain_108_tssJ	WP_002779659.1	type VI secretion system lipoprotein TssJ	14980A	148	1.67e-103	295
seq7-C.jejuni_strain_108_tssA	WP_002779658.1	nucleobase:cation symporter	14980A	415	0	816
seq8-C.jejuni_strain_108_tssB	WP_002800584.1	type VI secretion system contractile sheath small subunit	14980A	161	2.8e-111	316
seq9-C.jejuni_strain_108_tssC	WP_002869989.1	type VI secretion system contractile sheath large subunit	14980A	484	0	998
seq13-C.jejuni_strain_108_VgrG	WP_069176566.1	type VI secretion protein VgrG	14980A	838	0	1664
seq13-C.jejuni_strain_108_VgrG	WP_069176561.1	type VI secretion protein VgrG	14980A	838	0	1475
seq2-C.jejuni_strain_108-tssM	WP_057036140.1	type VI secretion system membrane subunit TssM	14980A	1175	0	2303
seq10-C.jejuni_strain_108_tssE	WP_002779655.1	type VI secretion system baseplate subunit TssE	18_S17	130	3.5e-87	252
seq11-C.jejuni_strain_108_tssF	WP_002779654.1	type VI secretion system baseplate subunit TssF	18_S17	573	0	1141
seq12-C.jejuni_strain_108_tssG	WP_002779653.1	type VI secretion system baseplate subunit TssG	18_S17	302	0	608
seq13-C.jejuni_strain_108_VgrG	WP_167843004.1	hypothetical protein	18_S17	342	5.18e-60	211
seq1-C.jejuni_strain_108_tagH	WP_002779664.1	FHA domain-containing protein	18_S17	299	0	581
seq2-C.jejuni_strain_108-tssM	WP_002902236.1	type VI secretion system membrane subunit TssM	18_S17	1175	0	2305
seq3-C.jejuni_strain_108_tssD	WP_002779662.1	Hcp family type VI secretion system effector	18_S17	171	8.4e-127	356
seq4-C.jejuni_strain_108_tssL	WP_002869988.1	DotU family type IV/VI secretion system protein	18_S17	257	0	503
seq5-C.jejuni_strain_108_tssK	WP_002779660.1	type VI secretion system baseplate subunit TssK	18_S17	465	0	932
seq6-C.jejuni_strain_108_tssJ	WP_002779659.1	type VI secretion system lipoprotein TssJ	18_S17	148	1.67e-103	295
seq7-C.jejuni_strain_108_tssA	WP_002779658.1	type VI secretion system domain-containing protein	18_S17	415	0	816
seq8-C.jejuni_strain_108_tssB	WP_002800584.1	type VI secretion system contractile sheath small subunit	18_S17	161	2.8e-111	316
seq9-C.jejuni_strain_108_tssC	WP_002869989.1	type VI secretion system contractile sheath large subunit	18_S17	484	0	998
seq13-C.jejuni_strain_108_VgrG	WP_070318194.1	hypothetical protein	18_S17	118	8.28e-38	140
seq10-C.jejuni_strain_108_tssE	WP_002779655.1	type VI secretion system baseplate subunit TssE	20_S19	130	3.5e-87	252
seq2-C.jejuni_strain_108-tssM	WP_002902236.1	type VI secretion system membrane subunit TssM	20_S19	1175	0	2305
seq3-C.jejuni_strain_108_tssD	WP_002779662.1	Hcp family type VI secretion system effector	20_S19	171	8.4e-127	356
seq4-C.jejuni_strain_108_tssL	WP_002869988.1	DotU family type IV/VI secretion system protein	20_S19	257	0	503
seq5-C.jejuni_strain_108_tssK	WP_002779660.1	type VI secretion system baseplate subunit TssK	20_S19	465	0	932
seq6-C.jejuni_strain_108_tssJ	WP_002779659.1	type VI secretion system lipoprotein TssJ	20_S19	148	1.67e-103	295
seq7-C.jejuni_strain_108_tssA	WP_002779658.1	type VI secretion system domain-containing protein	20_S19	415	0	816
seq8-C.jejuni_strain_108_tssB	WP_002800584.1	type VI secretion system contractile sheath small subunit	20_S19	161	2.8e-111	316
seq9-C.jejuni_strain_108_tssC	WP_002869989.1	type VI secretion system contractile sheath large subunit	20_S19	484	0	998
seq11-C.jejuni_strain_108_tssF	WP_052796204.1	type VI secretion system baseplate subunit TssF	20_S19	573	0	1139
seq12-C.jejuni_strain_108_tssG	WP_052796203.1	type VI secretion system baseplate subunit TssG	20_S19	302	0	607
seq13-C.jejuni_strain_108_VgrG	WP_148128849.1	hypothetical protein	20_S19	111	1.13e-32	125
seq1-C.jejuni_strain_108_tagH	WP_052796205.1	FHA domain-containing protein	20_S19	299	0	583
seq10-C.jejuni_strain_108_tssE	WP_002779655.1	type VI secretion system baseplate subunit TssE	21_S20	130	3.5e-87	252
seq11-C.jejuni_strain_108_tssF	WP_002779654.1	type VI secretion system baseplate subunit TssF	21_S20	573	0	1141
seq12-C.jejuni_strain_108_tssG	WP_002779653.1	type VI secretion system baseplate subunit TssG	21_S20	302	0	608
seq1-C.jejuni_strain_108_tagH	WP_002882780.1	FHA domain-containing protein	21_S20	299	0	574
seq2-C.jejuni_strain_108-tssM	WP_002790606.1	type VI secretion system membrane subunit TssM	21_S20	1175	0	2299
seq3-C.jejuni_strain_108_tssD	WP_002779662.1	Hcp family type VI secretion system effector	21_S20	171	8.4e-127	356
seq5-C.jejuni_strain_108_tssK	WP_002779660.1	type VI secretion system baseplate subunit TssK	21_S20	465	0	932
seq6-C.jejuni_strain_108_tssJ	WP_002779659.1	type VI secretion system lipoprotein TssJ	21_S20	148	1.67e-103	295
seq7-C.jejuni_strain_108_tssA	WP_052813920.1	type VI secretion system domain-containing protein	21_S20	415	0	813
seq8-C.jejuni_strain_108_tssB	WP_002800584.1	type VI secretion system contractile sheath small subunit	21_S20	161	2.8e-111	316
seq9-C.jejuni_strain_108_tssC	WP_057041281.1	type VI secretion system contractile sheath large subunit	21_S20	484	0	995
seq13-C.jejuni_strain_108_VgrG	WP_172789798.1	hypothetical protein	21_S20	342	8.82e-59	207
seq13-C.jejuni_strain_108_VgrG	WP_050458000.1	hypothetical protein	21_S20	111	2.26e-33	127
seq4-C.jejuni_strain_108_tssL	WP_057041280.1	DotU family type IV/VI secretion system protein	21_S20	257	0	503
seq1-C.jejuni_strain_108_tagH	WP_153885956.1	FHA domain-containing protein, partial	26_S25	190	5.13e-131	373
seq10-C.jejuni_strain_108_tssE	WP_002834709.1	GPW/gp25 family protein	36_S35	130	2.33e-86	250
seq11-C.jejuni_strain_108_tssF	WP_002779654.1	type VI secretion system baseplate subunit TssF	36_S35	573	0	1141
seq1-C.jejuni_strain_108_tagH	WP_002779664.1	FHA domain-containing protein	36_S35	299	0	581
seq3-C.jejuni_strain_108_tssD	WP_002779662.1	Hcp family type VI secretion system effector	36_S35	171	8.4e-127	356
seq4-C.jejuni_strain_108_tssL	WP_002790607.1	DotU family type IV/VI secretion system protein	36_S35	257	0	507
seq5-C.jejuni_strain_108_tssK	WP_002813029.1	type VI secretion system baseplate subunit TssK	36_S35	465	0	930
seq6-C.jejuni_strain_108_tssJ	WP_002779659.1	type VI secretion system lipoprotein TssJ	36_S35	148	1.67e-103	295
seq7-C.jejuni_strain_108_tssA	WP_002834708.1	type VI secretion system domain-containing protein	36_S35	415	0	813
seq8-C.jejuni_strain_108_tssB	WP_002800584.1	type VI secretion system contractile sheath small subunit	36_S35	161	2.8e-111	316
seq9-C.jejuni_strain_108_tssC	WP_002813025.1	type VI secretion system contractile sheath large subunit	36_S35	484	0	998
seq12-C.jejuni_strain_108_tssG	WP_057035652.1	type VI secretion system baseplate subunit TssG	36_S35	302	0	607
seq13-C.jejuni_strain_108_VgrG	WP_057035749.1	hypothetical protein, partial	36_S35	182	4.66e-117	355
seq2-C.jejuni_strain_108-tssM	WP_057035590.1	hypothetical protein, partial	36_S35	860	0	1683
seq10-C.jejuni_strain_108_tssE	WP_002779655.1	type VI secretion system baseplate subunit TssE	46_S44	130	3.5e-87	252
seq11-C.jejuni_strain_108_tssF	WP_002779654.1	type VI secretion system baseplate subunit TssF	46_S44	573	0	1141
seq12-C.jejuni_strain_108_tssG	WP_002779653.1	type VI secretion system baseplate subunit TssG	46_S44	302	0	608
seq13-C.jejuni_strain_108_VgrG	WP_167843004.1	hypothetical protein	46_S44	342	5.18e-60	211
seq1-C.jejuni_strain_108_tagH	WP_002779664.1	FHA domain-containing protein	46_S44	299	0	581
seq2-C.jejuni_strain_108-tssM	WP_002902236.1	type VI secretion system membrane subunit TssM	46_S44	1175	0	2305
seq3-C.jejuni_strain_108_tssD	WP_002779662.1	Hcp family type VI secretion system effector	46_S44	171	8.4e-127	356
seq4-C.jejuni_strain_108_tssL	WP_002869988.1	DotU family type IV/VI secretion system protein	46_S44	257	0	503
seq5-C.jejuni_strain_108_tssK	WP_002779660.1	type VI secretion system baseplate subunit TssK	46_S44	465	0	932
seq6-C.jejuni_strain_108_tssJ	WP_002779659.1	type VI secretion system lipoprotein TssJ	46_S44	148	1.67e-103	295
seq7-C.jejuni_strain_108_tssA	WP_002779658.1	type VI secretion system domain-containing protein	46_S44	415	0	816
seq8-C.jejuni_strain_108_tssB	WP_002800584.1	type VI secretion system contractile sheath small subunit	46_S44	161	2.8e-111	316
seq9-C.jejuni_strain_108_tssC	WP_002869989.1	type VI secretion system contractile sheath large subunit	46_S44	484	0	998
seq13-C.jejuni_strain_108_VgrG	WP_070318194.1	hypothetical protein	46_S44	118	8.28e-38	140
seq10-C.jejuni_strain_108_tssE	WP_002779655.1	type VI secretion system baseplate subunit TssE	AR-0412	130	3.5e-87	252
seq12-C.jejuni_strain_108_tssG	WP_002779653.1	type VI secretion system baseplate subunit TssG	AR-0412	302	0	608
seq1-C.jejuni_strain_108_tagH	WP_002882780.1	FHA domain-containing protein	AR-0412	299	0	574
seq3-C.jejuni_strain_108_tssD	WP_002779662.1	Hcp family type VI secretion system effector	AR-0412	171	8.4e-127	356
seq5-C.jejuni_strain_108_tssK	WP_002779660.1	type VI secretion system baseplate subunit TssK	AR-0412	465	0	932
seq6-C.jejuni_strain_108_tssJ	WP_002779659.1	type VI secretion system lipoprotein TssJ	AR-0412	148	1.67e-103	295
seq8-C.jejuni_strain_108_tssB	WP_002800584.1	type VI secretion system contractile sheath small subunit	AR-0412	161	2.8e-111	316
seq9-C.jejuni_strain_108_tssC	WP_002813025.1	type VI secretion system contractile sheath large subunit	AR-0412	484	0	998
seq11-C.jejuni_strain_108_tssF	WP_061563619.1	type VI secretion system baseplate subunit TssF	AR-0412	573	0	1137
seq13-C.jejuni_strain_108_VgrG	WP_151017663.1	type VI secretion protein VgrG	AR-0412	838	0	1656
seq13-C.jejuni_strain_108_VgrG	WP_151017443.1	type VI secretion protein VgrG	AR-0412	838	0	1566
seq13-C.jejuni_strain_108_VgrG	WP_151017451.1	type VI secretion protein VgrG	AR-0412	882	0	1285
seq13-C.jejuni_strain_108_VgrG	WP_151017656.1	VgrG protein	AR-0412	298	0	585
seq13-C.jejuni_strain_108_VgrG	WP_151017441.1	VgrG protein	AR-0412	186	8.83e-120	363
seq2-C.jejuni_strain_108-tssM	WP_057992347.1	type VI secretion system membrane subunit TssM	AR-0412	1175	0	2301
seq4-C.jejuni_strain_108_tssL	WP_151017455.1	DotU family type IV/VI secretion system protein	AR-0412	257	0	504
seq7-C.jejuni_strain_108_tssA	WP_151017453.1	nucleobase:cation symporter	AR-0412	415	0	811
seq10-C.jejuni_strain_108_tssE	WP_002779655.1	type VI secretion system baseplate subunit TssE	AR-0414	130	3.5e-87	252
seq11-C.jejuni_strain_108_tssF	WP_002779654.1	type VI secretion system baseplate subunit TssF	AR-0414	573	0	1141
seq12-C.jejuni_strain_108_tssG	WP_002779653.1	type VI secretion system baseplate subunit TssG	AR-0414	302	0	608
seq1-C.jejuni_strain_108_tagH	WP_002779664.1	FHA domain-containing protein	AR-0414	299	0	581
seq2-C.jejuni_strain_108-tssM	WP_002902236.1	type VI secretion system membrane subunit TssM	AR-0414	1175	0	2305
seq3-C.jejuni_strain_108_tssD	WP_002779662.1	Hcp family type VI secretion system effector	AR-0414	171	8.4e-127	356
seq4-C.jejuni_strain_108_tssL	WP_002869988.1	DotU family type IV/VI secretion system protein	AR-0414	257	0	503
seq5-C.jejuni_strain_108_tssK	WP_002779660.1	type VI secretion system baseplate subunit TssK	AR-0414	465	0	932
seq6-C.jejuni_strain_108_tssJ	WP_002779659.1	type VI secretion system lipoprotein TssJ	AR-0414	148	1.67e-103	295
seq8-C.jejuni_strain_108_tssB	WP_002800584.1	type VI secretion system contractile sheath small subunit	AR-0414	161	2.8e-111	316
seq9-C.jejuni_strain_108_tssC	WP_002800582.1	type VI secretion system contractile sheath large subunit	AR-0414	484	0	996
seq13-C.jejuni_strain_108_VgrG	WP_150969773.1	type VI secretion protein VgrG	AR-0414	838	0	1566
seq13-C.jejuni_strain_108_VgrG	WP_150969783.1	type VI secretion protein VgrG	AR-0414	882	0	1283
seq7-C.jejuni_strain_108_tssA	WP_002882777.1	nucleobase:cation symporter	AR-0414	415	0	808
seq10-C.jejuni_strain_108_tssE	WP_002779655.1	type VI secretion system baseplate subunit TssE	ATCC 33560	130	3.5e-87	252
seq11-C.jejuni_strain_108_tssF	WP_002779654.1	type VI secretion system baseplate subunit TssF	ATCC 33560	573	0	1141
seq12-C.jejuni_strain_108_tssG	WP_002779653.1	type VI secretion system baseplate subunit TssG	ATCC 33560	302	0	608
seq13-C.jejuni_strain_108_VgrG	WP_052822997.1	hypothetical protein	ATCC 33560	246	3.59e-167	487
seq1-C.jejuni_strain_108_tagH	WP_002882780.1	FHA domain-containing protein	ATCC 33560	299	0	574
seq3-C.jejuni_strain_108_tssD	WP_002779662.1	Hcp family type VI secretion system effector	ATCC 33560	171	8.4e-127	356
seq4-C.jejuni_strain_108_tssL	WP_002882778.1	DotU family type IV/VI secretion system protein	ATCC 33560	257	0	504
seq5-C.jejuni_strain_108_tssK	WP_002779660.1	type VI secretion system baseplate subunit TssK	ATCC 33560	465	0	932
seq6-C.jejuni_strain_108_tssJ	WP_002779659.1	type VI secretion system lipoprotein TssJ	ATCC 33560	148	1.67e-103	295
seq8-C.jejuni_strain_108_tssB	WP_002800584.1	type VI secretion system contractile sheath small subunit	ATCC 33560	161	2.8e-111	316
seq9-C.jejuni_strain_108_tssC	WP_002800582.1	type VI secretion system contractile sheath large subunit	ATCC 33560	484	0	996
seq13-C.jejuni_strain_108_VgrG	WP_058207858.1	type VI secretion protein VgrG	ATCC 33560	838	0	1570
seq13-C.jejuni_strain_108_VgrG	WP_058207855.1	type VI secretion protein VgrG	ATCC 33560	882	0	1289
seq13-C.jejuni_strain_108_VgrG	WP_058207856.1	type VI secretion protein VgrG	ATCC 33560	882	0	1287
seq2-C.jejuni_strain_108-tssM	WP_002882779.1	type VI secretion system membrane subunit TssM	ATCC 33560	1175	0	2298
seq7-C.jejuni_strain_108_tssA	WP_002882777.1	nucleobase:cation symporter	ATCC 33560	415	0	808
seq10-C.jejuni_strain_108_tssE	WP_002881831.1	type VI secretion system baseplate subunit TssE	BCW_3781	130	4.42e-80	234
seq11-C.jejuni_strain_108_tssF	WP_002881830.1	type VI secretion system baseplate subunit TssF	BCW_3781	573	0	1075
seq12-C.jejuni_strain_108_tssG	WP_002881829.1	type VI secretion system baseplate subunit TssG	BCW_3781	302	0	552
seq13-C.jejuni_strain_108_VgrG	WP_070273989.1	type VI secretion system tip protein VgrG, partial	BCW_3781	879	0	1160
seq13-C.jejuni_strain_108_VgrG	WP_141080061.1	type VI secretion system tip protein VgrG, partial	BCW_3781	563	0	1002
seq13-C.jejuni_strain_108_VgrG	WP_141080070.1	type VI secretion system tip protein VgrG, partial	BCW_3781	563	0	998
seq1-C.jejuni_strain_108_tagH	WP_044779682.1	FHA domain-containing protein	BCW_3781	299	0	578
seq2-C.jejuni_strain_108-tssM	WP_070274230.1	type VI secretion system membrane subunit TssM	BCW_3781	1175	0	2283
seq3-C.jejuni_strain_108_tssD	WP_044779685.1	Hcp family type VI secretion system effector	BCW_3781	171	1.21e-125	353
seq4-C.jejuni_strain_108_tssL	WP_002881837.1	DotU family type IV/VI secretion system protein	BCW_3781	257	0	505
seq5-C.jejuni_strain_108_tssK	WP_002779660.1	type VI secretion system baseplate subunit TssK	BCW_3781	465	0	932
seq6-C.jejuni_strain_108_tssJ	WP_002779659.1	type VI secretion system lipoprotein TssJ	BCW_3781	148	1.67e-103	295
seq7-C.jejuni_strain_108_tssA	WP_044779648.1	nucleobase:cation symporter	BCW_3781	415	0	809
seq8-C.jejuni_strain_108_tssB	WP_002881833.1	type VI secretion system contractile sheath small subunit	BCW_3781	161	1.02e-110	314
seq9-C.jejuni_strain_108_tssC	WP_002881832.1	type VI secretion system contractile sheath large subunit	BCW_3781	484	0	991
seq10-C.jejuni_strain_108_tssE	WP_002881831.1	type VI secretion system baseplate subunit TssE	BCW_3786	130	4.42e-80	234
seq11-C.jejuni_strain_108_tssF	WP_044779647.1	type VI secretion system baseplate subunit TssF	BCW_3786	573	0	1075
seq12-C.jejuni_strain_108_tssG	WP_002881829.1	type VI secretion system baseplate subunit TssG	BCW_3786	302	0	552
seq1-C.jejuni_strain_108_tagH	WP_044779682.1	FHA domain-containing protein	BCW_3786	299	0	578
seq3-C.jejuni_strain_108_tssD	WP_044779685.1	Hcp family type VI secretion system effector	BCW_3786	171	1.21e-125	353
seq4-C.jejuni_strain_108_tssL	WP_002881837.1	DotU family type IV/VI secretion system protein	BCW_3786	257	0	505
seq5-C.jejuni_strain_108_tssK	WP_002779660.1	type VI secretion system baseplate subunit TssK	BCW_3786	465	0	932
seq6-C.jejuni_strain_108_tssJ	WP_002779659.1	type VI secretion system lipoprotein TssJ	BCW_3786	148	1.67e-103	295
seq7-C.jejuni_strain_108_tssA	WP_044779648.1	nucleobase:cation symporter	BCW_3786	415	0	809
seq8-C.jejuni_strain_108_tssB	WP_002881833.1	type VI secretion system contractile sheath small subunit	BCW_3786	161	1.02e-110	314
seq9-C.jejuni_strain_108_tssC	WP_002881832.1	type VI secretion system contractile sheath large subunit	BCW_3786	484	0	991
seq13-C.jejuni_strain_108_VgrG	WP_070263760.1	type VI secretion system tip protein VgrG, partial	BCW_3786	879	0	1159
seq13-C.jejuni_strain_108_VgrG	WP_148116630.1	type VI secretion system tip protein VgrG, partial	BCW_3786	563	0	1003
seq13-C.jejuni_strain_108_VgrG	WP_148116632.1	type VI secretion system tip protein VgrG, partial	BCW_3786	563	0	1000
seq13-C.jejuni_strain_108_VgrG	WP_070211442.1	VgrG protein, partial	BCW_3786	246	1.27e-166	486
seq13-C.jejuni_strain_108_VgrG	WP_070211461.1	VgrG protein, partial	BCW_3786	246	1.17e-129	390
seq2-C.jejuni_strain_108-tssM	WP_070210627.1	type VI secretion system membrane subunit TssM	BCW_3786	1175	0	2285
seq10-C.jejuni_strain_108_tssE	WP_002881831.1	type VI secretion system baseplate subunit TssE	BCW_3787	130	4.42e-80	234
seq11-C.jejuni_strain_108_tssF	WP_044779647.1	type VI secretion system baseplate subunit TssF	BCW_3787	573	0	1075
seq12-C.jejuni_strain_108_tssG	WP_002881829.1	type VI secretion system baseplate subunit TssG	BCW_3787	302	0	552
seq1-C.jejuni_strain_108_tagH	WP_044779682.1	FHA domain-containing protein	BCW_3787	299	0	578
seq3-C.jejuni_strain_108_tssD	WP_044779685.1	Hcp family type VI secretion system effector	BCW_3787	171	1.21e-125	353
seq4-C.jejuni_strain_108_tssL	WP_002881837.1	DotU family type IV/VI secretion system protein	BCW_3787	257	0	505
seq5-C.jejuni_strain_108_tssK	WP_002779660.1	type VI secretion system baseplate subunit TssK	BCW_3787	465	0	932
seq6-C.jejuni_strain_108_tssJ	WP_002779659.1	type VI secretion system lipoprotein TssJ	BCW_3787	148	1.67e-103	295
seq7-C.jejuni_strain_108_tssA	WP_044779648.1	nucleobase:cation symporter	BCW_3787	415	0	809
seq8-C.jejuni_strain_108_tssB	WP_002881833.1	type VI secretion system contractile sheath small subunit	BCW_3787	161	1.02e-110	314
seq9-C.jejuni_strain_108_tssC	WP_002881832.1	type VI secretion system contractile sheath large subunit	BCW_3787	484	0	991
seq13-C.jejuni_strain_108_VgrG	WP_070212128.1	type VI secretion system tip protein VgrG, partial	BCW_3787	879	0	1158
seq13-C.jejuni_strain_108_VgrG	WP_148116629.1	type VI secretion system tip protein VgrG, partial	BCW_3787	563	0	1001
seq13-C.jejuni_strain_108_VgrG	WP_148116628.1	type VI secretion system tip protein VgrG, partial	BCW_3787	563	0	998
seq13-C.jejuni_strain_108_VgrG	WP_070210695.1	VgrG protein, partial	BCW_3787	246	1.61e-167	488
seq13-C.jejuni_strain_108_VgrG	WP_070210694.1	VgrG protein, partial	BCW_3787	246	1.2e-130	393
seq2-C.jejuni_strain_108-tssM	WP_070210627.1	type VI secretion system membrane subunit TssM	BCW_3787	1175	0	2285
seq10-C.jejuni_strain_108_tssE	WP_002881831.1	type VI secretion system baseplate subunit TssE	BCW_3790	130	4.42e-80	234
seq11-C.jejuni_strain_108_tssF	WP_044779647.1	type VI secretion system baseplate subunit TssF	BCW_3790	573	0	1075
seq12-C.jejuni_strain_108_tssG	WP_002881829.1	type VI secretion system baseplate subunit TssG	BCW_3790	302	0	552
seq1-C.jejuni_strain_108_tagH	WP_044779682.1	FHA domain-containing protein	BCW_3790	299	0	578
seq3-C.jejuni_strain_108_tssD	WP_044779685.1	Hcp family type VI secretion system effector	BCW_3790	171	1.21e-125	353
seq4-C.jejuni_strain_108_tssL	WP_002881837.1	DotU family type IV/VI secretion system protein	BCW_3790	257	0	505
seq5-C.jejuni_strain_108_tssK	WP_002779660.1	type VI secretion system baseplate subunit TssK	BCW_3790	465	0	932
seq6-C.jejuni_strain_108_tssJ	WP_002779659.1	type VI secretion system lipoprotein TssJ	BCW_3790	148	1.67e-103	295
seq7-C.jejuni_strain_108_tssA	WP_044779648.1	nucleobase:cation symporter	BCW_3790	415	0	809
seq8-C.jejuni_strain_108_tssB	WP_002881833.1	type VI secretion system contractile sheath small subunit	BCW_3790	161	1.02e-110	314
seq9-C.jejuni_strain_108_tssC	WP_002881832.1	type VI secretion system contractile sheath large subunit	BCW_3790	484	0	991
seq13-C.jejuni_strain_108_VgrG	WP_070210733.1	type VI secretion system tip protein VgrG, partial	BCW_3790	879	0	1159
seq13-C.jejuni_strain_108_VgrG	WP_151194689.1	type VI secretion system tip protein VgrG, partial	BCW_3790	563	0	1003
seq13-C.jejuni_strain_108_VgrG	WP_151194688.1	type VI secretion system tip protein VgrG, partial	BCW_3790	563	0	999
seq13-C.jejuni_strain_108_VgrG	WP_070210695.1	VgrG protein, partial	BCW_3790	246	1.61e-167	488
seq13-C.jejuni_strain_108_VgrG	WP_070210694.1	VgrG protein, partial	BCW_3790	246	1.2e-130	393
seq2-C.jejuni_strain_108-tssM	WP_070210627.1	type VI secretion system membrane subunit TssM	BCW_3790	1175	0	2285
seq10-C.jejuni_strain_108_tssE	WP_002881831.1	type VI secretion system baseplate subunit TssE	BCW_3792	130	4.42e-80	234
seq11-C.jejuni_strain_108_tssF	WP_044779647.1	type VI secretion system baseplate subunit TssF	BCW_3792	573	0	1075
seq12-C.jejuni_strain_108_tssG	WP_002881829.1	type VI secretion system baseplate subunit TssG	BCW_3792	302	0	552
seq1-C.jejuni_strain_108_tagH	WP_044779682.1	FHA domain-containing protein	BCW_3792	299	0	578
seq3-C.jejuni_strain_108_tssD	WP_044779685.1	Hcp family type VI secretion system effector	BCW_3792	171	1.21e-125	353
seq4-C.jejuni_strain_108_tssL	WP_002881837.1	DotU family type IV/VI secretion system protein	BCW_3792	257	0	505
seq5-C.jejuni_strain_108_tssK	WP_002779660.1	type VI secretion system baseplate subunit TssK	BCW_3792	465	0	932
seq6-C.jejuni_strain_108_tssJ	WP_002779659.1	type VI secretion system lipoprotein TssJ	BCW_3792	148	1.67e-103	295
seq7-C.jejuni_strain_108_tssA	WP_044779648.1	nucleobase:cation symporter	BCW_3792	415	0	809
seq8-C.jejuni_strain_108_tssB	WP_002881833.1	type VI secretion system contractile sheath small subunit	BCW_3792	161	1.02e-110	314
seq9-C.jejuni_strain_108_tssC	WP_002881832.1	type VI secretion system contractile sheath large subunit	BCW_3792	484	0	991
seq13-C.jejuni_strain_108_VgrG	WP_070235934.1	type VI secretion system tip protein VgrG, partial	BCW_3792	879	0	1157
seq13-C.jejuni_strain_108_VgrG	WP_148116029.1	type VI secretion system tip protein VgrG, partial	BCW_3792	563	0	1001
seq13-C.jejuni_strain_108_VgrG	WP_148116032.1	type VI secretion system tip protein VgrG, partial	BCW_3792	563	0	998
seq13-C.jejuni_strain_108_VgrG	WP_070210695.1	VgrG protein, partial	BCW_3792	246	1.61e-167	488
seq13-C.jejuni_strain_108_VgrG	WP_070210694.1	VgrG protein, partial	BCW_3792	246	1.2e-130	393
seq2-C.jejuni_strain_108-tssM	WP_070210627.1	type VI secretion system membrane subunit TssM	BCW_3792	1175	0	2285
seq10-C.jejuni_strain_108_tssE	WP_002881831.1	type VI secretion system baseplate subunit TssE	BCW_3794	130	4.42e-80	234
seq11-C.jejuni_strain_108_tssF	WP_002881830.1	type VI secretion system baseplate subunit TssF	BCW_3794	573	0	1075
seq1-C.jejuni_strain_108_tagH	WP_044779682.1	FHA domain-containing protein	BCW_3794	299	0	578
seq4-C.jejuni_strain_108_tssL	WP_002881837.1	DotU family type IV/VI secretion system protein	BCW_3794	257	0	505
seq5-C.jejuni_strain_108_tssK	WP_002779660.1	type VI secretion system baseplate subunit TssK	BCW_3794	465	0	932
seq6-C.jejuni_strain_108_tssJ	WP_002779659.1	type VI secretion system lipoprotein TssJ	BCW_3794	148	1.67e-103	295
seq7-C.jejuni_strain_108_tssA	WP_044779648.1	nucleobase:cation symporter	BCW_3794	415	0	809
seq8-C.jejuni_strain_108_tssB	WP_002881833.1	type VI secretion system contractile sheath small subunit	BCW_3794	161	1.02e-110	314
seq9-C.jejuni_strain_108_tssC	WP_002881832.1	type VI secretion system contractile sheath large subunit	BCW_3794	484	0	991
seq12-C.jejuni_strain_108_tssG	WP_070209936.1	type VI secretion system baseplate subunit TssG	BCW_3794	302	0	550
seq13-C.jejuni_strain_108_VgrG	WP_079860952.1	type VI secretion protein VgrG, partial	BCW_3794	769	0	1514
seq13-C.jejuni_strain_108_VgrG	WP_070248465.1	type VI secretion protein VgrG, partial	BCW_3794	646	0	1032
seq2-C.jejuni_strain_108-tssM	WP_070209970.1	type VI secretion system membrane subunit TssM	BCW_3794	1175	0	2283
seq3-C.jejuni_strain_108_tssD	WP_070209971.1	Hcp family type VI secretion system effector	BCW_3794	171	6.07e-125	351
seq10-C.jejuni_strain_108_tssE	WP_002881831.1	type VI secretion system baseplate subunit TssE	BCW_3798	130	4.42e-80	234
seq11-C.jejuni_strain_108_tssF	WP_044779647.1	type VI secretion system baseplate subunit TssF	BCW_3798	573	0	1075
seq12-C.jejuni_strain_108_tssG	WP_002881829.1	type VI secretion system baseplate subunit TssG	BCW_3798	302	0	552
seq1-C.jejuni_strain_108_tagH	WP_044779682.1	FHA domain-containing protein	BCW_3798	299	0	578
seq3-C.jejuni_strain_108_tssD	WP_044779685.1	Hcp family type VI secretion system effector	BCW_3798	171	1.21e-125	353
seq4-C.jejuni_strain_108_tssL	WP_002881837.1	DotU family type IV/VI secretion system protein	BCW_3798	257	0	505
seq5-C.jejuni_strain_108_tssK	WP_002779660.1	type VI secretion system baseplate subunit TssK	BCW_3798	465	0	932
seq6-C.jejuni_strain_108_tssJ	WP_002779659.1	type VI secretion system lipoprotein TssJ	BCW_3798	148	1.67e-103	295
seq7-C.jejuni_strain_108_tssA	WP_044779648.1	nucleobase:cation symporter	BCW_3798	415	0	809
seq8-C.jejuni_strain_108_tssB	WP_002881833.1	type VI secretion system contractile sheath small subunit	BCW_3798	161	1.02e-110	314
seq9-C.jejuni_strain_108_tssC	WP_002881832.1	type VI secretion system contractile sheath large subunit	BCW_3798	484	0	991
seq13-C.jejuni_strain_108_VgrG	WP_148115607.1	type VI secretion protein VgrG, partial	BCW_3798	769	0	1515
seq13-C.jejuni_strain_108_VgrG	WP_070240073.1	type VI secretion system tip protein VgrG, partial	BCW_3798	813	0	1075
seq2-C.jejuni_strain_108-tssM	WP_044779684.1	type VI secretion system membrane subunit TssM	BCW_3798	1175	0	2284
seq10-C.jejuni_strain_108_tssE	WP_070234022.1	type VI secretion system baseplate subunit TssE	BCW_3799	130	1.43e-79	233
seq11-C.jejuni_strain_108_tssF	WP_070234020.1	type VI secretion system baseplate subunit TssF	BCW_3799	573	0	1078
seq12-C.jejuni_strain_108_tssG	WP_070234018.1	type VI secretion system baseplate subunit TssG	BCW_3799	302	0	551
seq1-C.jejuni_strain_108_tagH	WP_044779682.1	FHA domain-containing protein	BCW_3799	299	0	578
seq3-C.jejuni_strain_108_tssD	WP_044779685.1	Hcp family type VI secretion system effector	BCW_3799	171	1.21e-125	353
seq4-C.jejuni_strain_108_tssL	WP_002881837.1	DotU family type IV/VI secretion system protein	BCW_3799	257	0	505
seq5-C.jejuni_strain_108_tssK	WP_002779660.1	type VI secretion system baseplate subunit TssK	BCW_3799	465	0	932
seq6-C.jejuni_strain_108_tssJ	WP_002779659.1	type VI secretion system lipoprotein TssJ	BCW_3799	148	1.67e-103	295
seq7-C.jejuni_strain_108_tssA	WP_002881835.1	nucleobase:cation symporter	BCW_3799	415	0	809
seq8-C.jejuni_strain_108_tssB	WP_002881833.1	type VI secretion system contractile sheath small subunit	BCW_3799	161	1.02e-110	314
seq9-C.jejuni_strain_108_tssC	WP_070234023.1	type VI secretion system contractile sheath large subunit	BCW_3799	484	0	989
seq13-C.jejuni_strain_108_VgrG	WP_070233463.1	type VI secretion protein VgrG, partial	BCW_3799	734	0	974
seq13-C.jejuni_strain_108_VgrG	WP_148116022.1	type VI secretion system tip protein VgrG, partial	BCW_3799	495	0	923
seq13-C.jejuni_strain_108_VgrG	WP_079860146.1	hypothetical protein	BCW_3799	136	5.4e-85	270
seq2-C.jejuni_strain_108-tssM	WP_070233294.1	type VI secretion system membrane subunit TssM	BCW_3799	1175	0	2276
seq11-C.jejuni_strain_108_tssF	WP_002881830.1	type VI secretion system baseplate subunit TssF	BCW_3800	573	0	1075
seq1-C.jejuni_strain_108_tagH	WP_044779682.1	FHA domain-containing protein	BCW_3800	299	0	578
seq4-C.jejuni_strain_108_tssL	WP_002881837.1	DotU family type IV/VI secretion system protein	BCW_3800	257	0	505
seq5-C.jejuni_strain_108_tssK	WP_002779660.1	type VI secretion system baseplate subunit TssK	BCW_3800	465	0	932
seq6-C.jejuni_strain_108_tssJ	WP_002779659.1	type VI secretion system lipoprotein TssJ	BCW_3800	148	1.67e-103	295
seq7-C.jejuni_strain_108_tssA	WP_044779648.1	nucleobase:cation symporter	BCW_3800	415	0	809
seq8-C.jejuni_strain_108_tssB	WP_002881833.1	type VI secretion system contractile sheath small subunit	BCW_3800	161	1.02e-110	314
seq9-C.jejuni_strain_108_tssC	WP_002881832.1	type VI secretion system contractile sheath large subunit	BCW_3800	484	0	991
seq10-C.jejuni_strain_108_tssE	WP_070209937.1	type VI secretion system baseplate subunit TssE	BCW_3800	130	8.45e-79	231
seq12-C.jejuni_strain_108_tssG	WP_070209936.1	type VI secretion system baseplate subunit TssG	BCW_3800	302	0	550
seq13-C.jejuni_strain_108_VgrG	WP_070210439.1	VgrG protein	BCW_3800	255	3.15e-174	505
seq2-C.jejuni_strain_108-tssM	WP_070209970.1	type VI secretion system membrane subunit TssM	BCW_3800	1175	0	2283
seq3-C.jejuni_strain_108_tssD	WP_070209971.1	Hcp family type VI secretion system effector	BCW_3800	171	6.07e-125	351
seq11-C.jejuni_strain_108_tssF	WP_002881830.1	type VI secretion system baseplate subunit TssF	BCW_3802	573	0	1075
seq1-C.jejuni_strain_108_tagH	WP_044779682.1	FHA domain-containing protein	BCW_3802	299	0	578
seq4-C.jejuni_strain_108_tssL	WP_002881837.1	DotU family type IV/VI secretion system protein	BCW_3802	257	0	505
seq5-C.jejuni_strain_108_tssK	WP_002779660.1	type VI secretion system baseplate subunit TssK	BCW_3802	465	0	932
seq6-C.jejuni_strain_108_tssJ	WP_002779659.1	type VI secretion system lipoprotein TssJ	BCW_3802	148	1.67e-103	295
seq7-C.jejuni_strain_108_tssA	WP_044779648.1	nucleobase:cation symporter	BCW_3802	415	0	809
seq8-C.jejuni_strain_108_tssB	WP_002881833.1	type VI secretion system contractile sheath small subunit	BCW_3802	161	1.02e-110	314
seq9-C.jejuni_strain_108_tssC	WP_002881832.1	type VI secretion system contractile sheath large subunit	BCW_3802	484	0	991
seq10-C.jejuni_strain_108_tssE	WP_070209937.1	type VI secretion system baseplate subunit TssE	BCW_3802	130	8.45e-79	231
seq12-C.jejuni_strain_108_tssG	WP_070209936.1	type VI secretion system baseplate subunit TssG	BCW_3802	302	0	550
seq13-C.jejuni_strain_108_VgrG	WP_070250677.1	type VI secretion system tip protein VgrG	BCW_3802	882	0	1203
seq13-C.jejuni_strain_108_VgrG	WP_070210439.1	VgrG protein	BCW_3802	255	3.15e-174	505
seq2-C.jejuni_strain_108-tssM	WP_070209970.1	type VI secretion system membrane subunit TssM	BCW_3802	1175	0	2283
seq3-C.jejuni_strain_108_tssD	WP_070209971.1	Hcp family type VI secretion system effector	BCW_3802	171	6.07e-125	351
seq10-C.jejuni_strain_108_tssE	WP_002881831.1	type VI secretion system baseplate subunit TssE	BCW_3805	130	4.42e-80	234
seq11-C.jejuni_strain_108_tssF	WP_044779647.1	type VI secretion system baseplate subunit TssF	BCW_3805	573	0	1075
seq12-C.jejuni_strain_108_tssG	WP_002881829.1	type VI secretion system baseplate subunit TssG	BCW_3805	302	0	552
seq1-C.jejuni_strain_108_tagH	WP_044779682.1	FHA domain-containing protein	BCW_3805	299	0	578
seq3-C.jejuni_strain_108_tssD	WP_044779685.1	Hcp family type VI secretion system effector	BCW_3805	171	1.21e-125	353
seq4-C.jejuni_strain_108_tssL	WP_002881837.1	DotU family type IV/VI secretion system protein	BCW_3805	257	0	505
seq5-C.jejuni_strain_108_tssK	WP_002779660.1	type VI secretion system baseplate subunit TssK	BCW_3805	465	0	932
seq6-C.jejuni_strain_108_tssJ	WP_002779659.1	type VI secretion system lipoprotein TssJ	BCW_3805	148	1.67e-103	295
seq7-C.jejuni_strain_108_tssA	WP_044779648.1	nucleobase:cation symporter	BCW_3805	415	0	809
seq8-C.jejuni_strain_108_tssB	WP_002881833.1	type VI secretion system contractile sheath small subunit	BCW_3805	161	1.02e-110	314
seq9-C.jejuni_strain_108_tssC	WP_002881832.1	type VI secretion system contractile sheath large subunit	BCW_3805	484	0	991
seq13-C.jejuni_strain_108_VgrG	WP_070211470.1	type VI secretion system tip protein VgrG, partial	BCW_3805	879	0	1160
seq13-C.jejuni_strain_108_VgrG	WP_148116020.1	type VI secretion system tip protein VgrG, partial	BCW_3805	563	0	1004
seq13-C.jejuni_strain_108_VgrG	WP_148116014.1	type VI secretion system tip protein VgrG, partial	BCW_3805	563	0	1001
seq13-C.jejuni_strain_108_VgrG	WP_070211442.1	VgrG protein, partial	BCW_3805	246	1.27e-166	486
seq13-C.jejuni_strain_108_VgrG	WP_070211461.1	VgrG protein, partial	BCW_3805	246	1.17e-129	390
seq2-C.jejuni_strain_108-tssM	WP_070210627.1	type VI secretion system membrane subunit TssM	BCW_3805	1175	0	2285
seq11-C.jejuni_strain_108_tssF	WP_002881830.1	type VI secretion system baseplate subunit TssF	BCW_3810	573	0	1075
seq1-C.jejuni_strain_108_tagH	WP_044779682.1	FHA domain-containing protein	BCW_3810	299	0	578
seq4-C.jejuni_strain_108_tssL	WP_002881837.1	DotU family type IV/VI secretion system protein	BCW_3810	257	0	505
seq5-C.jejuni_strain_108_tssK	WP_002779660.1	type VI secretion system baseplate subunit TssK	BCW_3810	465	0	932
seq6-C.jejuni_strain_108_tssJ	WP_002779659.1	type VI secretion system lipoprotein TssJ	BCW_3810	148	1.67e-103	295
seq7-C.jejuni_strain_108_tssA	WP_044779648.1	nucleobase:cation symporter	BCW_3810	415	0	809
seq8-C.jejuni_strain_108_tssB	WP_002881833.1	type VI secretion system contractile sheath small subunit	BCW_3810	161	1.02e-110	314
seq9-C.jejuni_strain_108_tssC	WP_002881832.1	type VI secretion system contractile sheath large subunit	BCW_3810	484	0	991
seq10-C.jejuni_strain_108_tssE	WP_070209937.1	type VI secretion system baseplate subunit TssE	BCW_3810	130	8.45e-79	231
seq12-C.jejuni_strain_108_tssG	WP_070209936.1	type VI secretion system baseplate subunit TssG	BCW_3810	302	0	550
seq13-C.jejuni_strain_108_VgrG	WP_070210439.1	VgrG protein	BCW_3810	255	3.15e-174	505
seq2-C.jejuni_strain_108-tssM	WP_070209970.1	type VI secretion system membrane subunit TssM	BCW_3810	1175	0	2283
seq3-C.jejuni_strain_108_tssD	WP_070209971.1	Hcp family type VI secretion system effector	BCW_3810	171	6.07e-125	351
seq10-C.jejuni_strain_108_tssE	WP_002881831.1	type VI secretion system baseplate subunit TssE	BCW_4219	130	4.42e-80	234
seq11-C.jejuni_strain_108_tssF	WP_002881830.1	type VI secretion system baseplate subunit TssF	BCW_4219	573	0	1075
seq12-C.jejuni_strain_108_tssG	WP_002881829.1	type VI secretion system baseplate subunit TssG	BCW_4219	302	0	552
seq13-C.jejuni_strain_108_VgrG	WP_070280761.1	type VI secretion protein VgrG	BCW_4219	828	0	1593
seq13-C.jejuni_strain_108_VgrG	WP_070280488.1	type VI secretion protein VgrG	BCW_4219	872	0	1215
seq1-C.jejuni_strain_108_tagH	WP_044779682.1	FHA domain-containing protein	BCW_4219	299	0	578
seq2-C.jejuni_strain_108-tssM	WP_070281021.1	type VI secretion system membrane subunit TssM	BCW_4219	1175	0	2281
seq3-C.jejuni_strain_108_tssD	WP_044779685.1	Hcp family type VI secretion system effector	BCW_4219	171	1.21e-125	353
seq4-C.jejuni_strain_108_tssL	WP_002881837.1	DotU family type IV/VI secretion system protein	BCW_4219	257	0	505
seq5-C.jejuni_strain_108_tssK	WP_070281025.1	type VI secretion system baseplate subunit TssK	BCW_4219	465	0	925
seq6-C.jejuni_strain_108_tssJ	WP_002779659.1	type VI secretion system lipoprotein TssJ	BCW_4219	148	1.67e-103	295
seq7-C.jejuni_strain_108_tssA	WP_044779648.1	nucleobase:cation symporter	BCW_4219	415	0	809
seq8-C.jejuni_strain_108_tssB	WP_002881833.1	type VI secretion system contractile sheath small subunit	BCW_4219	161	1.02e-110	314
seq9-C.jejuni_strain_108_tssC	WP_002881832.1	type VI secretion system contractile sheath large subunit	BCW_4219	484	0	991
seq10-C.jejuni_strain_108_tssE	WP_002881831.1	type VI secretion system baseplate subunit TssE	BCW_4220	130	4.42e-80	234
seq11-C.jejuni_strain_108_tssF	WP_044779647.1	type VI secretion system baseplate subunit TssF	BCW_4220	573	0	1075
seq12-C.jejuni_strain_108_tssG	WP_002881829.1	type VI secretion system baseplate subunit TssG	BCW_4220	302	0	552
seq1-C.jejuni_strain_108_tagH	WP_044779682.1	FHA domain-containing protein	BCW_4220	299	0	578
seq3-C.jejuni_strain_108_tssD	WP_044779685.1	Hcp family type VI secretion system effector	BCW_4220	171	1.21e-125	353
seq4-C.jejuni_strain_108_tssL	WP_002881837.1	DotU family type IV/VI secretion system protein	BCW_4220	257	0	505
seq5-C.jejuni_strain_108_tssK	WP_002779660.1	type VI secretion system baseplate subunit TssK	BCW_4220	465	0	932
seq6-C.jejuni_strain_108_tssJ	WP_002779659.1	type VI secretion system lipoprotein TssJ	BCW_4220	148	1.67e-103	295
seq7-C.jejuni_strain_108_tssA	WP_044779648.1	nucleobase:cation symporter	BCW_4220	415	0	809
seq8-C.jejuni_strain_108_tssB	WP_002881833.1	type VI secretion system contractile sheath small subunit	BCW_4220	161	1.02e-110	314
seq9-C.jejuni_strain_108_tssC	WP_002881832.1	type VI secretion system contractile sheath large subunit	BCW_4220	484	0	991
seq13-C.jejuni_strain_108_VgrG	WP_070288116.1	type VI secretion system tip protein VgrG, partial	BCW_4220	879	0	1161
seq13-C.jejuni_strain_108_VgrG	WP_148121200.1	type VI secretion system tip protein VgrG, partial	BCW_4220	563	0	1005
seq13-C.jejuni_strain_108_VgrG	WP_148121202.1	type VI secretion system tip protein VgrG, partial	BCW_4220	563	0	1001
seq13-C.jejuni_strain_108_VgrG	WP_070211442.1	VgrG protein, partial	BCW_4220	246	1.27e-166	486
seq13-C.jejuni_strain_108_VgrG	WP_070211461.1	VgrG protein, partial	BCW_4220	246	1.17e-129	390
seq2-C.jejuni_strain_108-tssM	WP_070210627.1	type VI secretion system membrane subunit TssM	BCW_4220	1175	0	2285
seq10-C.jejuni_strain_108_tssE	WP_002881831.1	type VI secretion system baseplate subunit TssE	BCW_4222	130	4.42e-80	234
seq11-C.jejuni_strain_108_tssF	WP_044779647.1	type VI secretion system baseplate subunit TssF	BCW_4222	573	0	1075
seq12-C.jejuni_strain_108_tssG	WP_002881829.1	type VI secretion system baseplate subunit TssG	BCW_4222	302	0	552
seq1-C.jejuni_strain_108_tagH	WP_044779682.1	FHA domain-containing protein	BCW_4222	299	0	578
seq3-C.jejuni_strain_108_tssD	WP_044779685.1	Hcp family type VI secretion system effector	BCW_4222	171	1.21e-125	353
seq4-C.jejuni_strain_108_tssL	WP_002881837.1	DotU family type IV/VI secretion system protein	BCW_4222	257	0	505
seq5-C.jejuni_strain_108_tssK	WP_002779660.1	type VI secretion system baseplate subunit TssK	BCW_4222	465	0	932
seq6-C.jejuni_strain_108_tssJ	WP_002779659.1	type VI secretion system lipoprotein TssJ	BCW_4222	148	1.67e-103	295
seq7-C.jejuni_strain_108_tssA	WP_044779648.1	nucleobase:cation symporter	BCW_4222	415	0	809
seq8-C.jejuni_strain_108_tssB	WP_002881833.1	type VI secretion system contractile sheath small subunit	BCW_4222	161	1.02e-110	314
seq9-C.jejuni_strain_108_tssC	WP_002881832.1	type VI secretion system contractile sheath large subunit	BCW_4222	484	0	991
seq13-C.jejuni_strain_108_VgrG	WP_070212128.1	type VI secretion system tip protein VgrG, partial	BCW_4222	879	0	1158
seq13-C.jejuni_strain_108_VgrG	WP_148116629.1	type VI secretion system tip protein VgrG, partial	BCW_4222	563	0	1001
seq13-C.jejuni_strain_108_VgrG	WP_148116628.1	type VI secretion system tip protein VgrG, partial	BCW_4222	563	0	998
seq13-C.jejuni_strain_108_VgrG	WP_070210695.1	VgrG protein, partial	BCW_4222	246	1.61e-167	488
seq13-C.jejuni_strain_108_VgrG	WP_070210694.1	VgrG protein, partial	BCW_4222	246	1.2e-130	393
seq2-C.jejuni_strain_108-tssM	WP_070210627.1	type VI secretion system membrane subunit TssM	BCW_4222	1175	0	2285
seq10-C.jejuni_strain_108_tssE	WP_002881831.1	type VI secretion system baseplate subunit TssE	BCW_4223	130	4.42e-80	234
seq11-C.jejuni_strain_108_tssF	WP_044779647.1	type VI secretion system baseplate subunit TssF	BCW_4223	573	0	1075
seq13-C.jejuni_strain_108_VgrG	WP_070274975.1	VgrG protein, partial	BCW_4223	246	6.27e-129	389
seq1-C.jejuni_strain_108_tagH	WP_044779682.1	FHA domain-containing protein	BCW_4223	299	0	578
seq2-C.jejuni_strain_108-tssM	WP_070276497.1	type VI secretion system membrane subunit TssM	BCW_4223	1175	0	2279
seq3-C.jejuni_strain_108_tssD	WP_044779685.1	Hcp family type VI secretion system effector	BCW_4223	171	1.21e-125	353
seq4-C.jejuni_strain_108_tssL	WP_002881837.1	DotU family type IV/VI secretion system protein	BCW_4223	257	0	505
seq5-C.jejuni_strain_108_tssK	WP_002779660.1	type VI secretion system baseplate subunit TssK	BCW_4223	465	0	932
seq6-C.jejuni_strain_108_tssJ	WP_002779659.1	type VI secretion system lipoprotein TssJ	BCW_4223	148	1.67e-103	295
seq7-C.jejuni_strain_108_tssA	WP_002881835.1	nucleobase:cation symporter	BCW_4223	415	0	809
seq8-C.jejuni_strain_108_tssB	WP_002881833.1	type VI secretion system contractile sheath small subunit	BCW_4223	161	1.02e-110	314
seq9-C.jejuni_strain_108_tssC	WP_002881832.1	type VI secretion system contractile sheath large subunit	BCW_4223	484	0	991
seq12-C.jejuni_strain_108_tssG	WP_070277547.1	type VI secretion system baseplate subunit TssG	BCW_4223	302	0	551
seq13-C.jejuni_strain_108_VgrG	WP_148123989.1	type VI secretion system tip protein VgrG, partial	BCW_4223	591	0	1106
seq13-C.jejuni_strain_108_VgrG	WP_070277551.1	type VI secretion system tip protein VgrG, partial	BCW_4223	766	0	983
seq13-C.jejuni_strain_108_VgrG	WP_070277291.1	VgrG protein, partial	BCW_4223	246	2.49e-166	485
seq10-C.jejuni_strain_108_tssE	WP_002881831.1	type VI secretion system baseplate subunit TssE	BCW_4225	130	4.42e-80	234
seq11-C.jejuni_strain_108_tssF	WP_044779647.1	type VI secretion system baseplate subunit TssF	BCW_4225	573	0	1075
seq12-C.jejuni_strain_108_tssG	WP_002881829.1	type VI secretion system baseplate subunit TssG	BCW_4225	302	0	552
seq1-C.jejuni_strain_108_tagH	WP_044779682.1	FHA domain-containing protein	BCW_4225	299	0	578
seq3-C.jejuni_strain_108_tssD	WP_044779685.1	Hcp family type VI secretion system effector	BCW_4225	171	1.21e-125	353
seq4-C.jejuni_strain_108_tssL	WP_002881837.1	DotU family type IV/VI secretion system protein	BCW_4225	257	0	505
seq5-C.jejuni_strain_108_tssK	WP_002779660.1	type VI secretion system baseplate subunit TssK	BCW_4225	465	0	932
seq6-C.jejuni_strain_108_tssJ	WP_002779659.1	type VI secretion system lipoprotein TssJ	BCW_4225	148	1.67e-103	295
seq7-C.jejuni_strain_108_tssA	WP_044779648.1	nucleobase:cation symporter	BCW_4225	415	0	809
seq8-C.jejuni_strain_108_tssB	WP_002881833.1	type VI secretion system contractile sheath small subunit	BCW_4225	161	1.02e-110	314
seq9-C.jejuni_strain_108_tssC	WP_002881832.1	type VI secretion system contractile sheath large subunit	BCW_4225	484	0	991
seq13-C.jejuni_strain_108_VgrG	WP_070211470.1	type VI secretion system tip protein VgrG, partial	BCW_4225	879	0	1160
seq13-C.jejuni_strain_108_VgrG	WP_148116020.1	type VI secretion system tip protein VgrG, partial	BCW_4225	563	0	1004
seq13-C.jejuni_strain_108_VgrG	WP_148116014.1	type VI secretion system tip protein VgrG, partial	BCW_4225	563	0	1001
seq13-C.jejuni_strain_108_VgrG	WP_070210695.1	VgrG protein, partial	BCW_4225	246	1.61e-167	488
seq13-C.jejuni_strain_108_VgrG	WP_070210694.1	VgrG protein, partial	BCW_4225	246	1.2e-130	393
seq2-C.jejuni_strain_108-tssM	WP_070210627.1	type VI secretion system membrane subunit TssM	BCW_4225	1175	0	2285
seq10-C.jejuni_strain_108_tssE	WP_002881831.1	type VI secretion system baseplate subunit TssE	BCW_4228	130	4.42e-80	234
seq11-C.jejuni_strain_108_tssF	WP_044779647.1	type VI secretion system baseplate subunit TssF	BCW_4228	573	0	1075
seq12-C.jejuni_strain_108_tssG	WP_002881829.1	type VI secretion system baseplate subunit TssG	BCW_4228	302	0	552
seq1-C.jejuni_strain_108_tagH	WP_044779682.1	FHA domain-containing protein	BCW_4228	299	0	578
seq3-C.jejuni_strain_108_tssD	WP_044779685.1	Hcp family type VI secretion system effector	BCW_4228	171	1.21e-125	353
seq4-C.jejuni_strain_108_tssL	WP_002881837.1	DotU family type IV/VI secretion system protein	BCW_4228	257	0	505
seq5-C.jejuni_strain_108_tssK	WP_002779660.1	type VI secretion system baseplate subunit TssK	BCW_4228	465	0	932
seq6-C.jejuni_strain_108_tssJ	WP_002779659.1	type VI secretion system lipoprotein TssJ	BCW_4228	148	1.67e-103	295
seq7-C.jejuni_strain_108_tssA	WP_044779648.1	nucleobase:cation symporter	BCW_4228	415	0	809
seq8-C.jejuni_strain_108_tssB	WP_002881833.1	type VI secretion system contractile sheath small subunit	BCW_4228	161	1.02e-110	314
seq9-C.jejuni_strain_108_tssC	WP_002881832.1	type VI secretion system contractile sheath large subunit	BCW_4228	484	0	991
seq13-C.jejuni_strain_108_VgrG	WP_070211470.1	type VI secretion system tip protein VgrG, partial	BCW_4228	879	0	1160
seq13-C.jejuni_strain_108_VgrG	WP_148116020.1	type VI secretion system tip protein VgrG, partial	BCW_4228	563	0	1004
seq13-C.jejuni_strain_108_VgrG	WP_148116014.1	type VI secretion system tip protein VgrG, partial	BCW_4228	563	0	1001
seq13-C.jejuni_strain_108_VgrG	WP_070210695.1	VgrG protein, partial	BCW_4228	246	1.61e-167	488
seq13-C.jejuni_strain_108_VgrG	WP_070210694.1	VgrG protein, partial	BCW_4228	246	1.2e-130	393
seq2-C.jejuni_strain_108-tssM	WP_070210627.1	type VI secretion system membrane subunit TssM	BCW_4228	1175	0	2285
seq10-C.jejuni_strain_108_tssE	WP_002881831.1	type VI secretion system baseplate subunit TssE	BCW_4229	130	4.42e-80	234
seq11-C.jejuni_strain_108_tssF	WP_044779647.1	type VI secretion system baseplate subunit TssF	BCW_4229	573	0	1075
seq12-C.jejuni_strain_108_tssG	WP_002881829.1	type VI secretion system baseplate subunit TssG	BCW_4229	302	0	552
seq1-C.jejuni_strain_108_tagH	WP_044779682.1	FHA domain-containing protein	BCW_4229	299	0	578
seq3-C.jejuni_strain_108_tssD	WP_044779685.1	Hcp family type VI secretion system effector	BCW_4229	171	1.21e-125	353
seq4-C.jejuni_strain_108_tssL	WP_002881837.1	DotU family type IV/VI secretion system protein	BCW_4229	257	0	505
seq5-C.jejuni_strain_108_tssK	WP_002779660.1	type VI secretion system baseplate subunit TssK	BCW_4229	465	0	932
seq6-C.jejuni_strain_108_tssJ	WP_002779659.1	type VI secretion system lipoprotein TssJ	BCW_4229	148	1.67e-103	295
seq7-C.jejuni_strain_108_tssA	WP_044779648.1	nucleobase:cation symporter	BCW_4229	415	0	809
seq8-C.jejuni_strain_108_tssB	WP_002881833.1	type VI secretion system contractile sheath small subunit	BCW_4229	161	1.02e-110	314
seq9-C.jejuni_strain_108_tssC	WP_002881832.1	type VI secretion system contractile sheath large subunit	BCW_4229	484	0	991
seq13-C.jejuni_strain_108_VgrG	WP_070235934.1	type VI secretion system tip protein VgrG, partial	BCW_4229	879	0	1157
seq13-C.jejuni_strain_108_VgrG	WP_148116029.1	type VI secretion system tip protein VgrG, partial	BCW_4229	563	0	1001
seq13-C.jejuni_strain_108_VgrG	WP_148116032.1	type VI secretion system tip protein VgrG, partial	BCW_4229	563	0	998
seq13-C.jejuni_strain_108_VgrG	WP_070210695.1	VgrG protein, partial	BCW_4229	246	1.61e-167	488
seq13-C.jejuni_strain_108_VgrG	WP_070210694.1	VgrG protein, partial	BCW_4229	246	1.2e-130	393
seq2-C.jejuni_strain_108-tssM	WP_070210627.1	type VI secretion system membrane subunit TssM	BCW_4229	1175	0	2285
seq11-C.jejuni_strain_108_tssF	WP_002881830.1	type VI secretion system baseplate subunit TssF	BCW_4231	573	0	1075
seq1-C.jejuni_strain_108_tagH	WP_044779682.1	FHA domain-containing protein	BCW_4231	299	0	578
seq4-C.jejuni_strain_108_tssL	WP_002881837.1	DotU family type IV/VI secretion system protein	BCW_4231	257	0	505
seq5-C.jejuni_strain_108_tssK	WP_002779660.1	type VI secretion system baseplate subunit TssK	BCW_4231	465	0	932
seq6-C.jejuni_strain_108_tssJ	WP_002779659.1	type VI secretion system lipoprotein TssJ	BCW_4231	148	1.67e-103	295
seq7-C.jejuni_strain_108_tssA	WP_044779648.1	nucleobase:cation symporter	BCW_4231	415	0	809
seq8-C.jejuni_strain_108_tssB	WP_002881833.1	type VI secretion system contractile sheath small subunit	BCW_4231	161	1.02e-110	314
seq9-C.jejuni_strain_108_tssC	WP_002881832.1	type VI secretion system contractile sheath large subunit	BCW_4231	484	0	991
seq10-C.jejuni_strain_108_tssE	WP_070209937.1	type VI secretion system baseplate subunit TssE	BCW_4231	130	8.45e-79	231
seq12-C.jejuni_strain_108_tssG	WP_070209936.1	type VI secretion system baseplate subunit TssG	BCW_4231	302	0	550
seq13-C.jejuni_strain_108_VgrG	WP_070298368.1	type VI secretion system tip protein VgrG, partial	BCW_4231	563	0	1044
seq13-C.jejuni_strain_108_VgrG	WP_070298367.1	VgrG protein	BCW_4231	298	0	590
seq2-C.jejuni_strain_108-tssM	WP_070209970.1	type VI secretion system membrane subunit TssM	BCW_4231	1175	0	2283
seq3-C.jejuni_strain_108_tssD	WP_070209971.1	Hcp family type VI secretion system effector	BCW_4231	171	6.07e-125	351
seq10-C.jejuni_strain_108_tssE	WP_002779655.1	type VI secretion system baseplate subunit TssE	BCW_4459	130	3.5e-87	252
seq11-C.jejuni_strain_108_tssF	WP_002779654.1	type VI secretion system baseplate subunit TssF	BCW_4459	573	0	1141
seq12-C.jejuni_strain_108_tssG	WP_057991629.1	type VI secretion system baseplate subunit TssG	BCW_4459	302	0	608
seq1-C.jejuni_strain_108_tagH	WP_002882780.1	FHA domain-containing protein	BCW_4459	299	0	574
seq3-C.jejuni_strain_108_tssD	WP_002779662.1	Hcp family type VI secretion system effector	BCW_4459	171	8.4e-127	356
seq4-C.jejuni_strain_108_tssL	WP_002882778.1	DotU family type IV/VI secretion system protein	BCW_4459	257	0	504
seq5-C.jejuni_strain_108_tssK	WP_002779660.1	type VI secretion system baseplate subunit TssK	BCW_4459	465	0	932
seq6-C.jejuni_strain_108_tssJ	WP_002779659.1	type VI secretion system lipoprotein TssJ	BCW_4459	148	1.67e-103	295
seq8-C.jejuni_strain_108_tssB	WP_002800584.1	type VI secretion system contractile sheath small subunit	BCW_4459	161	2.8e-111	316
seq9-C.jejuni_strain_108_tssC	WP_002800582.1	type VI secretion system contractile sheath large subunit	BCW_4459	484	0	996
seq13-C.jejuni_strain_108_VgrG	WP_070265046.1	type VI secretion protein VgrG, partial	BCW_4459	736	0	1466
seq13-C.jejuni_strain_108_VgrG	WP_070264849.1	type VI secretion protein VgrG	BCW_4459	882	0	1291
seq13-C.jejuni_strain_108_VgrG	WP_070265028.1	VgrG protein, partial	BCW_4459	246	7.2e-166	484
seq13-C.jejuni_strain_108_VgrG	WP_070265036.1	VgrG protein, partial	BCW_4459	246	1.12e-130	393
seq2-C.jejuni_strain_108-tssM	WP_070265355.1	type VI secretion system membrane subunit TssM	BCW_4459	1175	0	2297
seq7-C.jejuni_strain_108_tssA	WP_070265354.1	nucleobase:cation symporter	BCW_4459	415	0	806
seq10-C.jejuni_strain_108_tssE	WP_002779655.1	type VI secretion system baseplate subunit TssE	BCW_5121	130	3.5e-87	252
seq11-C.jejuni_strain_108_tssF	WP_002779654.1	type VI secretion system baseplate subunit TssF	BCW_5121	573	0	1141
seq12-C.jejuni_strain_108_tssG	WP_002779653.1	type VI secretion system baseplate subunit TssG	BCW_5121	302	0	608
seq1-C.jejuni_strain_108_tagH	WP_002882780.1	FHA domain-containing protein	BCW_5121	299	0	574
seq2-C.jejuni_strain_108-tssM	WP_002902236.1	type VI secretion system membrane subunit TssM	BCW_5121	1175	0	2305
seq3-C.jejuni_strain_108_tssD	WP_002779662.1	Hcp family type VI secretion system effector	BCW_5121	171	8.4e-127	356
seq5-C.jejuni_strain_108_tssK	WP_002779660.1	type VI secretion system baseplate subunit TssK	BCW_5121	465	0	932
seq6-C.jejuni_strain_108_tssJ	WP_002779659.1	type VI secretion system lipoprotein TssJ	BCW_5121	148	1.67e-103	295
seq8-C.jejuni_strain_108_tssB	WP_002800584.1	type VI secretion system contractile sheath small subunit	BCW_5121	161	2.8e-111	316
seq9-C.jejuni_strain_108_tssC	WP_002813025.1	type VI secretion system contractile sheath large subunit	BCW_5121	484	0	998
seq13-C.jejuni_strain_108_VgrG	WP_070313886.1	type VI secretion protein VgrG, partial	BCW_5121	736	0	1454
seq13-C.jejuni_strain_108_VgrG	WP_052788787.1	type VI secretion protein VgrG	BCW_5121	883	0	1283
seq13-C.jejuni_strain_108_VgrG	WP_070313806.1	VgrG protein, partial	BCW_5121	246	5.62e-157	461
seq13-C.jejuni_strain_108_VgrG	WP_070313838.1	VgrG protein, partial	BCW_5121	246	2.23e-128	387
seq4-C.jejuni_strain_108_tssL	WP_044258460.1	DotU family type IV/VI secretion system protein	BCW_5121	257	0	504
seq7-C.jejuni_strain_108_tssA	WP_052813920.1	nucleobase:cation symporter	BCW_5121	415	0	813
seq10-C.jejuni_strain_108_tssE	WP_002779655.1	type VI secretion system baseplate subunit TssE	BCW_5125	130	3.5e-87	252
seq11-C.jejuni_strain_108_tssF	WP_002779654.1	type VI secretion system baseplate subunit TssF	BCW_5125	573	0	1141
seq12-C.jejuni_strain_108_tssG	WP_002779653.1	type VI secretion system baseplate subunit TssG	BCW_5125	302	0	608
seq1-C.jejuni_strain_108_tagH	WP_002882780.1	FHA domain-containing protein	BCW_5125	299	0	574
seq3-C.jejuni_strain_108_tssD	WP_002779662.1	Hcp family type VI secretion system effector	BCW_5125	171	8.4e-127	356
seq5-C.jejuni_strain_108_tssK	WP_002779660.1	type VI secretion system baseplate subunit TssK	BCW_5125	465	0	932
seq8-C.jejuni_strain_108_tssB	WP_002800584.1	type VI secretion system contractile sheath small subunit	BCW_5125	161	2.8e-111	316
seq9-C.jejuni_strain_108_tssC	WP_002869989.1	type VI secretion system contractile sheath large subunit	BCW_5125	484	0	998
seq13-C.jejuni_strain_108_VgrG	WP_070316027.1	type VI secretion protein VgrG	BCW_5125	838	0	1654
seq13-C.jejuni_strain_108_VgrG	WP_070316039.1	type VI secretion protein VgrG	BCW_5125	883	0	1281
seq2-C.jejuni_strain_108-tssM	WP_052778528.1	type VI secretion system membrane subunit TssM	BCW_5125	1175	0	2300
seq4-C.jejuni_strain_108_tssL	WP_002873417.1	DotU family type IV/VI secretion system protein	BCW_5125	257	0	505
seq6-C.jejuni_strain_108_tssJ	WP_060806653.1	type VI secretion system lipoprotein TssJ	BCW_5125	148	8.86e-103	293
seq7-C.jejuni_strain_108_tssA	WP_060806654.1	nucleobase:cation symporter	BCW_5125	415	0	810
seq10-C.jejuni_strain_108_tssE	WP_002779655.1	type VI secretion system baseplate subunit TssE	BCW_5128	130	3.5e-87	252
seq11-C.jejuni_strain_108_tssF	WP_002779654.1	type VI secretion system baseplate subunit TssF	BCW_5128	573	0	1141
seq1-C.jejuni_strain_108_tagH	WP_002882780.1	FHA domain-containing protein	BCW_5128	299	0	574
seq3-C.jejuni_strain_108_tssD	WP_002779662.1	Hcp family type VI secretion system effector	BCW_5128	171	8.4e-127	356
seq4-C.jejuni_strain_108_tssL	WP_002790607.1	DotU family type IV/VI secretion system protein	BCW_5128	257	0	507
seq5-C.jejuni_strain_108_tssK	WP_002779660.1	type VI secretion system baseplate subunit TssK	BCW_5128	465	0	932
seq8-C.jejuni_strain_108_tssB	WP_002800584.1	type VI secretion system contractile sheath small subunit	BCW_5128	161	2.8e-111	316
seq9-C.jejuni_strain_108_tssC	WP_002869989.1	type VI secretion system contractile sheath large subunit	BCW_5128	484	0	998
seq12-C.jejuni_strain_108_tssG	WP_070309016.1	type VI secretion protein, partial	BCW_5128	214	1.05e-152	429
seq12-C.jejuni_strain_108_tssG	WP_141079894.1	type VI secretion system baseplate subunit TssG, partial	BCW_5128	108	4.21e-72	221
seq13-C.jejuni_strain_108_VgrG	WP_070309020.1	type VI secretion protein VgrG, partial	BCW_5128	723	0	1432
seq13-C.jejuni_strain_108_VgrG	WP_070309018.1	VgrG protein, partial	BCW_5128	186	1.62e-118	359
seq13-C.jejuni_strain_108_VgrG	WP_070308998.1	type VI secretion protein VgrG	BCW_5128	85	1.94e-13	71
seq2-C.jejuni_strain_108-tssM	WP_070309114.1	type VI secretion system membrane subunit TssM	BCW_5128	1175	0	2304
seq6-C.jejuni_strain_108_tssJ	WP_060806653.1	type VI secretion system lipoprotein TssJ	BCW_5128	148	8.86e-103	293
seq7-C.jejuni_strain_108_tssA	WP_060806654.1	nucleobase:cation symporter	BCW_5128	415	0	810
seq10-C.jejuni_strain_108_tssE	WP_002779655.1	type VI secretion system baseplate subunit TssE	BCW_5143	130	3.5e-87	252
seq11-C.jejuni_strain_108_tssF	WP_002779654.1	type VI secretion system baseplate subunit TssF	BCW_5143	573	0	1141
seq1-C.jejuni_strain_108_tagH	WP_002882780.1	FHA domain-containing protein	BCW_5143	299	0	574
seq3-C.jejuni_strain_108_tssD	WP_002779662.1	Hcp family type VI secretion system effector	BCW_5143	171	8.4e-127	356
seq5-C.jejuni_strain_108_tssK	WP_002779660.1	type VI secretion system baseplate subunit TssK	BCW_5143	465	0	932
seq6-C.jejuni_strain_108_tssJ	WP_002779659.1	type VI secretion system lipoprotein TssJ	BCW_5143	148	1.67e-103	295
seq7-C.jejuni_strain_108_tssA	WP_002779658.1	nucleobase:cation symporter	BCW_5143	415	0	816
seq8-C.jejuni_strain_108_tssB	WP_002800584.1	type VI secretion system contractile sheath small subunit	BCW_5143	161	2.8e-111	316
seq9-C.jejuni_strain_108_tssC	WP_002813025.1	type VI secretion system contractile sheath large subunit	BCW_5143	484	0	998
seq12-C.jejuni_strain_108_tssG	WP_070303032.1	type VI secretion protein, partial	BCW_5143	214	1.57e-153	431
seq12-C.jejuni_strain_108_tssG	WP_141079894.1	type VI secretion system baseplate subunit TssG, partial	BCW_5143	108	4.21e-72	221
seq13-C.jejuni_strain_108_VgrG	WP_148129155.1	type VI secretion protein VgrG, partial	BCW_5143	672	0	1342
seq13-C.jejuni_strain_108_VgrG	WP_070303730.1	hypothetical protein	BCW_5143	54	4.07e-12	66
seq2-C.jejuni_strain_108-tssM	WP_070302913.1	type VI secretion system membrane subunit TssM, partial	BCW_5143	1152	0	2262
seq4-C.jejuni_strain_108_tssL	WP_002908498.1	DotU family type IV/VI secretion system protein	BCW_5143	257	0	505
seq10-C.jejuni_strain_108_tssE	WP_002779655.1	type VI secretion system baseplate subunit TssE	BCW_5145	130	3.5e-87	252
seq11-C.jejuni_strain_108_tssF	WP_002779654.1	type VI secretion system baseplate subunit TssF	BCW_5145	573	0	1141
seq12-C.jejuni_strain_108_tssG	WP_002779653.1	type VI secretion system baseplate subunit TssG	BCW_5145	302	0	608
seq1-C.jejuni_strain_108_tagH	WP_002882780.1	FHA domain-containing protein	BCW_5145	299	0	574
seq3-C.jejuni_strain_108_tssD	WP_002779662.1	Hcp family type VI secretion system effector	BCW_5145	171	8.4e-127	356
seq4-C.jejuni_strain_108_tssL	WP_002869988.1	DotU family type IV/VI secretion system protein	BCW_5145	257	0	503
seq5-C.jejuni_strain_108_tssK	WP_002779660.1	type VI secretion system baseplate subunit TssK	BCW_5145	465	0	932
seq6-C.jejuni_strain_108_tssJ	WP_002779659.1	type VI secretion system lipoprotein TssJ	BCW_5145	148	1.67e-103	295
seq7-C.jejuni_strain_108_tssA	WP_002779658.1	nucleobase:cation symporter	BCW_5145	415	0	816
seq8-C.jejuni_strain_108_tssB	WP_002800584.1	type VI secretion system contractile sheath small subunit	BCW_5145	161	2.8e-111	316
seq9-C.jejuni_strain_108_tssC	WP_002813025.1	type VI secretion system contractile sheath large subunit	BCW_5145	484	0	998
seq13-C.jejuni_strain_108_VgrG	WP_070315375.1	type VI secretion protein VgrG	BCW_5145	838	0	1656
seq2-C.jejuni_strain_108-tssM	WP_052778528.1	type VI secretion system membrane subunit TssM	BCW_5145	1175	0	2300
seq10-C.jejuni_strain_108_tssE	WP_002779655.1	type VI secretion system baseplate subunit TssE	BCW_5146	130	3.5e-87	252
seq12-C.jejuni_strain_108_tssG	WP_002779653.1	type VI secretion system baseplate subunit TssG	BCW_5146	302	0	608
seq5-C.jejuni_strain_108_tssK	WP_002779660.1	type VI secretion system baseplate subunit TssK	BCW_5146	465	0	932
seq8-C.jejuni_strain_108_tssB	WP_002800584.1	type VI secretion system contractile sheath small subunit	BCW_5146	161	2.8e-111	316
seq9-C.jejuni_strain_108_tssC	WP_002869989.1	type VI secretion system contractile sheath large subunit	BCW_5146	484	0	998
seq11-C.jejuni_strain_108_tssF	WP_070311199.1	type VI secretion system baseplate subunit TssF	BCW_5146	573	0	1139
seq13-C.jejuni_strain_108_VgrG	WP_060809548.1	hypothetical protein	BCW_5146	255	7.96e-171	497
seq1-C.jejuni_strain_108_tagH	WP_032582810.1	FHA domain-containing protein	BCW_5146	299	0	576
seq2-C.jejuni_strain_108-tssM	WP_044258463.1	type VI secretion system membrane subunit TssM	BCW_5146	1175	0	2301
seq3-C.jejuni_strain_108_tssD	WP_032582813.1	Hcp family type VI secretion system effector	BCW_5146	171	1.47e-126	355
seq4-C.jejuni_strain_108_tssL	WP_002873417.1	DotU family type IV/VI secretion system protein	BCW_5146	257	0	505
seq6-C.jejuni_strain_108_tssJ	WP_060806653.1	type VI secretion system lipoprotein TssJ	BCW_5146	148	8.86e-103	293
seq7-C.jejuni_strain_108_tssA	WP_060806654.1	nucleobase:cation symporter	BCW_5146	415	0	810
seq10-C.jejuni_strain_108_tssE	WP_002779655.1	type VI secretion system baseplate subunit TssE	BCW_5150	130	3.5e-87	252
seq11-C.jejuni_strain_108_tssF	WP_002779654.1	type VI secretion system baseplate subunit TssF	BCW_5150	573	0	1141
seq1-C.jejuni_strain_108_tagH	WP_002882780.1	FHA domain-containing protein	BCW_5150	299	0	574
seq3-C.jejuni_strain_108_tssD	WP_002779662.1	Hcp family type VI secretion system effector	BCW_5150	171	8.4e-127	356
seq5-C.jejuni_strain_108_tssK	WP_002779660.1	type VI secretion system baseplate subunit TssK	BCW_5150	465	0	932
seq6-C.jejuni_strain_108_tssJ	WP_002779659.1	type VI secretion system lipoprotein TssJ	BCW_5150	148	1.67e-103	295
seq7-C.jejuni_strain_108_tssA	WP_002779658.1	nucleobase:cation symporter	BCW_5150	415	0	816
seq8-C.jejuni_strain_108_tssB	WP_002800584.1	type VI secretion system contractile sheath small subunit	BCW_5150	161	2.8e-111	316
seq9-C.jejuni_strain_108_tssC	WP_002813025.1	type VI secretion system contractile sheath large subunit	BCW_5150	484	0	998
seq12-C.jejuni_strain_108_tssG	WP_070303032.1	type VI secretion protein, partial	BCW_5150	214	1.57e-153	431
seq12-C.jejuni_strain_108_tssG	WP_141079894.1	type VI secretion system baseplate subunit TssG, partial	BCW_5150	108	4.21e-72	221
seq13-C.jejuni_strain_108_VgrG	WP_148129026.1	type VI secretion protein VgrG, partial	BCW_5150	672	0	1340
seq13-C.jejuni_strain_108_VgrG	WP_070303912.1	VgrG protein, partial	BCW_5150	246	1.04e-165	483
seq13-C.jejuni_strain_108_VgrG	WP_070303730.1	hypothetical protein	BCW_5150	54	4.07e-12	66
seq2-C.jejuni_strain_108-tssM	WP_070302913.1	type VI secretion system membrane subunit TssM, partial	BCW_5150	1152	0	2262
seq4-C.jejuni_strain_108_tssL	WP_002908498.1	DotU family type IV/VI secretion system protein	BCW_5150	257	0	505
seq1-C.jejuni_strain_108_tagH	WP_002867144.1	hypothetical protein	BCW_5152	299	0	574
seq10-C.jejuni_strain_108_tssE	WP_002779655.1	type VI secretion system baseplate subunit TssE	BCW_5156	130	3.5e-87	252
seq11-C.jejuni_strain_108_tssF	WP_002779654.1	type VI secretion system baseplate subunit TssF	BCW_5156	573	0	1141
seq12-C.jejuni_strain_108_tssG	WP_002779653.1	type VI secretion system baseplate subunit TssG	BCW_5156	302	0	608
seq1-C.jejuni_strain_108_tagH	WP_002779664.1	FHA domain-containing protein	BCW_5156	299	0	581
seq2-C.jejuni_strain_108-tssM	WP_002902236.1	type VI secretion system membrane subunit TssM	BCW_5156	1175	0	2305
seq3-C.jejuni_strain_108_tssD	WP_002779662.1	Hcp family type VI secretion system effector	BCW_5156	171	8.4e-127	356
seq5-C.jejuni_strain_108_tssK	WP_002779660.1	type VI secretion system baseplate subunit TssK	BCW_5156	465	0	932
seq6-C.jejuni_strain_108_tssJ	WP_002779659.1	type VI secretion system lipoprotein TssJ	BCW_5156	148	1.67e-103	295
seq7-C.jejuni_strain_108_tssA	WP_002779658.1	nucleobase:cation symporter	BCW_5156	415	0	816
seq8-C.jejuni_strain_108_tssB	WP_002800584.1	type VI secretion system contractile sheath small subunit	BCW_5156	161	2.8e-111	316
seq9-C.jejuni_strain_108_tssC	WP_002813025.1	type VI secretion system contractile sheath large subunit	BCW_5156	484	0	998
seq13-C.jejuni_strain_108_VgrG	WP_070315164.1	type VI secretion protein VgrG	BCW_5156	883	0	1288
seq4-C.jejuni_strain_108_tssL	WP_002908498.1	DotU family type IV/VI secretion system protein	BCW_5156	257	0	505
seq10-C.jejuni_strain_108_tssE	WP_002779655.1	type VI secretion system baseplate subunit TssE	BCW_5157	130	3.5e-87	252
seq11-C.jejuni_strain_108_tssF	WP_002779654.1	type VI secretion system baseplate subunit TssF	BCW_5157	573	0	1141
seq12-C.jejuni_strain_108_tssG	WP_002779653.1	type VI secretion system baseplate subunit TssG	BCW_5157	302	0	608
seq1-C.jejuni_strain_108_tagH	WP_002779664.1	FHA domain-containing protein	BCW_5157	299	0	581
seq2-C.jejuni_strain_108-tssM	WP_002902236.1	type VI secretion system membrane subunit TssM	BCW_5157	1175	0	2305
seq3-C.jejuni_strain_108_tssD	WP_002779662.1	Hcp family type VI secretion system effector	BCW_5157	171	8.4e-127	356
seq5-C.jejuni_strain_108_tssK	WP_002779660.1	type VI secretion system baseplate subunit TssK	BCW_5157	465	0	932
seq6-C.jejuni_strain_108_tssJ	WP_002779659.1	type VI secretion system lipoprotein TssJ	BCW_5157	148	1.67e-103	295
seq7-C.jejuni_strain_108_tssA	WP_002779658.1	nucleobase:cation symporter	BCW_5157	415	0	816
seq8-C.jejuni_strain_108_tssB	WP_002800584.1	type VI secretion system contractile sheath small subunit	BCW_5157	161	2.8e-111	316
seq9-C.jejuni_strain_108_tssC	WP_002813025.1	type VI secretion system contractile sheath large subunit	BCW_5157	484	0	998
seq13-C.jejuni_strain_108_VgrG	WP_074483279.1	type VI secretion protein VgrG, partial	BCW_5157	731	0	1458
seq4-C.jejuni_strain_108_tssL	WP_002908498.1	DotU family type IV/VI secretion system protein	BCW_5157	257	0	505
seq10-C.jejuni_strain_108_tssE	WP_002779655.1	type VI secretion system baseplate subunit TssE	BCW_5161	130	3.5e-87	252
seq11-C.jejuni_strain_108_tssF	WP_002779654.1	type VI secretion system baseplate subunit TssF	BCW_5161	573	0	1141
seq12-C.jejuni_strain_108_tssG	WP_002779653.1	type VI secretion system baseplate subunit TssG	BCW_5161	302	0	608
seq1-C.jejuni_strain_108_tagH	WP_002882780.1	FHA domain-containing protein	BCW_5161	299	0	574
seq3-C.jejuni_strain_108_tssD	WP_002779662.1	Hcp family type VI secretion system effector	BCW_5161	171	8.4e-127	356
seq5-C.jejuni_strain_108_tssK	WP_002779660.1	type VI secretion system baseplate subunit TssK	BCW_5161	465	0	932
seq6-C.jejuni_strain_108_tssJ	WP_002779659.1	type VI secretion system lipoprotein TssJ	BCW_5161	148	1.67e-103	295
seq7-C.jejuni_strain_108_tssA	WP_002779658.1	nucleobase:cation symporter	BCW_5161	415	0	816
seq8-C.jejuni_strain_108_tssB	WP_002800584.1	type VI secretion system contractile sheath small subunit	BCW_5161	161	2.8e-111	316
seq9-C.jejuni_strain_108_tssC	WP_002813025.1	type VI secretion system contractile sheath large subunit	BCW_5161	484	0	998
seq13-C.jejuni_strain_108_VgrG	WP_070314422.1	type VI secretion protein VgrG, partial	BCW_5161	736	0	1456
seq13-C.jejuni_strain_108_VgrG	WP_052788787.1	type VI secretion protein VgrG	BCW_5161	883	0	1283
seq13-C.jejuni_strain_108_VgrG	WP_070314465.1	VgrG protein, partial	BCW_5161	246	1.18e-159	468
seq13-C.jejuni_strain_108_VgrG	WP_071169288.1	VgrG protein, partial	BCW_5161	246	1.63e-128	387
seq2-C.jejuni_strain_108-tssM	WP_002934830.1	type VI secretion system membrane subunit TssM	BCW_5161	1175	0	2301
seq4-C.jejuni_strain_108_tssL	WP_002908498.1	DotU family type IV/VI secretion system protein	BCW_5161	257	0	505
seq10-C.jejuni_strain_108_tssE	WP_002779655.1	type VI secretion system baseplate subunit TssE	BCW_5162	130	3.5e-87	252
seq11-C.jejuni_strain_108_tssF	WP_002779654.1	type VI secretion system baseplate subunit TssF	BCW_5162	573	0	1141
seq12-C.jejuni_strain_108_tssG	WP_002779653.1	type VI secretion system baseplate subunit TssG	BCW_5162	302	0	608
seq13-C.jejuni_strain_108_VgrG	WP_052778526.1	type VI secretion protein VgrG	BCW_5162	882	0	1289
seq1-C.jejuni_strain_108_tagH	WP_002882780.1	FHA domain-containing protein	BCW_5162	299	0	574
seq3-C.jejuni_strain_108_tssD	WP_002779662.1	Hcp family type VI secretion system effector	BCW_5162	171	8.4e-127	356
seq4-C.jejuni_strain_108_tssL	WP_002869988.1	DotU family type IV/VI secretion system protein	BCW_5162	257	0	503
seq5-C.jejuni_strain_108_tssK	WP_002779660.1	type VI secretion system baseplate subunit TssK	BCW_5162	465	0	932
seq6-C.jejuni_strain_108_tssJ	WP_002779659.1	type VI secretion system lipoprotein TssJ	BCW_5162	148	1.67e-103	295
seq7-C.jejuni_strain_108_tssA	WP_002779658.1	nucleobase:cation symporter	BCW_5162	415	0	816
seq8-C.jejuni_strain_108_tssB	WP_002800584.1	type VI secretion system contractile sheath small subunit	BCW_5162	161	2.8e-111	316
seq9-C.jejuni_strain_108_tssC	WP_002813025.1	type VI secretion system contractile sheath large subunit	BCW_5162	484	0	998
seq13-C.jejuni_strain_108_VgrG	WP_052790986.1	type VI secretion protein VgrG	BCW_5162	838	0	1658
seq2-C.jejuni_strain_108-tssM	WP_052778528.1	type VI secretion system membrane subunit TssM	BCW_5162	1175	0	2300
seq10-C.jejuni_strain_108_tssE	WP_002779655.1	type VI secretion system baseplate subunit TssE	BCW_5170	130	3.5e-87	252
seq11-C.jejuni_strain_108_tssF	WP_002779654.1	type VI secretion system baseplate subunit TssF	BCW_5170	573	0	1141
seq12-C.jejuni_strain_108_tssG	WP_002779653.1	type VI secretion system baseplate subunit TssG	BCW_5170	302	0	608
seq1-C.jejuni_strain_108_tagH	WP_002779664.1	FHA domain-containing protein	BCW_5170	299	0	581
seq2-C.jejuni_strain_108-tssM	WP_002902236.1	type VI secretion system membrane subunit TssM	BCW_5170	1175	0	2305
seq3-C.jejuni_strain_108_tssD	WP_002779662.1	Hcp family type VI secretion system effector	BCW_5170	171	8.4e-127	356
seq4-C.jejuni_strain_108_tssL	WP_002869988.1	DotU family type IV/VI secretion system protein	BCW_5170	257	0	503
seq5-C.jejuni_strain_108_tssK	WP_002779660.1	type VI secretion system baseplate subunit TssK	BCW_5170	465	0	932
seq7-C.jejuni_strain_108_tssA	WP_002779658.1	nucleobase:cation symporter	BCW_5170	415	0	816
seq8-C.jejuni_strain_108_tssB	WP_002800584.1	type VI secretion system contractile sheath small subunit	BCW_5170	161	2.8e-111	316
seq9-C.jejuni_strain_108_tssC	WP_002813025.1	type VI secretion system contractile sheath large subunit	BCW_5170	484	0	998
seq13-C.jejuni_strain_108_VgrG	WP_071169989.1	type VI secretion protein VgrG	BCW_5170	838	0	1653
seq13-C.jejuni_strain_108_VgrG	WP_071169991.1	type VI secretion protein VgrG	BCW_5170	882	0	1284
seq6-C.jejuni_strain_108_tssJ	WP_032585050.1	type VI secretion system lipoprotein TssJ	BCW_5170	148	7.35e-103	293
seq10-C.jejuni_strain_108_tssE	WP_002779655.1	type VI secretion system baseplate subunit TssE	BCW_5171	130	3.5e-87	252
seq11-C.jejuni_strain_108_tssF	WP_002779654.1	type VI secretion system baseplate subunit TssF	BCW_5171	573	0	1141
seq12-C.jejuni_strain_108_tssG	WP_002779653.1	type VI secretion system baseplate subunit TssG	BCW_5171	302	0	608
seq1-C.jejuni_strain_108_tagH	WP_002779664.1	FHA domain-containing protein	BCW_5171	299	0	581
seq3-C.jejuni_strain_108_tssD	WP_002779662.1	Hcp family type VI secretion system effector	BCW_5171	171	8.4e-127	356
seq5-C.jejuni_strain_108_tssK	WP_002779660.1	type VI secretion system baseplate subunit TssK	BCW_5171	465	0	932
seq6-C.jejuni_strain_108_tssJ	WP_002779659.1	type VI secretion system lipoprotein TssJ	BCW_5171	148	1.67e-103	295
seq7-C.jejuni_strain_108_tssA	WP_002779658.1	nucleobase:cation symporter	BCW_5171	415	0	816
seq8-C.jejuni_strain_108_tssB	WP_002800584.1	type VI secretion system contractile sheath small subunit	BCW_5171	161	2.8e-111	316
seq9-C.jejuni_strain_108_tssC	WP_002869989.1	type VI secretion system contractile sheath large subunit	BCW_5171	484	0	998
seq13-C.jejuni_strain_108_VgrG	WP_141107859.1	type VI secretion protein VgrG, partial	BCW_5171	630	0	1255
seq13-C.jejuni_strain_108_VgrG	WP_079862990.1	hypothetical protein	BCW_5171	136	1.6e-77	250
seq2-C.jejuni_strain_108-tssM	WP_044258463.1	type VI secretion system membrane subunit TssM	BCW_5171	1175	0	2301
seq4-C.jejuni_strain_108_tssL	WP_044258460.1	DotU family type IV/VI secretion system protein	BCW_5171	257	0	504
seq10-C.jejuni_strain_108_tssE	WP_002779655.1	type VI secretion system baseplate subunit TssE	BCW_5174	130	3.5e-87	252
seq11-C.jejuni_strain_108_tssF	WP_002779654.1	type VI secretion system baseplate subunit TssF	BCW_5174	573	0	1141
seq1-C.jejuni_strain_108_tagH	WP_002779664.1	FHA domain-containing protein	BCW_5174	299	0	581
seq3-C.jejuni_strain_108_tssD	WP_002779662.1	Hcp family type VI secretion system effector	BCW_5174	171	8.4e-127	356
seq5-C.jejuni_strain_108_tssK	WP_002779660.1	type VI secretion system baseplate subunit TssK	BCW_5174	465	0	932
seq6-C.jejuni_strain_108_tssJ	WP_002779659.1	type VI secretion system lipoprotein TssJ	BCW_5174	148	1.67e-103	295
seq7-C.jejuni_strain_108_tssA	WP_002779658.1	nucleobase:cation symporter	BCW_5174	415	0	816
seq8-C.jejuni_strain_108_tssB	WP_002800584.1	type VI secretion system contractile sheath small subunit	BCW_5174	161	2.8e-111	316
seq9-C.jejuni_strain_108_tssC	WP_002813025.1	type VI secretion system contractile sheath large subunit	BCW_5174	484	0	998
seq12-C.jejuni_strain_108_tssG	WP_070303032.1	type VI secretion protein, partial	BCW_5174	214	1.57e-153	431
seq12-C.jejuni_strain_108_tssG	WP_141079894.1	type VI secretion system baseplate subunit TssG, partial	BCW_5174	108	4.21e-72	221
seq13-C.jejuni_strain_108_VgrG	WP_070315164.1	type VI secretion protein VgrG	BCW_5174	883	0	1288
seq13-C.jejuni_strain_108_VgrG	WP_070315147.1	VgrG protein	BCW_5174	255	3.87e-172	500
seq13-C.jejuni_strain_108_VgrG	WP_070303730.1	hypothetical protein	BCW_5174	54	4.07e-12	66
seq2-C.jejuni_strain_108-tssM	WP_070302913.1	type VI secretion system membrane subunit TssM, partial	BCW_5174	1152	0	2262
seq4-C.jejuni_strain_108_tssL	WP_002908498.1	DotU family type IV/VI secretion system protein	BCW_5174	257	0	505
seq10-C.jejuni_strain_108_tssE	WP_070234022.1	type VI secretion system baseplate subunit TssE	BCW_6453	130	1.43e-79	233
seq11-C.jejuni_strain_108_tssF	WP_070234020.1	type VI secretion system baseplate subunit TssF	BCW_6453	573	0	1078
seq12-C.jejuni_strain_108_tssG	WP_070234018.1	type VI secretion system baseplate subunit TssG	BCW_6453	302	0	551
seq13-C.jejuni_strain_108_VgrG	WP_070276290.1	type VI secretion system tip protein VgrG, partial	BCW_6453	804	0	1057
seq13-C.jejuni_strain_108_VgrG	WP_070276289.1	hypothetical protein, partial	BCW_6453	363	0	709
seq13-C.jejuni_strain_108_VgrG	WP_070276088.1	VgrG protein, partial	BCW_6453	229	1.25e-155	457
seq13-C.jejuni_strain_108_VgrG	WP_070276089.1	VgrG protein, partial	BCW_6453	237	6.54e-125	378
seq1-C.jejuni_strain_108_tagH	WP_044779682.1	FHA domain-containing protein	BCW_6453	299	0	578
seq2-C.jejuni_strain_108-tssM	WP_070276497.1	type VI secretion system membrane subunit TssM	BCW_6453	1175	0	2279
seq3-C.jejuni_strain_108_tssD	WP_044779685.1	Hcp family type VI secretion system effector	BCW_6453	171	1.21e-125	353
seq4-C.jejuni_strain_108_tssL	WP_002881837.1	DotU family type IV/VI secretion system protein	BCW_6453	257	0	505
seq5-C.jejuni_strain_108_tssK	WP_002779660.1	type VI secretion system baseplate subunit TssK	BCW_6453	465	0	932
seq6-C.jejuni_strain_108_tssJ	WP_002779659.1	type VI secretion system lipoprotein TssJ	BCW_6453	148	1.67e-103	295
seq7-C.jejuni_strain_108_tssA	WP_002881835.1	nucleobase:cation symporter	BCW_6453	415	0	809
seq8-C.jejuni_strain_108_tssB	WP_002881833.1	type VI secretion system contractile sheath small subunit	BCW_6453	161	1.02e-110	314
seq9-C.jejuni_strain_108_tssC	WP_070234023.1	type VI secretion system contractile sheath large subunit	BCW_6453	484	0	989
seq10-C.jejuni_strain_108_tssE	WP_002881831.1	type VI secretion system baseplate subunit TssE	BCW_6454	130	4.42e-80	234
seq11-C.jejuni_strain_108_tssF	WP_044779647.1	type VI secretion system baseplate subunit TssF	BCW_6454	573	0	1075
seq12-C.jejuni_strain_108_tssG	WP_002881829.1	type VI secretion system baseplate subunit TssG	BCW_6454	302	0	552
seq1-C.jejuni_strain_108_tagH	WP_044779682.1	FHA domain-containing protein	BCW_6454	299	0	578
seq3-C.jejuni_strain_108_tssD	WP_044779685.1	Hcp family type VI secretion system effector	BCW_6454	171	1.21e-125	353
seq4-C.jejuni_strain_108_tssL	WP_002881837.1	DotU family type IV/VI secretion system protein	BCW_6454	257	0	505
seq5-C.jejuni_strain_108_tssK	WP_002779660.1	type VI secretion system baseplate subunit TssK	BCW_6454	465	0	932
seq6-C.jejuni_strain_108_tssJ	WP_002779659.1	type VI secretion system lipoprotein TssJ	BCW_6454	148	1.67e-103	295
seq7-C.jejuni_strain_108_tssA	WP_044779648.1	nucleobase:cation symporter	BCW_6454	415	0	809
seq8-C.jejuni_strain_108_tssB	WP_002881833.1	type VI secretion system contractile sheath small subunit	BCW_6454	161	1.02e-110	314
seq9-C.jejuni_strain_108_tssC	WP_002881832.1	type VI secretion system contractile sheath large subunit	BCW_6454	484	0	991
seq13-C.jejuni_strain_108_VgrG	WP_070298367.1	VgrG protein	BCW_6454	298	0	590
seq2-C.jejuni_strain_108-tssM	WP_044779684.1	type VI secretion system membrane subunit TssM	BCW_6454	1175	0	2284
seq13-C.jejuni_strain_108_VgrG	WP_148116684.1	type VI secretion system tip protein VgrG, partial	BCW_6456	508	0	946
seq13-C.jejuni_strain_108_VgrG	WP_070284497.1	hypothetical protein, partial	BCW_6456	337	0	663
seq13-C.jejuni_strain_108_VgrG	WP_070284174.1	VgrG protein, partial	BCW_6456	203	2.27e-96	302
seq13-C.jejuni_strain_108_VgrG	WP_070283582.1	type VI secretion protein VgrG	BCW_6456	85	8.85e-15	75
seq10-C.jejuni_strain_108_tssE	WP_002779655.1	type VI secretion system baseplate subunit TssE	BCW_7438	130	3.5e-87	252
seq11-C.jejuni_strain_108_tssF	WP_002779654.1	type VI secretion system baseplate subunit TssF	BCW_7438	573	0	1141
seq12-C.jejuni_strain_108_tssG	WP_057991629.1	type VI secretion system baseplate subunit TssG	BCW_7438	302	0	608
seq1-C.jejuni_strain_108_tagH	WP_002882780.1	FHA domain-containing protein	BCW_7438	299	0	574
seq4-C.jejuni_strain_108_tssL	WP_002882778.1	DotU family type IV/VI secretion system protein	BCW_7438	257	0	504
seq5-C.jejuni_strain_108_tssK	WP_002779660.1	type VI secretion system baseplate subunit TssK	BCW_7438	465	0	932
seq6-C.jejuni_strain_108_tssJ	WP_002779659.1	type VI secretion system lipoprotein TssJ	BCW_7438	148	1.67e-103	295
seq8-C.jejuni_strain_108_tssB	WP_002800584.1	type VI secretion system contractile sheath small subunit	BCW_7438	161	2.8e-111	316
seq9-C.jejuni_strain_108_tssC	WP_002800582.1	type VI secretion system contractile sheath large subunit	BCW_7438	484	0	996
seq13-C.jejuni_strain_108_VgrG	WP_070265046.1	type VI secretion protein VgrG, partial	BCW_7438	736	0	1466
seq13-C.jejuni_strain_108_VgrG	WP_070264849.1	type VI secretion protein VgrG	BCW_7438	882	0	1291
seq13-C.jejuni_strain_108_VgrG	WP_070265028.1	VgrG protein, partial	BCW_7438	246	7.2e-166	484
seq13-C.jejuni_strain_108_VgrG	WP_070265036.1	VgrG protein, partial	BCW_7438	246	1.12e-130	393
seq2-C.jejuni_strain_108-tssM	WP_070265355.1	type VI secretion system membrane subunit TssM	BCW_7438	1175	0	2297
seq3-C.jejuni_strain_108_tssD	WP_070300616.1	Hcp family type VI secretion system effector	BCW_7438	171	4.27e-122	344
seq7-C.jejuni_strain_108_tssA	WP_070265354.1	nucleobase:cation symporter	BCW_7438	415	0	806
seq10-C.jejuni_strain_108_tssE	WP_002779655.1	type VI secretion system baseplate subunit TssE	BJ-CJD120	130	3.5e-87	252
seq11-C.jejuni_strain_108_tssF	WP_002779654.1	type VI secretion system baseplate subunit TssF	BJ-CJD120	573	0	1141
seq12-C.jejuni_strain_108_tssG	WP_002779653.1	type VI secretion system baseplate subunit TssG	BJ-CJD120	302	0	608
seq1-C.jejuni_strain_108_tagH	WP_002882780.1	FHA domain-containing protein	BJ-CJD120	299	0	574
seq3-C.jejuni_strain_108_tssD	WP_002779662.1	Hcp family type VI secretion system effector	BJ-CJD120	171	8.4e-127	356
seq4-C.jejuni_strain_108_tssL	WP_002869988.1	DotU family type IV/VI secretion system protein	BJ-CJD120	257	0	503
seq6-C.jejuni_strain_108_tssJ	WP_002779659.1	type VI secretion system lipoprotein TssJ	BJ-CJD120	148	1.67e-103	295
seq7-C.jejuni_strain_108_tssA	WP_002779658.1	type VI secretion system domain-containing protein	BJ-CJD120	415	0	816
seq8-C.jejuni_strain_108_tssB	WP_002800584.1	type VI secretion system contractile sheath small subunit	BJ-CJD120	161	2.8e-111	316
seq9-C.jejuni_strain_108_tssC	WP_002813025.1	type VI secretion system contractile sheath large subunit	BJ-CJD120	484	0	998
seq13-C.jejuni_strain_108_VgrG	WP_060809548.1	hypothetical protein	BJ-CJD120	255	7.96e-171	497
seq2-C.jejuni_strain_108-tssM	WP_052778528.1	type VI secretion system membrane subunit TssM	BJ-CJD120	1175	0	2300
seq5-C.jejuni_strain_108_tssK	WP_060809594.1	type VI secretion system baseplate subunit TssK	BJ-CJD120	465	0	930
seq10-C.jejuni_strain_108_tssE	WP_002779655.1	type VI secretion system baseplate subunit TssE	BJ-CJD63	130	3.5e-87	252
seq11-C.jejuni_strain_108_tssF	WP_002779654.1	type VI secretion system baseplate subunit TssF	BJ-CJD63	573	0	1141
seq12-C.jejuni_strain_108_tssG	WP_002779653.1	type VI secretion system baseplate subunit TssG	BJ-CJD63	302	0	608
seq1-C.jejuni_strain_108_tagH	WP_002882780.1	FHA domain-containing protein	BJ-CJD63	299	0	574
seq3-C.jejuni_strain_108_tssD	WP_002779662.1	Hcp family type VI secretion system effector	BJ-CJD63	171	8.4e-127	356
seq4-C.jejuni_strain_108_tssL	WP_002790607.1	DotU family type IV/VI secretion system protein	BJ-CJD63	257	0	507
seq5-C.jejuni_strain_108_tssK	WP_002779660.1	type VI secretion system baseplate subunit TssK	BJ-CJD63	465	0	932
seq8-C.jejuni_strain_108_tssB	WP_002800584.1	type VI secretion system contractile sheath small subunit	BJ-CJD63	161	2.8e-111	316
seq9-C.jejuni_strain_108_tssC	WP_002869989.1	type VI secretion system contractile sheath large subunit	BJ-CJD63	484	0	998
seq13-C.jejuni_strain_108_VgrG	WP_079266433.1	hypothetical protein	BJ-CJD63	136	7.76e-84	267
seq2-C.jejuni_strain_108-tssM	WP_060806652.1	type VI secretion system membrane subunit TssM, partial	BJ-CJD63	1158	0	2271
seq6-C.jejuni_strain_108_tssJ	WP_060806653.1	type VI secretion system lipoprotein TssJ	BJ-CJD63	148	8.86e-103	293
seq7-C.jejuni_strain_108_tssA	WP_060806654.1	type VI secretion system domain-containing protein	BJ-CJD63	415	0	810
seq10-C.jejuni_strain_108_tssE	WP_002881831.1	type VI secretion system baseplate subunit TssE	C10-448	130	4.42e-80	234
seq11-C.jejuni_strain_108_tssF	WP_044779647.1	type VI secretion system baseplate subunit TssF	C10-448	573	0	1075
seq12-C.jejuni_strain_108_tssG	WP_002881829.1	type VI secretion system baseplate subunit TssG	C10-448	302	0	552
seq1-C.jejuni_strain_108_tagH	WP_044779682.1	FHA domain-containing protein	C10-448	299	0	578
seq3-C.jejuni_strain_108_tssD	WP_044779685.1	Hcp family type VI secretion system effector	C10-448	171	1.21e-125	353
seq4-C.jejuni_strain_108_tssL	WP_002881837.1	DotU family type IV/VI secretion system protein	C10-448	257	0	505
seq5-C.jejuni_strain_108_tssK	WP_002779660.1	type VI secretion system baseplate subunit TssK	C10-448	465	0	932
seq6-C.jejuni_strain_108_tssJ	WP_002779659.1	type VI secretion system lipoprotein TssJ	C10-448	148	1.67e-103	295
seq7-C.jejuni_strain_108_tssA	WP_044779648.1	type VI secretion system domain-containing protein	C10-448	415	0	809
seq8-C.jejuni_strain_108_tssB	WP_002881833.1	type VI secretion system contractile sheath small subunit	C10-448	161	1.02e-110	314
seq9-C.jejuni_strain_108_tssC	WP_002881832.1	type VI secretion system contractile sheath large subunit	C10-448	484	0	991
seq13-C.jejuni_strain_108_VgrG	WP_079397006.1	VgrG protein	C10-448	255	1.09e-174	506
seq13-C.jejuni_strain_108_VgrG	WP_044779641.1	hypothetical protein, partial	C10-448	271	6.54e-47	174
seq2-C.jejuni_strain_108-tssM	WP_044779684.1	type VI secretion system membrane subunit TssM	C10-448	1175	0	2284
seq13-C.jejuni_strain_108_VgrG	WP_044780695.1	hypothetical protein	C12-5524	404	0	789
seq13-C.jejuni_strain_108_VgrG	WP_044780778.1	hypothetical protein, partial	C12-5524	294	7.3e-140	419
seq13-C.jejuni_strain_108_VgrG	WP_044780726.1	hypothetical protein	C12-5524	246	3.89e-110	340
seq13-C.jejuni_strain_108_VgrG	WP_044780726.1	hypothetical protein	C1-5523	246	3.89e-110	340
seq13-C.jejuni_strain_108_VgrG	WP_173403816.1	VgrG protein, partial	C1-5523	251	4.78e-109	337
seq10-C.jejuni_strain_108_tssE	WP_002779655.1	type VI secretion system baseplate subunit TssE	CFSAN054107	130	3.5e-87	252
seq11-C.jejuni_strain_108_tssF	WP_002779654.1	type VI secretion system baseplate subunit TssF	CFSAN054107	573	0	1141
seq12-C.jejuni_strain_108_tssG	WP_002779653.1	type VI secretion system baseplate subunit TssG	CFSAN054107	302	0	608
seq1-C.jejuni_strain_108_tagH	WP_002779664.1	FHA domain-containing protein	CFSAN054107	299	0	581
seq3-C.jejuni_strain_108_tssD	WP_002779662.1	Hcp family type VI secretion system effector	CFSAN054107	171	8.4e-127	356
seq4-C.jejuni_strain_108_tssL	WP_002869988.1	DotU family type IV/VI secretion system protein	CFSAN054107	257	0	503
seq5-C.jejuni_strain_108_tssK	WP_002779660.1	type VI secretion system baseplate subunit TssK	CFSAN054107	465	0	932
seq6-C.jejuni_strain_108_tssJ	WP_002779659.1	type VI secretion system lipoprotein TssJ	CFSAN054107	148	1.67e-103	295
seq7-C.jejuni_strain_108_tssA	WP_002779658.1	nucleobase:cation symporter	CFSAN054107	415	0	816
seq8-C.jejuni_strain_108_tssB	WP_002800584.1	type VI secretion system contractile sheath small subunit	CFSAN054107	161	2.8e-111	316
seq9-C.jejuni_strain_108_tssC	WP_002813025.1	type VI secretion system contractile sheath large subunit	CFSAN054107	484	0	998
seq13-C.jejuni_strain_108_VgrG	WP_107131193.1	type VI secretion protein VgrG	CFSAN054107	838	0	1566
seq13-C.jejuni_strain_108_VgrG	WP_052788787.1	type VI secretion protein VgrG	CFSAN054107	883	0	1283
seq13-C.jejuni_strain_108_VgrG	WP_107131194.1	VgrG protein	CFSAN054107	246	1.19e-158	465
seq2-C.jejuni_strain_108-tssM	WP_070318258.1	type VI secretion system membrane subunit TssM	CFSAN054107	1175	0	2301
seq10-C.jejuni_strain_108_tssE	WP_002834709.1	hypothetical protein	CFSAN065294	130	2.33e-86	250
seq11-C.jejuni_strain_108_tssF	WP_002843599.1	type VI secretion system baseplate subunit TssF	CFSAN065294	573	0	1137
seq12-C.jejuni_strain_108_tssG	WP_002779653.1	type VI secretion system baseplate subunit TssG	CFSAN065294	302	0	608
seq1-C.jejuni_strain_108_tagH	WP_002882780.1	FHA domain-containing protein	CFSAN065294	299	0	574
seq3-C.jejuni_strain_108_tssD	WP_002779662.1	Hcp family type VI secretion system effector	CFSAN065294	171	8.4e-127	356
seq4-C.jejuni_strain_108_tssL	WP_002790607.1	DotU family type IV/VI secretion system protein	CFSAN065294	257	0	507
seq5-C.jejuni_strain_108_tssK	WP_002813029.1	type VI secretion system baseplate subunit TssK	CFSAN065294	465	0	930
seq6-C.jejuni_strain_108_tssJ	WP_002779659.1	type VI secretion system lipoprotein TssJ	CFSAN065294	148	1.67e-103	295
seq7-C.jejuni_strain_108_tssA	WP_002834708.1	nucleobase:cation symporter	CFSAN065294	415	0	813
seq8-C.jejuni_strain_108_tssB	WP_002800584.1	type VI secretion system contractile sheath small subunit	CFSAN065294	161	2.8e-111	316
seq9-C.jejuni_strain_108_tssC	WP_002813025.1	type VI secretion system contractile sheath large subunit	CFSAN065294	484	0	998
seq13-C.jejuni_strain_108_VgrG	WP_100625160.1	VgrG protein	CFSAN065294	298	0	588
seq2-C.jejuni_strain_108-tssM	WP_100625164.1	type VI secretion system membrane subunit TssM	CFSAN065294	1175	0	2299
seq10-C.jejuni_strain_108_tssE	WP_002779655.1	type VI secretion system baseplate subunit TssE	CFSAN065298	130	3.5e-87	252
seq11-C.jejuni_strain_108_tssF	WP_002779654.1	type VI secretion system baseplate subunit TssF	CFSAN065298	573	0	1141
seq12-C.jejuni_strain_108_tssG	WP_002779653.1	type VI secretion system baseplate subunit TssG	CFSAN065298	302	0	608
seq1-C.jejuni_strain_108_tagH	WP_002882780.1	FHA domain-containing protein	CFSAN065298	299	0	574
seq5-C.jejuni_strain_108_tssK	WP_002779660.1	type VI secretion system baseplate subunit TssK	CFSAN065298	465	0	932
seq8-C.jejuni_strain_108_tssB	WP_002800584.1	type VI secretion system contractile sheath small subunit	CFSAN065298	161	2.8e-111	316
seq9-C.jejuni_strain_108_tssC	WP_002869989.1	type VI secretion system contractile sheath large subunit	CFSAN065298	484	0	998
seq13-C.jejuni_strain_108_VgrG	WP_060809548.1	hypothetical protein	CFSAN065298	255	7.96e-171	497
seq2-C.jejuni_strain_108-tssM	WP_044258463.1	type VI secretion system membrane subunit TssM	CFSAN065298	1175	0	2301
seq3-C.jejuni_strain_108_tssD	WP_032582813.1	Hcp family type VI secretion system effector	CFSAN065298	171	1.47e-126	355
seq4-C.jejuni_strain_108_tssL	WP_002873417.1	DotU family type IV/VI secretion system protein	CFSAN065298	257	0	505
seq6-C.jejuni_strain_108_tssJ	WP_060806653.1	type VI secretion system lipoprotein TssJ	CFSAN065298	148	8.86e-103	293
seq7-C.jejuni_strain_108_tssA	WP_060806654.1	nucleobase:cation symporter	CFSAN065298	415	0	810
seq10-C.jejuni_strain_108_tssE	WP_002779655.1	type VI secretion system baseplate subunit TssE	CFSAN065301	130	3.5e-87	252
seq12-C.jejuni_strain_108_tssG	WP_002779653.1	type VI secretion system baseplate subunit TssG	CFSAN065301	302	0	608
seq1-C.jejuni_strain_108_tagH	WP_002882780.1	FHA domain-containing protein	CFSAN065301	299	0	574
seq3-C.jejuni_strain_108_tssD	WP_002779662.1	Hcp family type VI secretion system effector	CFSAN065301	171	8.4e-127	356
seq4-C.jejuni_strain_108_tssL	WP_002790607.1	DotU family type IV/VI secretion system protein	CFSAN065301	257	0	507
seq5-C.jejuni_strain_108_tssK	WP_002779660.1	type VI secretion system baseplate subunit TssK	CFSAN065301	465	0	932
seq6-C.jejuni_strain_108_tssJ	WP_002779659.1	type VI secretion system lipoprotein TssJ	CFSAN065301	148	1.67e-103	295
seq7-C.jejuni_strain_108_tssA	WP_002779658.1	nucleobase:cation symporter	CFSAN065301	415	0	816
seq8-C.jejuni_strain_108_tssB	WP_002800584.1	type VI secretion system contractile sheath small subunit	CFSAN065301	161	2.8e-111	316
seq11-C.jejuni_strain_108_tssF	WP_100626681.1	type VI secretion system baseplate subunit TssF	CFSAN065301	573	0	1139
seq13-C.jejuni_strain_108_VgrG	WP_100626692.1	type VI secretion protein VgrG, partial	CFSAN065301	598	0	1176
seq13-C.jejuni_strain_108_VgrG	WP_100626687.1	VgrG protein, partial	CFSAN065301	246	8.31e-168	489
seq2-C.jejuni_strain_108-tssM	WP_100626682.1	type VI secretion system membrane subunit TssM	CFSAN065301	1175	0	2301
seq9-C.jejuni_strain_108_tssC	WP_057041281.1	type VI secretion system contractile sheath large subunit	CFSAN065301	484	0	995
seq10-C.jejuni_strain_108_tssE	WP_002779655.1	type VI secretion system baseplate subunit TssE	CFSAN065305	130	3.5e-87	252
seq11-C.jejuni_strain_108_tssF	WP_002779654.1	type VI secretion system baseplate subunit TssF	CFSAN065305	573	0	1141
seq12-C.jejuni_strain_108_tssG	WP_002779653.1	type VI secretion system baseplate subunit TssG	CFSAN065305	302	0	608
seq5-C.jejuni_strain_108_tssK	WP_002779660.1	type VI secretion system baseplate subunit TssK	CFSAN065305	465	0	932
seq8-C.jejuni_strain_108_tssB	WP_002800584.1	type VI secretion system contractile sheath small subunit	CFSAN065305	161	2.8e-111	316
seq9-C.jejuni_strain_108_tssC	WP_002869989.1	type VI secretion system contractile sheath large subunit	CFSAN065305	484	0	998
seq13-C.jejuni_strain_108_VgrG	WP_060809548.1	hypothetical protein	CFSAN065305	255	7.96e-171	497
seq1-C.jejuni_strain_108_tagH	WP_053872740.1	FHA domain-containing protein	CFSAN065305	299	0	578
seq2-C.jejuni_strain_108-tssM	WP_100620574.1	type VI secretion system membrane subunit TssM	CFSAN065305	1175	0	2299
seq3-C.jejuni_strain_108_tssD	WP_032582813.1	Hcp family type VI secretion system effector	CFSAN065305	171	1.47e-126	355
seq4-C.jejuni_strain_108_tssL	WP_002873417.1	DotU family type IV/VI secretion system protein	CFSAN065305	257	0	505
seq6-C.jejuni_strain_108_tssJ	WP_060806653.1	type VI secretion system lipoprotein TssJ	CFSAN065305	148	8.86e-103	293
seq7-C.jejuni_strain_108_tssA	WP_060806654.1	nucleobase:cation symporter	CFSAN065305	415	0	810
seq10-C.jejuni_strain_108_tssE	WP_002834709.1	hypothetical protein	CFSAN065306	130	2.33e-86	250
seq11-C.jejuni_strain_108_tssF	WP_002779654.1	type VI secretion system baseplate subunit TssF	CFSAN065306	573	0	1141
seq12-C.jejuni_strain_108_tssG	WP_002779653.1	type VI secretion system baseplate subunit TssG	CFSAN065306	302	0	608
seq3-C.jejuni_strain_108_tssD	WP_002779662.1	Hcp family type VI secretion system effector	CFSAN065306	171	8.4e-127	356
seq4-C.jejuni_strain_108_tssL	WP_002790607.1	DotU family type IV/VI secretion system protein	CFSAN065306	257	0	507
seq5-C.jejuni_strain_108_tssK	WP_002779660.1	type VI secretion system baseplate subunit TssK	CFSAN065306	465	0	932
seq6-C.jejuni_strain_108_tssJ	WP_002779659.1	type VI secretion system lipoprotein TssJ	CFSAN065306	148	1.67e-103	295
seq7-C.jejuni_strain_108_tssA	WP_002779658.1	nucleobase:cation symporter	CFSAN065306	415	0	816
seq8-C.jejuni_strain_108_tssB	WP_002779657.1	type VI secretion system contractile sheath small subunit	CFSAN065306	161	1.27e-110	314
seq9-C.jejuni_strain_108_tssC	WP_002869989.1	type VI secretion system contractile sheath large subunit	CFSAN065306	484	0	998
seq13-C.jejuni_strain_108_VgrG	WP_100649847.1	VgrG protein	CFSAN065306	186	1.98e-111	341
seq1-C.jejuni_strain_108_tagH	WP_100649835.1	FHA domain-containing protein, partial	CFSAN065306	271	0	523
seq2-C.jejuni_strain_108-tssM	WP_100620099.1	type VI secretion system membrane subunit TssM	CFSAN065306	1175	0	2301
seq10-C.jejuni_strain_108_tssE	WP_002779655.1	type VI secretion system baseplate subunit TssE	CFSAN065307	130	3.5e-87	252
seq11-C.jejuni_strain_108_tssF	WP_002779654.1	type VI secretion system baseplate subunit TssF	CFSAN065307	573	0	1141
seq12-C.jejuni_strain_108_tssG	WP_002779653.1	type VI secretion system baseplate subunit TssG	CFSAN065307	302	0	608
seq1-C.jejuni_strain_108_tagH	WP_002882780.1	FHA domain-containing protein	CFSAN065307	299	0	574
seq5-C.jejuni_strain_108_tssK	WP_002779660.1	type VI secretion system baseplate subunit TssK	CFSAN065307	465	0	932
seq6-C.jejuni_strain_108_tssJ	WP_002779659.1	type VI secretion system lipoprotein TssJ	CFSAN065307	148	1.67e-103	295
seq8-C.jejuni_strain_108_tssB	WP_002800584.1	type VI secretion system contractile sheath small subunit	CFSAN065307	161	2.8e-111	316
seq9-C.jejuni_strain_108_tssC	WP_002869989.1	type VI secretion system contractile sheath large subunit	CFSAN065307	484	0	998
seq13-C.jejuni_strain_108_VgrG	WP_100625916.1	VgrG protein, partial	CFSAN065307	279	5.11e-157	462
seq2-C.jejuni_strain_108-tssM	WP_071169921.1	type VI secretion system membrane subunit TssM	CFSAN065307	1175	0	2302
seq3-C.jejuni_strain_108_tssD	WP_032582813.1	Hcp family type VI secretion system effector	CFSAN065307	171	1.47e-126	355
seq4-C.jejuni_strain_108_tssL	WP_002873417.1	DotU family type IV/VI secretion system protein	CFSAN065307	257	0	505
seq7-C.jejuni_strain_108_tssA	WP_052813920.1	nucleobase:cation symporter	CFSAN065307	415	0	813
seq10-C.jejuni_strain_108_tssE	WP_002779655.1	type VI secretion system baseplate subunit TssE	CFSAN065331	130	3.5e-87	252
seq11-C.jejuni_strain_108_tssF	WP_002779654.1	type VI secretion system baseplate subunit TssF	CFSAN065331	573	0	1141
seq12-C.jejuni_strain_108_tssG	WP_002779653.1	type VI secretion system baseplate subunit TssG	CFSAN065331	302	0	608
seq1-C.jejuni_strain_108_tagH	WP_002779664.1	FHA domain-containing protein	CFSAN065331	299	0	581
seq2-C.jejuni_strain_108-tssM	WP_002902236.1	type VI secretion system membrane subunit TssM	CFSAN065331	1175	0	2305
seq3-C.jejuni_strain_108_tssD	WP_002779662.1	Hcp family type VI secretion system effector	CFSAN065331	171	8.4e-127	356
seq4-C.jejuni_strain_108_tssL	WP_002869988.1	DotU family type IV/VI secretion system protein	CFSAN065331	257	0	503
seq5-C.jejuni_strain_108_tssK	WP_002779660.1	type VI secretion system baseplate subunit TssK	CFSAN065331	465	0	932
seq6-C.jejuni_strain_108_tssJ	WP_002779659.1	type VI secretion system lipoprotein TssJ	CFSAN065331	148	1.67e-103	295
seq7-C.jejuni_strain_108_tssA	WP_002779658.1	nucleobase:cation symporter	CFSAN065331	415	0	816
seq8-C.jejuni_strain_108_tssB	WP_002800584.1	type VI secretion system contractile sheath small subunit	CFSAN065331	161	2.8e-111	316
seq9-C.jejuni_strain_108_tssC	WP_002869989.1	type VI secretion system contractile sheath large subunit	CFSAN065331	484	0	998
seq13-C.jejuni_strain_108_VgrG	WP_025998297.1	hypothetical protein	CFSAN065331	87	1.49e-24	101
seq10-C.jejuni_strain_108_tssE	WP_002779655.1	type VI secretion system baseplate subunit TssE	CFSAN065338	130	3.5e-87	252
seq11-C.jejuni_strain_108_tssF	WP_002779654.1	type VI secretion system baseplate subunit TssF	CFSAN065338	573	0	1141
seq12-C.jejuni_strain_108_tssG	WP_002779653.1	type VI secretion system baseplate subunit TssG	CFSAN065338	302	0	608
seq1-C.jejuni_strain_108_tagH	WP_002882780.1	FHA domain-containing protein	CFSAN065338	299	0	574
seq3-C.jejuni_strain_108_tssD	WP_002779662.1	Hcp family type VI secretion system effector	CFSAN065338	171	8.4e-127	356
seq4-C.jejuni_strain_108_tssL	WP_002790607.1	DotU family type IV/VI secretion system protein	CFSAN065338	257	0	507
seq5-C.jejuni_strain_108_tssK	WP_002779660.1	type VI secretion system baseplate subunit TssK	CFSAN065338	465	0	932
seq6-C.jejuni_strain_108_tssJ	WP_002779659.1	type VI secretion system lipoprotein TssJ	CFSAN065338	148	1.67e-103	295
seq7-C.jejuni_strain_108_tssA	WP_002779658.1	nucleobase:cation symporter	CFSAN065338	415	0	816
seq8-C.jejuni_strain_108_tssB	WP_002800584.1	type VI secretion system contractile sheath small subunit	CFSAN065338	161	2.8e-111	316
seq9-C.jejuni_strain_108_tssC	WP_052781591.1	type VI secretion system contractile sheath large subunit	CFSAN065338	484	0	996
seq13-C.jejuni_strain_108_VgrG	WP_100624974.1	hypothetical protein	CFSAN065338	54	3.04e-15	76
seq2-C.jejuni_strain_108-tssM	WP_100624963.1	type VI secretion system membrane subunit TssM, partial	CFSAN065338	1137	0	2227
seq10-C.jejuni_strain_108_tssE	WP_002779655.1	type VI secretion system baseplate subunit TssE	CFSAN065343	130	3.5e-87	252
seq11-C.jejuni_strain_108_tssF	WP_002779654.1	type VI secretion system baseplate subunit TssF	CFSAN065343	573	0	1141
seq12-C.jejuni_strain_108_tssG	WP_002779653.1	type VI secretion system baseplate subunit TssG	CFSAN065343	302	0	608
seq1-C.jejuni_strain_108_tagH	WP_002779664.1	FHA domain-containing protein	CFSAN065343	299	0	581
seq2-C.jejuni_strain_108-tssM	WP_002902236.1	type VI secretion system membrane subunit TssM	CFSAN065343	1175	0	2305
seq3-C.jejuni_strain_108_tssD	WP_002779662.1	Hcp family type VI secretion system effector	CFSAN065343	171	8.4e-127	356
seq4-C.jejuni_strain_108_tssL	WP_002869988.1	DotU family type IV/VI secretion system protein	CFSAN065343	257	0	503
seq5-C.jejuni_strain_108_tssK	WP_002779660.1	type VI secretion system baseplate subunit TssK	CFSAN065343	465	0	932
seq6-C.jejuni_strain_108_tssJ	WP_002779659.1	type VI secretion system lipoprotein TssJ	CFSAN065343	148	1.67e-103	295
seq7-C.jejuni_strain_108_tssA	WP_002779658.1	nucleobase:cation symporter	CFSAN065343	415	0	816
seq8-C.jejuni_strain_108_tssB	WP_002800584.1	type VI secretion system contractile sheath small subunit	CFSAN065343	161	2.8e-111	316
seq9-C.jejuni_strain_108_tssC	WP_002869989.1	type VI secretion system contractile sheath large subunit	CFSAN065343	484	0	998
seq13-C.jejuni_strain_108_VgrG	WP_025998297.1	hypothetical protein	CFSAN065343	87	1.49e-24	101
seq10-C.jejuni_strain_108_tssE	WP_002779655.1	type VI secretion system baseplate subunit TssE	CFSAN065347	130	3.5e-87	252
seq11-C.jejuni_strain_108_tssF	WP_002779654.1	type VI secretion system baseplate subunit TssF	CFSAN065347	573	0	1141
seq12-C.jejuni_strain_108_tssG	WP_002779653.1	type VI secretion system baseplate subunit TssG	CFSAN065347	302	0	608
seq1-C.jejuni_strain_108_tagH	WP_002882780.1	FHA domain-containing protein	CFSAN065347	299	0	574
seq5-C.jejuni_strain_108_tssK	WP_002779660.1	type VI secretion system baseplate subunit TssK	CFSAN065347	465	0	932
seq8-C.jejuni_strain_108_tssB	WP_002800584.1	type VI secretion system contractile sheath small subunit	CFSAN065347	161	2.8e-111	316
seq9-C.jejuni_strain_108_tssC	WP_002869989.1	type VI secretion system contractile sheath large subunit	CFSAN065347	484	0	998
seq13-C.jejuni_strain_108_VgrG	WP_060809548.1	hypothetical protein	CFSAN065347	255	7.96e-171	497
seq2-C.jejuni_strain_108-tssM	WP_071169921.1	type VI secretion system membrane subunit TssM	CFSAN065347	1175	0	2302
seq3-C.jejuni_strain_108_tssD	WP_032582813.1	Hcp family type VI secretion system effector	CFSAN065347	171	1.47e-126	355
seq4-C.jejuni_strain_108_tssL	WP_002873417.1	DotU family type IV/VI secretion system protein	CFSAN065347	257	0	505
seq6-C.jejuni_strain_108_tssJ	WP_060806653.1	type VI secretion system lipoprotein TssJ	CFSAN065347	148	8.86e-103	293
seq7-C.jejuni_strain_108_tssA	WP_060806654.1	nucleobase:cation symporter	CFSAN065347	415	0	810
seq10-C.jejuni_strain_108_tssE	WP_002779655.1	type VI secretion system baseplate subunit TssE	CFSAN065350	130	3.5e-87	252
seq11-C.jejuni_strain_108_tssF	WP_002779654.1	type VI secretion system baseplate subunit TssF	CFSAN065350	573	0	1141
seq12-C.jejuni_strain_108_tssG	WP_057991629.1	type VI secretion system baseplate subunit TssG	CFSAN065350	302	0	608
seq1-C.jejuni_strain_108_tagH	WP_002882780.1	FHA domain-containing protein	CFSAN065350	299	0	574
seq3-C.jejuni_strain_108_tssD	WP_002779662.1	Hcp family type VI secretion system effector	CFSAN065350	171	8.4e-127	356
seq4-C.jejuni_strain_108_tssL	WP_002882778.1	DotU family type IV/VI secretion system protein	CFSAN065350	257	0	504
seq5-C.jejuni_strain_108_tssK	WP_002779660.1	type VI secretion system baseplate subunit TssK	CFSAN065350	465	0	932
seq6-C.jejuni_strain_108_tssJ	WP_002779659.1	type VI secretion system lipoprotein TssJ	CFSAN065350	148	1.67e-103	295
seq8-C.jejuni_strain_108_tssB	WP_002800584.1	type VI secretion system contractile sheath small subunit	CFSAN065350	161	2.8e-111	316
seq9-C.jejuni_strain_108_tssC	WP_002800582.1	type VI secretion system contractile sheath large subunit	CFSAN065350	484	0	996
seq13-C.jejuni_strain_108_VgrG	WP_100620515.1	type VI secretion protein VgrG	CFSAN065350	882	0	1290
seq13-C.jejuni_strain_108_VgrG	WP_100620514.1	hypothetical protein	CFSAN065350	74	2.74e-19	86
seq2-C.jejuni_strain_108-tssM	WP_070265355.1	type VI secretion system membrane subunit TssM	CFSAN065350	1175	0	2297
seq7-C.jejuni_strain_108_tssA	WP_070265354.1	nucleobase:cation symporter	CFSAN065350	415	0	806
seq10-C.jejuni_strain_108_tssE	WP_002779655.1	type VI secretion system baseplate subunit TssE	CFSAN065356	130	3.5e-87	252
seq11-C.jejuni_strain_108_tssF	WP_002779654.1	type VI secretion system baseplate subunit TssF	CFSAN065356	573	0	1141
seq1-C.jejuni_strain_108_tagH	WP_002882780.1	FHA domain-containing protein	CFSAN065356	299	0	574
seq3-C.jejuni_strain_108_tssD	WP_002779662.1	Hcp family type VI secretion system effector	CFSAN065356	171	8.4e-127	356
seq4-C.jejuni_strain_108_tssL	WP_002882778.1	DotU family type IV/VI secretion system protein	CFSAN065356	257	0	504
seq5-C.jejuni_strain_108_tssK	WP_002779660.1	type VI secretion system baseplate subunit TssK	CFSAN065356	465	0	932
seq6-C.jejuni_strain_108_tssJ	WP_002779659.1	type VI secretion system lipoprotein TssJ	CFSAN065356	148	1.67e-103	295
seq8-C.jejuni_strain_108_tssB	WP_002800584.1	type VI secretion system contractile sheath small subunit	CFSAN065356	161	2.8e-111	316
seq9-C.jejuni_strain_108_tssC	WP_002800582.1	type VI secretion system contractile sheath large subunit	CFSAN065356	484	0	996
seq12-C.jejuni_strain_108_tssG	WP_100637757.1	type VI secretion system baseplate subunit TssG, partial	CFSAN065356	275	0	549
seq13-C.jejuni_strain_108_VgrG	WP_025998297.1	hypothetical protein	CFSAN065356	87	1.49e-24	101
seq2-C.jejuni_strain_108-tssM	WP_100637756.1	type VI secretion system membrane subunit TssM, partial	CFSAN065356	1057	0	2068
seq7-C.jejuni_strain_108_tssA	WP_002882777.1	nucleobase:cation symporter	CFSAN065356	415	0	808
seq10-C.jejuni_strain_108_tssE	WP_002779655.1	type VI secretion system baseplate subunit TssE	CFSAN065357	130	3.5e-87	252
seq11-C.jejuni_strain_108_tssF	WP_002779654.1	type VI secretion system baseplate subunit TssF	CFSAN065357	573	0	1141
seq1-C.jejuni_strain_108_tagH	WP_002882780.1	FHA domain-containing protein	CFSAN065357	299	0	574
seq3-C.jejuni_strain_108_tssD	WP_002779662.1	Hcp family type VI secretion system effector	CFSAN065357	171	8.4e-127	356
seq4-C.jejuni_strain_108_tssL	WP_002882778.1	DotU family type IV/VI secretion system protein	CFSAN065357	257	0	504
seq5-C.jejuni_strain_108_tssK	WP_002779660.1	type VI secretion system baseplate subunit TssK	CFSAN065357	465	0	932
seq6-C.jejuni_strain_108_tssJ	WP_002779659.1	type VI secretion system lipoprotein TssJ	CFSAN065357	148	1.67e-103	295
seq8-C.jejuni_strain_108_tssB	WP_002800584.1	type VI secretion system contractile sheath small subunit	CFSAN065357	161	2.8e-111	316
seq9-C.jejuni_strain_108_tssC	WP_002800582.1	type VI secretion system contractile sheath large subunit	CFSAN065357	484	0	996
seq12-C.jejuni_strain_108_tssG	WP_100612119.1	type VI secretion system baseplate subunit TssG	CFSAN065357	302	0	607
seq13-C.jejuni_strain_108_VgrG	WP_025998297.1	hypothetical protein	CFSAN065357	87	1.49e-24	101
seq2-C.jejuni_strain_108-tssM	WP_002882779.1	type VI secretion system membrane subunit TssM	CFSAN065357	1175	0	2298
seq7-C.jejuni_strain_108_tssA	WP_002882777.1	nucleobase:cation symporter	CFSAN065357	415	0	808
seq10-C.jejuni_strain_108_tssE	WP_002779655.1	type VI secretion system baseplate subunit TssE	CFSAN065358	130	3.5e-87	252
seq11-C.jejuni_strain_108_tssF	WP_002779654.1	type VI secretion system baseplate subunit TssF	CFSAN065358	573	0	1141
seq1-C.jejuni_strain_108_tagH	WP_002882780.1	FHA domain-containing protein	CFSAN065358	299	0	574
seq3-C.jejuni_strain_108_tssD	WP_002779662.1	Hcp family type VI secretion system effector	CFSAN065358	171	8.4e-127	356
seq4-C.jejuni_strain_108_tssL	WP_002882778.1	DotU family type IV/VI secretion system protein	CFSAN065358	257	0	504
seq5-C.jejuni_strain_108_tssK	WP_002779660.1	type VI secretion system baseplate subunit TssK	CFSAN065358	465	0	932
seq6-C.jejuni_strain_108_tssJ	WP_002779659.1	type VI secretion system lipoprotein TssJ	CFSAN065358	148	1.67e-103	295
seq8-C.jejuni_strain_108_tssB	WP_002800584.1	type VI secretion system contractile sheath small subunit	CFSAN065358	161	2.8e-111	316
seq9-C.jejuni_strain_108_tssC	WP_002800582.1	type VI secretion system contractile sheath large subunit	CFSAN065358	484	0	996
seq12-C.jejuni_strain_108_tssG	WP_100612119.1	type VI secretion system baseplate subunit TssG	CFSAN065358	302	0	607
seq13-C.jejuni_strain_108_VgrG	WP_167561466.1	VgrG protein	CFSAN065358	270	1.44e-49	181
seq13-C.jejuni_strain_108_VgrG	WP_025998297.1	hypothetical protein	CFSAN065358	87	1.49e-24	101
seq7-C.jejuni_strain_108_tssA	WP_002882777.1	nucleobase:cation symporter	CFSAN065358	415	0	808
seq10-C.jejuni_strain_108_tssE	WP_002779655.1	type VI secretion system baseplate subunit TssE	CFSAN065361	130	3.5e-87	252
seq11-C.jejuni_strain_108_tssF	WP_002779654.1	type VI secretion system baseplate subunit TssF	CFSAN065361	573	0	1141
seq12-C.jejuni_strain_108_tssG	WP_057991629.1	type VI secretion system baseplate subunit TssG	CFSAN065361	302	0	608
seq1-C.jejuni_strain_108_tagH	WP_002882780.1	FHA domain-containing protein	CFSAN065361	299	0	574
seq3-C.jejuni_strain_108_tssD	WP_002779662.1	Hcp family type VI secretion system effector	CFSAN065361	171	8.4e-127	356
seq4-C.jejuni_strain_108_tssL	WP_002882778.1	DotU family type IV/VI secretion system protein	CFSAN065361	257	0	504
seq5-C.jejuni_strain_108_tssK	WP_002779660.1	type VI secretion system baseplate subunit TssK	CFSAN065361	465	0	932
seq6-C.jejuni_strain_108_tssJ	WP_002779659.1	type VI secretion system lipoprotein TssJ	CFSAN065361	148	1.67e-103	295
seq8-C.jejuni_strain_108_tssB	WP_002800584.1	type VI secretion system contractile sheath small subunit	CFSAN065361	161	2.8e-111	316
seq9-C.jejuni_strain_108_tssC	WP_002800582.1	type VI secretion system contractile sheath large subunit	CFSAN065361	484	0	996
seq13-C.jejuni_strain_108_VgrG	WP_100620515.1	type VI secretion protein VgrG	CFSAN065361	882	0	1290
seq13-C.jejuni_strain_108_VgrG	WP_100620514.1	hypothetical protein	CFSAN065361	74	2.74e-19	86
seq2-C.jejuni_strain_108-tssM	WP_070265355.1	type VI secretion system membrane subunit TssM	CFSAN065361	1175	0	2297
seq7-C.jejuni_strain_108_tssA	WP_070265354.1	nucleobase:cation symporter	CFSAN065361	415	0	806
seq10-C.jejuni_strain_108_tssE	WP_002779655.1	type VI secretion system baseplate subunit TssE	CFSAN065364	130	3.5e-87	252
seq11-C.jejuni_strain_108_tssF	WP_002779654.1	type VI secretion system baseplate subunit TssF	CFSAN065364	573	0	1141
seq12-C.jejuni_strain_108_tssG	WP_057991629.1	type VI secretion system baseplate subunit TssG	CFSAN065364	302	0	608
seq1-C.jejuni_strain_108_tagH	WP_002882780.1	FHA domain-containing protein	CFSAN065364	299	0	574
seq3-C.jejuni_strain_108_tssD	WP_002779662.1	Hcp family type VI secretion system effector	CFSAN065364	171	8.4e-127	356
seq4-C.jejuni_strain_108_tssL	WP_002882778.1	DotU family type IV/VI secretion system protein	CFSAN065364	257	0	504
seq5-C.jejuni_strain_108_tssK	WP_002779660.1	type VI secretion system baseplate subunit TssK	CFSAN065364	465	0	932
seq6-C.jejuni_strain_108_tssJ	WP_002779659.1	type VI secretion system lipoprotein TssJ	CFSAN065364	148	1.67e-103	295
seq8-C.jejuni_strain_108_tssB	WP_002800584.1	type VI secretion system contractile sheath small subunit	CFSAN065364	161	2.8e-111	316
seq9-C.jejuni_strain_108_tssC	WP_002800582.1	type VI secretion system contractile sheath large subunit	CFSAN065364	484	0	996
seq13-C.jejuni_strain_108_VgrG	WP_100620515.1	type VI secretion protein VgrG	CFSAN065364	882	0	1290
seq13-C.jejuni_strain_108_VgrG	WP_025998297.1	hypothetical protein	CFSAN065364	87	1.49e-24	101
seq2-C.jejuni_strain_108-tssM	WP_070265355.1	type VI secretion system membrane subunit TssM	CFSAN065364	1175	0	2297
seq7-C.jejuni_strain_108_tssA	WP_070265354.1	nucleobase:cation symporter	CFSAN065364	415	0	806
seq10-C.jejuni_strain_108_tssE	WP_002779655.1	type VI secretion system baseplate subunit TssE	CFSAN065365	130	3.5e-87	252
seq11-C.jejuni_strain_108_tssF	WP_002779654.1	type VI secretion system baseplate subunit TssF	CFSAN065365	573	0	1141
seq12-C.jejuni_strain_108_tssG	WP_057991629.1	type VI secretion system baseplate subunit TssG	CFSAN065365	302	0	608
seq1-C.jejuni_strain_108_tagH	WP_002882780.1	FHA domain-containing protein	CFSAN065365	299	0	574
seq3-C.jejuni_strain_108_tssD	WP_002779662.1	Hcp family type VI secretion system effector	CFSAN065365	171	8.4e-127	356
seq4-C.jejuni_strain_108_tssL	WP_002882778.1	DotU family type IV/VI secretion system protein	CFSAN065365	257	0	504
seq5-C.jejuni_strain_108_tssK	WP_002779660.1	type VI secretion system baseplate subunit TssK	CFSAN065365	465	0	932
seq6-C.jejuni_strain_108_tssJ	WP_002779659.1	type VI secretion system lipoprotein TssJ	CFSAN065365	148	1.67e-103	295
seq8-C.jejuni_strain_108_tssB	WP_002800584.1	type VI secretion system contractile sheath small subunit	CFSAN065365	161	2.8e-111	316
seq9-C.jejuni_strain_108_tssC	WP_002800582.1	type VI secretion system contractile sheath large subunit	CFSAN065365	484	0	996
seq13-C.jejuni_strain_108_VgrG	WP_100613865.1	VgrG protein	CFSAN065365	246	8.77e-166	484
seq2-C.jejuni_strain_108-tssM	WP_070265355.1	type VI secretion system membrane subunit TssM	CFSAN065365	1175	0	2297
seq7-C.jejuni_strain_108_tssA	WP_070265354.1	nucleobase:cation symporter	CFSAN065365	415	0	806
seq10-C.jejuni_strain_108_tssE	WP_002779655.1	type VI secretion system baseplate subunit TssE	CFSAN065366	130	3.5e-87	252
seq11-C.jejuni_strain_108_tssF	WP_002779654.1	type VI secretion system baseplate subunit TssF	CFSAN065366	573	0	1141
seq12-C.jejuni_strain_108_tssG	WP_002779653.1	type VI secretion system baseplate subunit TssG	CFSAN065366	302	0	608
seq1-C.jejuni_strain_108_tagH	WP_002779664.1	FHA domain-containing protein	CFSAN065366	299	0	581
seq2-C.jejuni_strain_108-tssM	WP_002902236.1	type VI secretion system membrane subunit TssM	CFSAN065366	1175	0	2305
seq3-C.jejuni_strain_108_tssD	WP_002779662.1	Hcp family type VI secretion system effector	CFSAN065366	171	8.4e-127	356
seq4-C.jejuni_strain_108_tssL	WP_002869988.1	DotU family type IV/VI secretion system protein	CFSAN065366	257	0	503
seq5-C.jejuni_strain_108_tssK	WP_002779660.1	type VI secretion system baseplate subunit TssK	CFSAN065366	465	0	932
seq6-C.jejuni_strain_108_tssJ	WP_002779659.1	type VI secretion system lipoprotein TssJ	CFSAN065366	148	1.67e-103	295
seq7-C.jejuni_strain_108_tssA	WP_002779658.1	nucleobase:cation symporter	CFSAN065366	415	0	816
seq8-C.jejuni_strain_108_tssB	WP_002779657.1	type VI secretion system contractile sheath small subunit	CFSAN065366	161	1.27e-110	314
seq9-C.jejuni_strain_108_tssC	WP_002869989.1	type VI secretion system contractile sheath large subunit	CFSAN065366	484	0	998
seq13-C.jejuni_strain_108_VgrG	WP_060809548.1	hypothetical protein	CFSAN065366	255	7.96e-171	497
seq13-C.jejuni_strain_108_VgrG	WP_157800458.1	hypothetical protein	CFSAN065366	47	7.95e-23	96
seq10-C.jejuni_strain_108_tssE	WP_002779655.1	type VI secretion system baseplate subunit TssE	CFSAN065368	130	3.5e-87	252
seq11-C.jejuni_strain_108_tssF	WP_002779654.1	type VI secretion system baseplate subunit TssF	CFSAN065368	573	0	1141
seq1-C.jejuni_strain_108_tagH	WP_002882780.1	FHA domain-containing protein	CFSAN065368	299	0	574
seq3-C.jejuni_strain_108_tssD	WP_002779662.1	Hcp family type VI secretion system effector	CFSAN065368	171	8.4e-127	356
seq4-C.jejuni_strain_108_tssL	WP_002882778.1	DotU family type IV/VI secretion system protein	CFSAN065368	257	0	504
seq5-C.jejuni_strain_108_tssK	WP_002779660.1	type VI secretion system baseplate subunit TssK	CFSAN065368	465	0	932
seq6-C.jejuni_strain_108_tssJ	WP_002779659.1	type VI secretion system lipoprotein TssJ	CFSAN065368	148	1.67e-103	295
seq8-C.jejuni_strain_108_tssB	WP_002800584.1	type VI secretion system contractile sheath small subunit	CFSAN065368	161	2.8e-111	316
seq9-C.jejuni_strain_108_tssC	WP_002800582.1	type VI secretion system contractile sheath large subunit	CFSAN065368	484	0	996
seq12-C.jejuni_strain_108_tssG	WP_100612119.1	type VI secretion system baseplate subunit TssG	CFSAN065368	302	0	607
seq13-C.jejuni_strain_108_VgrG	WP_100635216.1	type VI secretion protein VgrG	CFSAN065368	882	0	1290
seq13-C.jejuni_strain_108_VgrG	WP_100635204.1	hypothetical protein	CFSAN065368	136	2.08e-83	266
seq13-C.jejuni_strain_108_VgrG	WP_025998297.1	hypothetical protein	CFSAN065368	87	1.49e-24	101
seq2-C.jejuni_strain_108-tssM	WP_002882779.1	type VI secretion system membrane subunit TssM	CFSAN065368	1175	0	2298
seq7-C.jejuni_strain_108_tssA	WP_002882777.1	nucleobase:cation symporter	CFSAN065368	415	0	808
seq10-C.jejuni_strain_108_tssE	WP_002779655.1	type VI secretion system baseplate subunit TssE	CFSAN065372	130	3.5e-87	252
seq11-C.jejuni_strain_108_tssF	WP_002779654.1	type VI secretion system baseplate subunit TssF	CFSAN065372	573	0	1141
seq12-C.jejuni_strain_108_tssG	WP_002779653.1	type VI secretion system baseplate subunit TssG	CFSAN065372	302	0	608
seq1-C.jejuni_strain_108_tagH	WP_002779664.1	FHA domain-containing protein	CFSAN065372	299	0	581
seq2-C.jejuni_strain_108-tssM	WP_002902236.1	type VI secretion system membrane subunit TssM	CFSAN065372	1175	0	2305
seq3-C.jejuni_strain_108_tssD	WP_002779662.1	Hcp family type VI secretion system effector	CFSAN065372	171	8.4e-127	356
seq4-C.jejuni_strain_108_tssL	WP_002869988.1	DotU family type IV/VI secretion system protein	CFSAN065372	257	0	503
seq5-C.jejuni_strain_108_tssK	WP_002779660.1	type VI secretion system baseplate subunit TssK	CFSAN065372	465	0	932
seq6-C.jejuni_strain_108_tssJ	WP_002779659.1	type VI secretion system lipoprotein TssJ	CFSAN065372	148	1.67e-103	295
seq7-C.jejuni_strain_108_tssA	WP_002779658.1	nucleobase:cation symporter	CFSAN065372	415	0	816
seq8-C.jejuni_strain_108_tssB	WP_002800584.1	type VI secretion system contractile sheath small subunit	CFSAN065372	161	2.8e-111	316
seq9-C.jejuni_strain_108_tssC	WP_002869989.1	type VI secretion system contractile sheath large subunit	CFSAN065372	484	0	998
seq13-C.jejuni_strain_108_VgrG	WP_058001618.1	hypothetical protein	CFSAN065372	255	4.97e-135	405
seq10-C.jejuni_strain_108_tssE	WP_002779655.1	type VI secretion system baseplate subunit TssE	CFSAN065386	130	3.5e-87	252
seq11-C.jejuni_strain_108_tssF	WP_002779654.1	type VI secretion system baseplate subunit TssF	CFSAN065386	573	0	1141
seq12-C.jejuni_strain_108_tssG	WP_002779653.1	type VI secretion system baseplate subunit TssG	CFSAN065386	302	0	608
seq1-C.jejuni_strain_108_tagH	WP_002779664.1	FHA domain-containing protein	CFSAN065386	299	0	581
seq2-C.jejuni_strain_108-tssM	WP_002902236.1	type VI secretion system membrane subunit TssM	CFSAN065386	1175	0	2305
seq3-C.jejuni_strain_108_tssD	WP_002779662.1	Hcp family type VI secretion system effector	CFSAN065386	171	8.4e-127	356
seq4-C.jejuni_strain_108_tssL	WP_002869988.1	DotU family type IV/VI secretion system protein	CFSAN065386	257	0	503
seq5-C.jejuni_strain_108_tssK	WP_002779660.1	type VI secretion system baseplate subunit TssK	CFSAN065386	465	0	932
seq6-C.jejuni_strain_108_tssJ	WP_002779659.1	type VI secretion system lipoprotein TssJ	CFSAN065386	148	1.67e-103	295
seq7-C.jejuni_strain_108_tssA	WP_002779658.1	nucleobase:cation symporter	CFSAN065386	415	0	816
seq8-C.jejuni_strain_108_tssB	WP_002800584.1	type VI secretion system contractile sheath small subunit	CFSAN065386	161	2.8e-111	316
seq9-C.jejuni_strain_108_tssC	WP_002869989.1	type VI secretion system contractile sheath large subunit	CFSAN065386	484	0	998
seq13-C.jejuni_strain_108_VgrG	WP_058001618.1	hypothetical protein	CFSAN065386	255	4.97e-135	405
seq10-C.jejuni_strain_108_tssE	WP_002779655.1	type VI secretion system baseplate subunit TssE	CFSAN065387	130	3.5e-87	252
seq11-C.jejuni_strain_108_tssF	WP_002779654.1	type VI secretion system baseplate subunit TssF	CFSAN065387	573	0	1141
seq12-C.jejuni_strain_108_tssG	WP_002779653.1	type VI secretion system baseplate subunit TssG	CFSAN065387	302	0	608
seq13-C.jejuni_strain_108_VgrG	WP_070275515.1	type VI secretion protein VgrG	CFSAN065387	882	0	1289
seq1-C.jejuni_strain_108_tagH	WP_002779664.1	FHA domain-containing protein	CFSAN065387	299	0	581
seq2-C.jejuni_strain_108-tssM	WP_002902236.1	type VI secretion system membrane subunit TssM	CFSAN065387	1175	0	2305
seq3-C.jejuni_strain_108_tssD	WP_002779662.1	Hcp family type VI secretion system effector	CFSAN065387	171	8.4e-127	356
seq4-C.jejuni_strain_108_tssL	WP_002869988.1	DotU family type IV/VI secretion system protein	CFSAN065387	257	0	503
seq5-C.jejuni_strain_108_tssK	WP_002779660.1	type VI secretion system baseplate subunit TssK	CFSAN065387	465	0	932
seq6-C.jejuni_strain_108_tssJ	WP_002779659.1	type VI secretion system lipoprotein TssJ	CFSAN065387	148	1.67e-103	295
seq7-C.jejuni_strain_108_tssA	WP_002779658.1	nucleobase:cation symporter	CFSAN065387	415	0	816
seq8-C.jejuni_strain_108_tssB	WP_002800584.1	type VI secretion system contractile sheath small subunit	CFSAN065387	161	2.8e-111	316
seq9-C.jejuni_strain_108_tssC	WP_002869989.1	type VI secretion system contractile sheath large subunit	CFSAN065387	484	0	998
seq13-C.jejuni_strain_108_VgrG	WP_058001618.1	hypothetical protein	CFSAN065387	255	4.97e-135	405
seq10-C.jejuni_strain_108_tssE	WP_002779655.1	type VI secretion system baseplate subunit TssE	CFSAN065388	130	3.5e-87	252
seq11-C.jejuni_strain_108_tssF	WP_002779654.1	type VI secretion system baseplate subunit TssF	CFSAN065388	573	0	1141
seq12-C.jejuni_strain_108_tssG	WP_002779653.1	type VI secretion system baseplate subunit TssG	CFSAN065388	302	0	608
seq13-C.jejuni_strain_108_VgrG	WP_070275515.1	type VI secretion protein VgrG	CFSAN065388	882	0	1289
seq1-C.jejuni_strain_108_tagH	WP_002779664.1	FHA domain-containing protein	CFSAN065388	299	0	581
seq2-C.jejuni_strain_108-tssM	WP_002902236.1	type VI secretion system membrane subunit TssM	CFSAN065388	1175	0	2305
seq3-C.jejuni_strain_108_tssD	WP_002779662.1	Hcp family type VI secretion system effector	CFSAN065388	171	8.4e-127	356
seq4-C.jejuni_strain_108_tssL	WP_002869988.1	DotU family type IV/VI secretion system protein	CFSAN065388	257	0	503
seq5-C.jejuni_strain_108_tssK	WP_002779660.1	type VI secretion system baseplate subunit TssK	CFSAN065388	465	0	932
seq6-C.jejuni_strain_108_tssJ	WP_002779659.1	type VI secretion system lipoprotein TssJ	CFSAN065388	148	1.67e-103	295
seq7-C.jejuni_strain_108_tssA	WP_002779658.1	nucleobase:cation symporter	CFSAN065388	415	0	816
seq8-C.jejuni_strain_108_tssB	WP_002800584.1	type VI secretion system contractile sheath small subunit	CFSAN065388	161	2.8e-111	316
seq9-C.jejuni_strain_108_tssC	WP_002869989.1	type VI secretion system contractile sheath large subunit	CFSAN065388	484	0	998
seq13-C.jejuni_strain_108_VgrG	WP_058001618.1	hypothetical protein	CFSAN065388	255	4.97e-135	405
seq10-C.jejuni_strain_108_tssE	WP_002779655.1	type VI secretion system baseplate subunit TssE	CFSAN065392	130	3.5e-87	252
seq11-C.jejuni_strain_108_tssF	WP_002779654.1	type VI secretion system baseplate subunit TssF	CFSAN065392	573	0	1141
seq12-C.jejuni_strain_108_tssG	WP_002779653.1	type VI secretion system baseplate subunit TssG	CFSAN065392	302	0	608
seq1-C.jejuni_strain_108_tagH	WP_002779664.1	FHA domain-containing protein	CFSAN065392	299	0	581
seq2-C.jejuni_strain_108-tssM	WP_002902236.1	type VI secretion system membrane subunit TssM	CFSAN065392	1175	0	2305
seq3-C.jejuni_strain_108_tssD	WP_002779662.1	Hcp family type VI secretion system effector	CFSAN065392	171	8.4e-127	356
seq4-C.jejuni_strain_108_tssL	WP_002869988.1	DotU family type IV/VI secretion system protein	CFSAN065392	257	0	503
seq5-C.jejuni_strain_108_tssK	WP_002779660.1	type VI secretion system baseplate subunit TssK	CFSAN065392	465	0	932
seq6-C.jejuni_strain_108_tssJ	WP_002779659.1	type VI secretion system lipoprotein TssJ	CFSAN065392	148	1.67e-103	295
seq7-C.jejuni_strain_108_tssA	WP_002779658.1	nucleobase:cation symporter	CFSAN065392	415	0	816
seq8-C.jejuni_strain_108_tssB	WP_002800584.1	type VI secretion system contractile sheath small subunit	CFSAN065392	161	2.8e-111	316
seq9-C.jejuni_strain_108_tssC	WP_002869989.1	type VI secretion system contractile sheath large subunit	CFSAN065392	484	0	998
seq13-C.jejuni_strain_108_VgrG	WP_100623365.1	VgrG protein	CFSAN065392	298	6.26e-169	493
seq10-C.jejuni_strain_108_tssE	WP_002779655.1	type VI secretion system baseplate subunit TssE	CFSAN065393	130	3.5e-87	252
seq11-C.jejuni_strain_108_tssF	WP_002779654.1	type VI secretion system baseplate subunit TssF	CFSAN065393	573	0	1141
seq12-C.jejuni_strain_108_tssG	WP_002779653.1	type VI secretion system baseplate subunit TssG	CFSAN065393	302	0	608
seq13-C.jejuni_strain_108_VgrG	WP_070275515.1	type VI secretion protein VgrG	CFSAN065393	882	0	1289
seq1-C.jejuni_strain_108_tagH	WP_002779664.1	FHA domain-containing protein	CFSAN065393	299	0	581
seq2-C.jejuni_strain_108-tssM	WP_002902236.1	type VI secretion system membrane subunit TssM	CFSAN065393	1175	0	2305
seq3-C.jejuni_strain_108_tssD	WP_002779662.1	Hcp family type VI secretion system effector	CFSAN065393	171	8.4e-127	356
seq4-C.jejuni_strain_108_tssL	WP_002869988.1	DotU family type IV/VI secretion system protein	CFSAN065393	257	0	503
seq5-C.jejuni_strain_108_tssK	WP_002779660.1	type VI secretion system baseplate subunit TssK	CFSAN065393	465	0	932
seq6-C.jejuni_strain_108_tssJ	WP_002779659.1	type VI secretion system lipoprotein TssJ	CFSAN065393	148	1.67e-103	295
seq7-C.jejuni_strain_108_tssA	WP_002779658.1	nucleobase:cation symporter	CFSAN065393	415	0	816
seq8-C.jejuni_strain_108_tssB	WP_002800584.1	type VI secretion system contractile sheath small subunit	CFSAN065393	161	2.8e-111	316
seq9-C.jejuni_strain_108_tssC	WP_002869989.1	type VI secretion system contractile sheath large subunit	CFSAN065393	484	0	998
seq13-C.jejuni_strain_108_VgrG	WP_058001618.1	hypothetical protein	CFSAN065393	255	4.97e-135	405
seq10-C.jejuni_strain_108_tssE	WP_002779655.1	type VI secretion system baseplate subunit TssE	CFSAN065396	130	3.5e-87	252
seq11-C.jejuni_strain_108_tssF	WP_002779654.1	type VI secretion system baseplate subunit TssF	CFSAN065396	573	0	1141
seq12-C.jejuni_strain_108_tssG	WP_002779653.1	type VI secretion system baseplate subunit TssG	CFSAN065396	302	0	608
seq1-C.jejuni_strain_108_tagH	WP_002779664.1	FHA domain-containing protein	CFSAN065396	299	0	581
seq2-C.jejuni_strain_108-tssM	WP_002902236.1	type VI secretion system membrane subunit TssM	CFSAN065396	1175	0	2305
seq3-C.jejuni_strain_108_tssD	WP_002779662.1	Hcp family type VI secretion system effector	CFSAN065396	171	8.4e-127	356
seq4-C.jejuni_strain_108_tssL	WP_002869988.1	DotU family type IV/VI secretion system protein	CFSAN065396	257	0	503
seq5-C.jejuni_strain_108_tssK	WP_002779660.1	type VI secretion system baseplate subunit TssK	CFSAN065396	465	0	932
seq6-C.jejuni_strain_108_tssJ	WP_002779659.1	type VI secretion system lipoprotein TssJ	CFSAN065396	148	1.67e-103	295
seq7-C.jejuni_strain_108_tssA	WP_002779658.1	nucleobase:cation symporter	CFSAN065396	415	0	816
seq8-C.jejuni_strain_108_tssB	WP_002800584.1	type VI secretion system contractile sheath small subunit	CFSAN065396	161	2.8e-111	316
seq9-C.jejuni_strain_108_tssC	WP_002869989.1	type VI secretion system contractile sheath large subunit	CFSAN065396	484	0	998
seq13-C.jejuni_strain_108_VgrG	WP_100625926.1	type VI secretion protein VgrG, partial	CFSAN065396	563	0	1118
seq13-C.jejuni_strain_108_VgrG	WP_058001618.1	hypothetical protein	CFSAN065396	255	4.97e-135	405
seq1-C.jejuni_strain_108_tagH	WP_002867144.1	hypothetical protein	CFSAN065399	299	0	574
seq9-C.jejuni_strain_108_tssC	WP_100620815.1	type VI secretion system contractile sheath large subunit, partial	CFSAN065399	209	2.5e-152	435
seq10-C.jejuni_strain_108_tssE	WP_002779655.1	type VI secretion system baseplate subunit TssE	CFSAN065407	130	3.5e-87	252
seq11-C.jejuni_strain_108_tssF	WP_002779654.1	type VI secretion system baseplate subunit TssF	CFSAN065407	573	0	1141
seq12-C.jejuni_strain_108_tssG	WP_002779653.1	type VI secretion system baseplate subunit TssG	CFSAN065407	302	0	608
seq1-C.jejuni_strain_108_tagH	WP_002779664.1	FHA domain-containing protein	CFSAN065407	299	0	581
seq5-C.jejuni_strain_108_tssK	WP_002779660.1	type VI secretion system baseplate subunit TssK	CFSAN065407	465	0	932
seq8-C.jejuni_strain_108_tssB	WP_002800584.1	type VI secretion system contractile sheath small subunit	CFSAN065407	161	2.8e-111	316
seq9-C.jejuni_strain_108_tssC	WP_002869989.1	type VI secretion system contractile sheath large subunit	CFSAN065407	484	0	998
seq13-C.jejuni_strain_108_VgrG	WP_100608531.1	type VI secretion protein VgrG	CFSAN065407	882	0	1288
seq13-C.jejuni_strain_108_VgrG	WP_100608527.1	VgrG protein	CFSAN065407	186	4.66e-83	267
seq2-C.jejuni_strain_108-tssM	WP_044258463.1	type VI secretion system membrane subunit TssM	CFSAN065407	1175	0	2301
seq3-C.jejuni_strain_108_tssD	WP_032582813.1	Hcp family type VI secretion system effector	CFSAN065407	171	1.47e-126	355
seq4-C.jejuni_strain_108_tssL	WP_002873417.1	DotU family type IV/VI secretion system protein	CFSAN065407	257	0	505
seq6-C.jejuni_strain_108_tssJ	WP_060806653.1	type VI secretion system lipoprotein TssJ	CFSAN065407	148	8.86e-103	293
seq7-C.jejuni_strain_108_tssA	WP_060806654.1	nucleobase:cation symporter	CFSAN065407	415	0	810
seq10-C.jejuni_strain_108_tssE	WP_002779655.1	type VI secretion system baseplate subunit TssE	CFSAN065408	130	3.5e-87	252
seq11-C.jejuni_strain_108_tssF	WP_002779654.1	type VI secretion system baseplate subunit TssF	CFSAN065408	573	0	1141
seq12-C.jejuni_strain_108_tssG	WP_002779653.1	type VI secretion system baseplate subunit TssG	CFSAN065408	302	0	608
seq1-C.jejuni_strain_108_tagH	WP_002779664.1	FHA domain-containing protein	CFSAN065408	299	0	581
seq4-C.jejuni_strain_108_tssL	WP_002869988.1	DotU family type IV/VI secretion system protein	CFSAN065408	257	0	503
seq5-C.jejuni_strain_108_tssK	WP_002779660.1	type VI secretion system baseplate subunit TssK	CFSAN065408	465	0	932
seq8-C.jejuni_strain_108_tssB	WP_002800584.1	type VI secretion system contractile sheath small subunit	CFSAN065408	161	2.8e-111	316
seq9-C.jejuni_strain_108_tssC	WP_002869989.1	type VI secretion system contractile sheath large subunit	CFSAN065408	484	0	998
seq13-C.jejuni_strain_108_VgrG	WP_100608531.1	type VI secretion protein VgrG	CFSAN065408	882	0	1288
seq13-C.jejuni_strain_108_VgrG	WP_002873101.1	hypothetical protein, partial	CFSAN065408	186	4.43e-83	267
seq2-C.jejuni_strain_108-tssM	WP_044258463.1	type VI secretion system membrane subunit TssM	CFSAN065408	1175	0	2301
seq3-C.jejuni_strain_108_tssD	WP_032582813.1	Hcp family type VI secretion system effector	CFSAN065408	171	1.47e-126	355
seq6-C.jejuni_strain_108_tssJ	WP_060806653.1	type VI secretion system lipoprotein TssJ	CFSAN065408	148	8.86e-103	293
seq7-C.jejuni_strain_108_tssA	WP_060806654.1	nucleobase:cation symporter	CFSAN065408	415	0	810
seq10-C.jejuni_strain_108_tssE	WP_002779655.1	type VI secretion system baseplate subunit TssE	CFSAN065409	130	3.5e-87	252
seq11-C.jejuni_strain_108_tssF	WP_002779654.1	type VI secretion system baseplate subunit TssF	CFSAN065409	573	0	1141
seq12-C.jejuni_strain_108_tssG	WP_002779653.1	type VI secretion system baseplate subunit TssG	CFSAN065409	302	0	608
seq1-C.jejuni_strain_108_tagH	WP_002779664.1	FHA domain-containing protein	CFSAN065409	299	0	581
seq5-C.jejuni_strain_108_tssK	WP_002779660.1	type VI secretion system baseplate subunit TssK	CFSAN065409	465	0	932
seq8-C.jejuni_strain_108_tssB	WP_002800584.1	type VI secretion system contractile sheath small subunit	CFSAN065409	161	2.8e-111	316
seq9-C.jejuni_strain_108_tssC	WP_002869989.1	type VI secretion system contractile sheath large subunit	CFSAN065409	484	0	998
seq13-C.jejuni_strain_108_VgrG	WP_100608531.1	type VI secretion protein VgrG	CFSAN065409	882	0	1288
seq13-C.jejuni_strain_108_VgrG	WP_100608527.1	VgrG protein	CFSAN065409	186	4.66e-83	267
seq2-C.jejuni_strain_108-tssM	WP_044258463.1	type VI secretion system membrane subunit TssM	CFSAN065409	1175	0	2301
seq3-C.jejuni_strain_108_tssD	WP_032582813.1	Hcp family type VI secretion system effector	CFSAN065409	171	1.47e-126	355
seq4-C.jejuni_strain_108_tssL	WP_002908498.1	DotU family type IV/VI secretion system protein	CFSAN065409	257	0	505
seq6-C.jejuni_strain_108_tssJ	WP_100608405.1	type VI secretion system lipoprotein TssJ	CFSAN065409	148	6.88e-103	293
seq7-C.jejuni_strain_108_tssA	WP_052813920.1	nucleobase:cation symporter	CFSAN065409	415	0	813
seq10-C.jejuni_strain_108_tssE	WP_002779655.1	type VI secretion system baseplate subunit TssE	CFSAN065411	130	3.5e-87	252
seq11-C.jejuni_strain_108_tssF	WP_002779654.1	type VI secretion system baseplate subunit TssF	CFSAN065411	573	0	1141
seq12-C.jejuni_strain_108_tssG	WP_002779653.1	type VI secretion system baseplate subunit TssG	CFSAN065411	302	0	608
seq1-C.jejuni_strain_108_tagH	WP_002779664.1	FHA domain-containing protein	CFSAN065411	299	0	581
seq5-C.jejuni_strain_108_tssK	WP_002779660.1	type VI secretion system baseplate subunit TssK	CFSAN065411	465	0	932
seq8-C.jejuni_strain_108_tssB	WP_002800584.1	type VI secretion system contractile sheath small subunit	CFSAN065411	161	2.8e-111	316
seq9-C.jejuni_strain_108_tssC	WP_002869989.1	type VI secretion system contractile sheath large subunit	CFSAN065411	484	0	998
seq13-C.jejuni_strain_108_VgrG	WP_100608527.1	VgrG protein	CFSAN065411	186	4.66e-83	267
seq2-C.jejuni_strain_108-tssM	WP_044258463.1	type VI secretion system membrane subunit TssM	CFSAN065411	1175	0	2301
seq3-C.jejuni_strain_108_tssD	WP_032582813.1	Hcp family type VI secretion system effector	CFSAN065411	171	1.47e-126	355
seq4-C.jejuni_strain_108_tssL	WP_002873417.1	DotU family type IV/VI secretion system protein	CFSAN065411	257	0	505
seq6-C.jejuni_strain_108_tssJ	WP_060806653.1	type VI secretion system lipoprotein TssJ	CFSAN065411	148	8.86e-103	293
seq7-C.jejuni_strain_108_tssA	WP_060806654.1	nucleobase:cation symporter	CFSAN065411	415	0	810
seq10-C.jejuni_strain_108_tssE	WP_002779655.1	type VI secretion system baseplate subunit TssE	CFSAN065412	130	3.5e-87	252
seq11-C.jejuni_strain_108_tssF	WP_002779654.1	type VI secretion system baseplate subunit TssF	CFSAN065412	573	0	1141
seq12-C.jejuni_strain_108_tssG	WP_002779653.1	type VI secretion system baseplate subunit TssG	CFSAN065412	302	0	608
seq1-C.jejuni_strain_108_tagH	WP_002779664.1	FHA domain-containing protein	CFSAN065412	299	0	581
seq5-C.jejuni_strain_108_tssK	WP_002779660.1	type VI secretion system baseplate subunit TssK	CFSAN065412	465	0	932
seq8-C.jejuni_strain_108_tssB	WP_002800584.1	type VI secretion system contractile sheath small subunit	CFSAN065412	161	2.8e-111	316
seq9-C.jejuni_strain_108_tssC	WP_002869989.1	type VI secretion system contractile sheath large subunit	CFSAN065412	484	0	998
seq13-C.jejuni_strain_108_VgrG	WP_100621025.1	VgrG protein	CFSAN065412	255	1.37e-170	496
seq2-C.jejuni_strain_108-tssM	WP_044258463.1	type VI secretion system membrane subunit TssM	CFSAN065412	1175	0	2301
seq3-C.jejuni_strain_108_tssD	WP_032582813.1	Hcp family type VI secretion system effector	CFSAN065412	171	1.47e-126	355
seq4-C.jejuni_strain_108_tssL	WP_002873417.1	DotU family type IV/VI secretion system protein	CFSAN065412	257	0	505
seq6-C.jejuni_strain_108_tssJ	WP_060806653.1	type VI secretion system lipoprotein TssJ	CFSAN065412	148	8.86e-103	293
seq7-C.jejuni_strain_108_tssA	WP_060806654.1	nucleobase:cation symporter	CFSAN065412	415	0	810
seq10-C.jejuni_strain_108_tssE	WP_002779655.1	type VI secretion system baseplate subunit TssE	CFSAN065413	130	3.5e-87	252
seq11-C.jejuni_strain_108_tssF	WP_002779654.1	type VI secretion system baseplate subunit TssF	CFSAN065413	573	0	1141
seq12-C.jejuni_strain_108_tssG	WP_002779653.1	type VI secretion system baseplate subunit TssG	CFSAN065413	302	0	608
seq1-C.jejuni_strain_108_tagH	WP_002779664.1	FHA domain-containing protein	CFSAN065413	299	0	581
seq3-C.jejuni_strain_108_tssD	WP_002779662.1	Hcp family type VI secretion system effector	CFSAN065413	171	8.4e-127	356
seq4-C.jejuni_strain_108_tssL	WP_002790607.1	DotU family type IV/VI secretion system protein	CFSAN065413	257	0	507
seq5-C.jejuni_strain_108_tssK	WP_002779660.1	type VI secretion system baseplate subunit TssK	CFSAN065413	465	0	932
seq6-C.jejuni_strain_108_tssJ	WP_002779659.1	type VI secretion system lipoprotein TssJ	CFSAN065413	148	1.67e-103	295
seq7-C.jejuni_strain_108_tssA	WP_002779658.1	nucleobase:cation symporter	CFSAN065413	415	0	816
seq8-C.jejuni_strain_108_tssB	WP_002779657.1	type VI secretion system contractile sheath small subunit	CFSAN065413	161	1.27e-110	314
seq9-C.jejuni_strain_108_tssC	WP_002869989.1	type VI secretion system contractile sheath large subunit	CFSAN065413	484	0	998
seq13-C.jejuni_strain_108_VgrG	WP_100620098.1	type VI secretion protein VgrG	CFSAN065413	838	0	1570
seq13-C.jejuni_strain_108_VgrG	WP_100620096.1	VgrG protein	CFSAN065413	186	2.04e-85	273
seq2-C.jejuni_strain_108-tssM	WP_100620099.1	type VI secretion system membrane subunit TssM	CFSAN065413	1175	0	2301
seq13-C.jejuni_strain_108_VgrG	WP_070298935.1	VgrG protein	CJ017CCUA	298	8.4e-145	432
seq10-C.jejuni_strain_108_tssE	WP_002779655.1	type VI secretion system baseplate subunit TssE	CJ018CCUA	130	3.5e-87	252
seq11-C.jejuni_strain_108_tssF	WP_002779654.1	type VI secretion system baseplate subunit TssF	CJ018CCUA	573	0	1141
seq12-C.jejuni_strain_108_tssG	WP_002779653.1	type VI secretion system baseplate subunit TssG	CJ018CCUA	302	0	608
seq13-C.jejuni_strain_108_VgrG	WP_079394632.1	VgrG protein	CJ018CCUA	186	4.55e-120	363
seq13-C.jejuni_strain_108_VgrG	WP_052786894.1	hypothetical protein	CJ018CCUA	85	3.22e-15	76
seq1-C.jejuni_strain_108_tagH	WP_002779664.1	FHA domain-containing protein	CJ018CCUA	299	0	581
seq3-C.jejuni_strain_108_tssD	WP_002779662.1	Hcp family type VI secretion system effector	CJ018CCUA	171	8.4e-127	356
seq4-C.jejuni_strain_108_tssL	WP_002869988.1	DotU family type IV/VI secretion system protein	CJ018CCUA	257	0	503
seq5-C.jejuni_strain_108_tssK	WP_002779660.1	type VI secretion system baseplate subunit TssK	CJ018CCUA	465	0	932
seq6-C.jejuni_strain_108_tssJ	WP_002779659.1	type VI secretion system lipoprotein TssJ	CJ018CCUA	148	1.67e-103	295
seq7-C.jejuni_strain_108_tssA	WP_002779658.1	nucleobase:cation symporter	CJ018CCUA	415	0	816
seq8-C.jejuni_strain_108_tssB	WP_002779657.1	type VI secretion system contractile sheath small subunit	CJ018CCUA	161	1.27e-110	314
seq9-C.jejuni_strain_108_tssC	WP_002869989.1	type VI secretion system contractile sheath large subunit	CJ018CCUA	484	0	998
seq13-C.jejuni_strain_108_VgrG	WP_115766815.1	hypothetical protein	CJ018CCUA	166	3.43e-105	327
seq2-C.jejuni_strain_108-tssM	WP_115766814.1	type VI secretion system membrane subunit TssM	CJ018CCUA	1175	0	2300
seq10-C.jejuni_strain_108_tssE	WP_002779655.1	type VI secretion system baseplate subunit TssE	CJ071CC464	130	3.5e-87	252
seq11-C.jejuni_strain_108_tssF	WP_002779654.1	type VI secretion system baseplate subunit TssF	CJ071CC464	573	0	1141
seq12-C.jejuni_strain_108_tssG	WP_002779653.1	type VI secretion system baseplate subunit TssG	CJ071CC464	302	0	608
seq1-C.jejuni_strain_108_tagH	WP_002779664.1	FHA domain-containing protein	CJ071CC464	299	0	581
seq3-C.jejuni_strain_108_tssD	WP_002779662.1	Hcp family type VI secretion system effector	CJ071CC464	171	8.4e-127	356
seq5-C.jejuni_strain_108_tssK	WP_002779660.1	type VI secretion system baseplate subunit TssK	CJ071CC464	465	0	932
seq6-C.jejuni_strain_108_tssJ	WP_002779659.1	type VI secretion system lipoprotein TssJ	CJ071CC464	148	1.67e-103	295
seq7-C.jejuni_strain_108_tssA	WP_002779658.1	nucleobase:cation symporter	CJ071CC464	415	0	816
seq8-C.jejuni_strain_108_tssB	WP_002800584.1	type VI secretion system contractile sheath small subunit	CJ071CC464	161	2.8e-111	316
seq9-C.jejuni_strain_108_tssC	WP_002813025.1	type VI secretion system contractile sheath large subunit	CJ071CC464	484	0	998
seq13-C.jejuni_strain_108_VgrG	WP_115791434.1	glycosyltransferase	CJ071CC464	408	7.47e-105	335
seq13-C.jejuni_strain_108_VgrG	WP_115791429.1	VgrG protein	CJ071CC464	185	2.95e-82	265
seq2-C.jejuni_strain_108-tssM	WP_032585055.1	type VI secretion system membrane subunit TssM	CJ071CC464	1175	0	2303
seq4-C.jejuni_strain_108_tssL	WP_002908498.1	DotU family type IV/VI secretion system protein	CJ071CC464	257	0	505
seq10-C.jejuni_strain_108_tssE	WP_002834709.1	hypothetical protein	Cj1	130	2.33e-86	250
seq11-C.jejuni_strain_108_tssF	WP_002843599.1	type VI secretion system baseplate subunit TssF	Cj1	573	0	1137
seq12-C.jejuni_strain_108_tssG	WP_002779653.1	type VI secretion system baseplate subunit TssG	Cj1	302	0	608
seq1-C.jejuni_strain_108_tagH	WP_002882780.1	FHA domain-containing protein	Cj1	299	0	574
seq2-C.jejuni_strain_108-tssM	WP_002800593.1	type VI secretion system membrane subunit TssM	Cj1	1175	0	2302
seq3-C.jejuni_strain_108_tssD	WP_002779662.1	Hcp family type VI secretion system effector	Cj1	171	8.4e-127	356
seq4-C.jejuni_strain_108_tssL	WP_002790607.1	DotU family type IV/VI secretion system protein	Cj1	257	0	507
seq5-C.jejuni_strain_108_tssK	WP_002813029.1	type VI secretion system baseplate subunit TssK	Cj1	465	0	930
seq6-C.jejuni_strain_108_tssJ	WP_002779659.1	type VI secretion system lipoprotein TssJ	Cj1	148	1.67e-103	295
seq7-C.jejuni_strain_108_tssA	WP_002779658.1	nucleobase:cation symporter	Cj1	415	0	816
seq8-C.jejuni_strain_108_tssB	WP_002800584.1	type VI secretion system contractile sheath small subunit	Cj1	161	2.8e-111	316
seq9-C.jejuni_strain_108_tssC	WP_002813025.1	type VI secretion system contractile sheath large subunit	Cj1	484	0	998
seq10-C.jejuni_strain_108_tssE	WP_002779655.1	type VI secretion system baseplate subunit TssE	Cj5	130	3.5e-87	252
seq11-C.jejuni_strain_108_tssF	WP_002779654.1	type VI secretion system baseplate subunit TssF	Cj5	573	0	1141
seq12-C.jejuni_strain_108_tssG	WP_002779653.1	type VI secretion system baseplate subunit TssG	Cj5	302	0	608
seq1-C.jejuni_strain_108_tagH	WP_002779664.1	FHA domain-containing protein	Cj5	299	0	581
seq3-C.jejuni_strain_108_tssD	WP_002779662.1	Hcp family type VI secretion system effector	Cj5	171	8.4e-127	356
seq5-C.jejuni_strain_108_tssK	WP_002779660.1	type VI secretion system baseplate subunit TssK	Cj5	465	0	932
seq7-C.jejuni_strain_108_tssA	WP_002779658.1	nucleobase:cation symporter	Cj5	415	0	816
seq8-C.jejuni_strain_108_tssB	WP_002800584.1	type VI secretion system contractile sheath small subunit	Cj5	161	2.8e-111	316
seq9-C.jejuni_strain_108_tssC	WP_002813025.1	type VI secretion system contractile sheath large subunit	Cj5	484	0	998
seq13-C.jejuni_strain_108_VgrG	WP_050458000.1	hypothetical protein	Cj5	111	2.26e-33	127
seq2-C.jejuni_strain_108-tssM	WP_032585055.1	type VI secretion system membrane subunit TssM	Cj5	1175	0	2303
seq4-C.jejuni_strain_108_tssL	WP_032585053.1	DotU family type IV/VI secretion system protein	Cj5	257	0	503
seq6-C.jejuni_strain_108_tssJ	WP_032585050.1	type VI secretion system lipoprotein TssJ	Cj5	148	7.35e-103	293
seq13-C.jejuni_strain_108_VgrG	WP_125975132.1	type VI secretion protein VgrG	CLB104	838	0	1656
seq1-C.jejuni_strain_108_tagH	WP_002867144.1	hypothetical protein	CLB104	299	0	574
seq10-C.jejuni_strain_108_tssE	WP_002779655.1	type VI secretion system baseplate subunit TssE	FDAARGOS_262	130	3.5e-87	252
seq11-C.jejuni_strain_108_tssF	WP_002779654.1	type VI secretion system baseplate subunit TssF	FDAARGOS_262	573	0	1141
seq12-C.jejuni_strain_108_tssG	WP_002779653.1	type VI secretion system baseplate subunit TssG	FDAARGOS_262	302	0	608
seq13-C.jejuni_strain_108_VgrG	WP_052822997.1	hypothetical protein	FDAARGOS_262	246	3.59e-167	487
seq1-C.jejuni_strain_108_tagH	WP_002882780.1	FHA domain-containing protein	FDAARGOS_262	299	0	574
seq3-C.jejuni_strain_108_tssD	WP_002779662.1	Hcp family type VI secretion system effector	FDAARGOS_262	171	8.4e-127	356
seq4-C.jejuni_strain_108_tssL	WP_002882778.1	DotU family type IV/VI secretion system protein	FDAARGOS_262	257	0	504
seq5-C.jejuni_strain_108_tssK	WP_002779660.1	type VI secretion system baseplate subunit TssK	FDAARGOS_262	465	0	932
seq6-C.jejuni_strain_108_tssJ	WP_002779659.1	type VI secretion system lipoprotein TssJ	FDAARGOS_262	148	1.67e-103	295
seq8-C.jejuni_strain_108_tssB	WP_002800584.1	type VI secretion system contractile sheath small subunit	FDAARGOS_262	161	2.8e-111	316
seq9-C.jejuni_strain_108_tssC	WP_002800582.1	type VI secretion system contractile sheath large subunit	FDAARGOS_262	484	0	996
seq13-C.jejuni_strain_108_VgrG	WP_058207858.1	type VI secretion protein VgrG	FDAARGOS_262	838	0	1570
seq13-C.jejuni_strain_108_VgrG	WP_058207855.1	type VI secretion protein VgrG	FDAARGOS_262	882	0	1289
seq2-C.jejuni_strain_108-tssM	WP_002882779.1	type VI secretion system membrane subunit TssM	FDAARGOS_262	1175	0	2298
seq7-C.jejuni_strain_108_tssA	WP_002882777.1	nucleobase:cation symporter	FDAARGOS_262	415	0	808
seq1-C.jejuni_strain_108_tagH	WP_011049859.1	FHA domain-containing protein	FDAARGOS_421	299	0	577
seq10-C.jejuni_strain_108_tssE	WP_002779655.1	type VI secretion system baseplate subunit TssE	HB-CJGB-XWM	130	3.5e-87	252
seq11-C.jejuni_strain_108_tssF	WP_002779654.1	type VI secretion system baseplate subunit TssF	HB-CJGB-XWM	573	0	1141
seq12-C.jejuni_strain_108_tssG	WP_002779653.1	type VI secretion system baseplate subunit TssG	HB-CJGB-XWM	302	0	608
seq3-C.jejuni_strain_108_tssD	WP_002779662.1	Hcp family type VI secretion system effector	HB-CJGB-XWM	171	8.4e-127	356
seq5-C.jejuni_strain_108_tssK	WP_002779660.1	type VI secretion system baseplate subunit TssK	HB-CJGB-XWM	465	0	932
seq8-C.jejuni_strain_108_tssB	WP_002800584.1	type VI secretion system contractile sheath small subunit	HB-CJGB-XWM	161	2.8e-111	316
seq9-C.jejuni_strain_108_tssC	WP_002869989.1	type VI secretion system contractile sheath large subunit	HB-CJGB-XWM	484	0	998
seq13-C.jejuni_strain_108_VgrG	WP_063668053.1	hypothetical protein	HB-CJGB-XWM	298	0	583
seq1-C.jejuni_strain_108_tagH	WP_063668114.1	FHA domain-containing protein	HB-CJGB-XWM	299	0	576
seq2-C.jejuni_strain_108-tssM	WP_063668113.1	type VI secretion system membrane subunit TssM	HB-CJGB-XWM	1175	0	2303
seq4-C.jejuni_strain_108_tssL	WP_002873417.1	DotU family type IV/VI secretion system protein	HB-CJGB-XWM	257	0	505
seq6-C.jejuni_strain_108_tssJ	WP_060806653.1	type VI secretion system lipoprotein TssJ	HB-CJGB-XWM	148	8.86e-103	293
seq7-C.jejuni_strain_108_tssA	WP_060806654.1	nucleobase:cation symporter	HB-CJGB-XWM	415	0	810
seq10-C.jejuni_strain_108_tssE	WP_002834709.1	GPW/gp25 family protein	huA17	130	2.33e-86	250
seq11-C.jejuni_strain_108_tssF	WP_002843599.1	type VI secretion system baseplate subunit TssF	huA17	573	0	1137
seq12-C.jejuni_strain_108_tssG	WP_002779653.1	type VI secretion system baseplate subunit TssG	huA17	302	0	608
seq13-C.jejuni_strain_108_VgrG	WP_052800385.1	type VI secretion protein VgrG	huA17	838	0	1643
seq13-C.jejuni_strain_108_VgrG	WP_079460432.1	VgrG protein	huA17	255	2.04e-172	501
seq1-C.jejuni_strain_108_tagH	WP_002882780.1	FHA domain-containing protein	huA17	299	0	574
seq3-C.jejuni_strain_108_tssD	WP_002779662.1	Hcp family type VI secretion system effector	huA17	171	8.4e-127	356
seq4-C.jejuni_strain_108_tssL	WP_002790607.1	DotU family type IV/VI secretion system protein	huA17	257	0	507
seq5-C.jejuni_strain_108_tssK	WP_002813029.1	type VI secretion system baseplate subunit TssK	huA17	465	0	930
seq6-C.jejuni_strain_108_tssJ	WP_002779659.1	type VI secretion system lipoprotein TssJ	huA17	148	1.67e-103	295
seq8-C.jejuni_strain_108_tssB	WP_002800584.1	type VI secretion system contractile sheath small subunit	huA17	161	2.8e-111	316
seq9-C.jejuni_strain_108_tssC	WP_002813025.1	type VI secretion system contractile sheath large subunit	huA17	484	0	998
seq2-C.jejuni_strain_108-tssM	WP_057033859.1	type VI secretion system membrane subunit TssM	huA17	1175	0	2301
seq7-C.jejuni_strain_108_tssA	WP_126655138.1	type VI secretion system domain-containing protein	huA17	419	0	809
seq10-C.jejuni_strain_108_tssE	WP_002779655.1	type VI secretion system baseplate subunit TssE	IF1100	130	3.5e-87	252
seq11-C.jejuni_strain_108_tssF	WP_002779654.1	type VI secretion system baseplate subunit TssF	IF1100	573	0	1141
seq12-C.jejuni_strain_108_tssG	WP_057991629.1	type VI secretion system baseplate subunit TssG	IF1100	302	0	608
seq13-C.jejuni_strain_108_VgrG	WP_079394632.1	VgrG protein	IF1100	186	4.55e-120	363
seq1-C.jejuni_strain_108_tagH	WP_002779664.1	FHA domain-containing protein	IF1100	299	0	581
seq3-C.jejuni_strain_108_tssD	WP_002779662.1	Hcp family type VI secretion system effector	IF1100	171	8.4e-127	356
seq4-C.jejuni_strain_108_tssL	WP_002869988.1	DotU family type IV/VI secretion system protein	IF1100	257	0	503
seq5-C.jejuni_strain_108_tssK	WP_002779660.1	type VI secretion system baseplate subunit TssK	IF1100	465	0	932
seq6-C.jejuni_strain_108_tssJ	WP_002779659.1	type VI secretion system lipoprotein TssJ	IF1100	148	1.67e-103	295
seq7-C.jejuni_strain_108_tssA	WP_002779658.1	nucleobase:cation symporter	IF1100	415	0	816
seq8-C.jejuni_strain_108_tssB	WP_002779657.1	type VI secretion system contractile sheath small subunit	IF1100	161	1.27e-110	314
seq9-C.jejuni_strain_108_tssC	WP_002869989.1	type VI secretion system contractile sheath large subunit	IF1100	484	0	998
seq2-C.jejuni_strain_108-tssM	WP_071305015.1	type VI secretion system membrane subunit TssM	IF1100	1175	0	2301
seq10-C.jejuni_strain_108_tssE	WP_002779655.1	type VI secretion system baseplate subunit TssE	isolate_H23	130	3.5e-87	252
seq11-C.jejuni_strain_108_tssF	WP_002779654.1	type VI secretion system baseplate subunit TssF	isolate_H23	573	0	1141
seq12-C.jejuni_strain_108_tssG	WP_002779653.1	type VI secretion system baseplate subunit TssG	isolate_H23	302	0	608
seq13-C.jejuni_strain_108_VgrG	WP_052781575.1	type VI secretion protein VgrG	isolate_H23	838	0	1652
seq1-C.jejuni_strain_108_tagH	WP_002882780.1	FHA domain-containing protein	isolate_H23	299	0	574
seq2-C.jejuni_strain_108-tssM	WP_002790606.1	type VI secretion system membrane subunit TssM	isolate_H23	1175	0	2299
seq3-C.jejuni_strain_108_tssD	WP_002779662.1	Hcp family type VI secretion system effector	isolate_H23	171	8.4e-127	356
seq5-C.jejuni_strain_108_tssK	WP_002779660.1	type VI secretion system baseplate subunit TssK	isolate_H23	465	0	932
seq6-C.jejuni_strain_108_tssJ	WP_002779659.1	type VI secretion system lipoprotein TssJ	isolate_H23	148	1.67e-103	295
seq7-C.jejuni_strain_108_tssA	WP_002779658.1	nucleobase:cation symporter	isolate_H23	415	0	816
seq8-C.jejuni_strain_108_tssB	WP_002800584.1	type VI secretion system contractile sheath small subunit	isolate_H23	161	2.8e-111	316
seq9-C.jejuni_strain_108_tssC	WP_052781591.1	type VI secretion system contractile sheath large subunit	isolate_H23	484	0	996
seq4-C.jejuni_strain_108_tssL	WP_052822993.1	DotU family type IV/VI secretion system protein	isolate_H23	257	0	505
seq1-C.jejuni_strain_108_tagH	WP_052773746.1	FHA domain-containing protein	isolate_W30	299	0	575
seq13-C.jejuni_strain_108_VgrG	WP_141083066.1	hypothetical protein, partial	isolate_W30	453	0	878
seq10-C.jejuni_strain_108_tssE	WP_002779655.1	type VI secretion system baseplate subunit TssE	JL-CJHLIU1-1	130	3.5e-87	252
seq11-C.jejuni_strain_108_tssF	WP_002779654.1	type VI secretion system baseplate subunit TssF	JL-CJHLIU1-1	573	0	1141
seq12-C.jejuni_strain_108_tssG	WP_002779653.1	type VI secretion system baseplate subunit TssG	JL-CJHLIU1-1	302	0	608
seq1-C.jejuni_strain_108_tagH	WP_002779664.1	FHA domain-containing protein	JL-CJHLIU1-1	299	0	581
seq2-C.jejuni_strain_108-tssM	WP_002902236.1	type VI secretion system membrane subunit TssM	JL-CJHLIU1-1	1175	0	2305
seq3-C.jejuni_strain_108_tssD	WP_002779662.1	Hcp family type VI secretion system effector	JL-CJHLIU1-1	171	8.4e-127	356
seq4-C.jejuni_strain_108_tssL	WP_002869988.1	DotU family type IV/VI secretion system protein	JL-CJHLIU1-1	257	0	503
seq5-C.jejuni_strain_108_tssK	WP_002779660.1	type VI secretion system baseplate subunit TssK	JL-CJHLIU1-1	465	0	932
seq6-C.jejuni_strain_108_tssJ	WP_002779659.1	type VI secretion system lipoprotein TssJ	JL-CJHLIU1-1	148	1.67e-103	295
seq7-C.jejuni_strain_108_tssA	WP_002779658.1	type VI secretion system domain-containing protein	JL-CJHLIU1-1	415	0	816
seq8-C.jejuni_strain_108_tssB	WP_002800584.1	type VI secretion system contractile sheath small subunit	JL-CJHLIU1-1	161	2.8e-111	316
seq9-C.jejuni_strain_108_tssC	WP_002813025.1	type VI secretion system contractile sheath large subunit	JL-CJHLIU1-1	484	0	998
seq13-C.jejuni_strain_108_VgrG	WP_002903086.1	hypothetical protein, partial	JL-CJHLIU1-1	246	2.17e-129	390
seq13-C.jejuni_strain_108_VgrG	WP_172178845.1	VgrG protein	JL-CJHLIU1-1	272	2.17e-48	177
seq10-C.jejuni_strain_108_tssE	WP_002779655.1	type VI secretion system baseplate subunit TssE	M129	130	3.5e-87	252
seq11-C.jejuni_strain_108_tssF	WP_002779654.1	type VI secretion system baseplate subunit TssF	M129	573	0	1141
seq12-C.jejuni_strain_108_tssG	WP_002779653.1	type VI secretion system baseplate subunit TssG	M129	302	0	608
seq13-C.jejuni_strain_108_VgrG	WP_070275515.1	type VI secretion protein VgrG	M129	882	0	1289
seq1-C.jejuni_strain_108_tagH	WP_002779664.1	FHA domain-containing protein	M129	299	0	581
seq2-C.jejuni_strain_108-tssM	WP_002902236.1	type VI secretion system membrane subunit TssM	M129	1175	0	2305
seq3-C.jejuni_strain_108_tssD	WP_002779662.1	Hcp family type VI secretion system effector	M129	171	8.4e-127	356
seq4-C.jejuni_strain_108_tssL	WP_002869988.1	DotU family type IV/VI secretion system protein	M129	257	0	503
seq5-C.jejuni_strain_108_tssK	WP_002779660.1	type VI secretion system baseplate subunit TssK	M129	465	0	932
seq6-C.jejuni_strain_108_tssJ	WP_002779659.1	type VI secretion system lipoprotein TssJ	M129	148	1.67e-103	295
seq7-C.jejuni_strain_108_tssA	WP_002779658.1	nucleobase:cation symporter	M129	415	0	816
seq8-C.jejuni_strain_108_tssB	WP_002800584.1	type VI secretion system contractile sheath small subunit	M129	161	2.8e-111	316
seq9-C.jejuni_strain_108_tssC	WP_002869989.1	type VI secretion system contractile sheath large subunit	M129	484	0	998
seq13-C.jejuni_strain_108_VgrG	WP_071306793.1	type VI secretion protein VgrG	M129	838	0	1570
seq10-C.jejuni_strain_108_tssE	WP_002779655.1	type VI secretion system baseplate subunit TssE	MTVDSCj16	130	3.5e-87	252
seq12-C.jejuni_strain_108_tssG	WP_002779653.1	type VI secretion system baseplate subunit TssG	MTVDSCj16	302	0	608
seq1-C.jejuni_strain_108_tagH	WP_002882780.1	FHA domain-containing protein	MTVDSCj16	299	0	574
seq2-C.jejuni_strain_108-tssM	WP_002800593.1	type VI secretion system membrane subunit TssM	MTVDSCj16	1175	0	2302
seq3-C.jejuni_strain_108_tssD	WP_002779662.1	Hcp family type VI secretion system effector	MTVDSCj16	171	8.4e-127	356
seq4-C.jejuni_strain_108_tssL	WP_002790607.1	DotU family type IV/VI secretion system protein	MTVDSCj16	257	0	507
seq5-C.jejuni_strain_108_tssK	WP_002813029.1	type VI secretion system baseplate subunit TssK	MTVDSCj16	465	0	930
seq7-C.jejuni_strain_108_tssA	WP_002779658.1	nucleobase:cation symporter	MTVDSCj16	415	0	816
seq8-C.jejuni_strain_108_tssB	WP_002800584.1	type VI secretion system contractile sheath small subunit	MTVDSCj16	161	2.8e-111	316
seq9-C.jejuni_strain_108_tssC	WP_002813025.1	type VI secretion system contractile sheath large subunit	MTVDSCj16	484	0	998
seq11-C.jejuni_strain_108_tssF	WP_069360600.1	type VI secretion system baseplate subunit TssF	MTVDSCj16	573	0	1142
seq13-C.jejuni_strain_108_VgrG	WP_069360604.1	type VI secretion protein VgrG	MTVDSCj16	838	0	1576
seq13-C.jejuni_strain_108_VgrG	WP_069360601.1	type VI secretion protein VgrG	MTVDSCj16	882	0	1297
seq13-C.jejuni_strain_108_VgrG	WP_154021303.1	hypothetical protein	MTVDSCj16	186	6.36e-86	275
seq6-C.jejuni_strain_108_tssJ	WP_069360599.1	type VI secretion system lipoprotein TssJ	MTVDSCj16	141	4.36e-97	279
seq13-C.jejuni_strain_108_VgrG	WP_052775103.1	hypothetical protein	NADC 20827	246	9.97e-160	468
seq10-C.jejuni_strain_108_tssE	WP_002779655.1	type VI secretion system baseplate subunit TssE	NCTC11351	130	3.5e-87	252
seq11-C.jejuni_strain_108_tssF	WP_002779654.1	type VI secretion system baseplate subunit TssF	NCTC11351	573	0	1141
seq12-C.jejuni_strain_108_tssG	WP_002779653.1	type VI secretion system baseplate subunit TssG	NCTC11351	302	0	608
seq13-C.jejuni_strain_108_VgrG	WP_052822997.1	hypothetical protein	NCTC11351	246	3.59e-167	487
seq1-C.jejuni_strain_108_tagH	WP_002882780.1	FHA domain-containing protein	NCTC11351	299	0	574
seq3-C.jejuni_strain_108_tssD	WP_002779662.1	Hcp family type VI secretion system effector	NCTC11351	171	8.4e-127	356
seq4-C.jejuni_strain_108_tssL	WP_002882778.1	DotU family type IV/VI secretion system protein	NCTC11351	257	0	504
seq5-C.jejuni_strain_108_tssK	WP_002779660.1	type VI secretion system baseplate subunit TssK	NCTC11351	465	0	932
seq6-C.jejuni_strain_108_tssJ	WP_002779659.1	type VI secretion system lipoprotein TssJ	NCTC11351	148	1.67e-103	295
seq8-C.jejuni_strain_108_tssB	WP_002800584.1	type VI secretion system contractile sheath small subunit	NCTC11351	161	2.8e-111	316
seq9-C.jejuni_strain_108_tssC	WP_002800582.1	type VI secretion system contractile sheath large subunit	NCTC11351	484	0	996
seq13-C.jejuni_strain_108_VgrG	WP_058207858.1	type VI secretion protein VgrG	NCTC11351	838	0	1570
seq2-C.jejuni_strain_108-tssM	WP_002882779.1	type VI secretion system membrane subunit TssM	NCTC11351	1175	0	2298
seq7-C.jejuni_strain_108_tssA	WP_002882777.1	type VI secretion system domain-containing protein	NCTC11351	415	0	808
seq1-C.jejuni_strain_108_tagH	WP_011049859.1	FHA domain-containing protein	NCTC13265	299	0	577
seq10-C.jejuni_strain_108_tssE	WP_002779655.1	type VI secretion system baseplate subunit TssE	NCTC13268	130	3.5e-87	252
seq11-C.jejuni_strain_108_tssF	WP_002779654.1	type VI secretion system baseplate subunit TssF	NCTC13268	573	0	1141
seq12-C.jejuni_strain_108_tssG	WP_057991629.1	type VI secretion system baseplate subunit TssG	NCTC13268	302	0	608
seq1-C.jejuni_strain_108_tagH	WP_002882780.1	FHA domain-containing protein	NCTC13268	299	0	574
seq4-C.jejuni_strain_108_tssL	WP_002882778.1	DotU family type IV/VI secretion system protein	NCTC13268	257	0	504
seq5-C.jejuni_strain_108_tssK	WP_002779660.1	type VI secretion system baseplate subunit TssK	NCTC13268	465	0	932
seq6-C.jejuni_strain_108_tssJ	WP_002779659.1	type VI secretion system lipoprotein TssJ	NCTC13268	148	1.67e-103	295
seq8-C.jejuni_strain_108_tssB	WP_002800584.1	type VI secretion system contractile sheath small subunit	NCTC13268	161	2.8e-111	316
seq9-C.jejuni_strain_108_tssC	WP_002800582.1	type VI secretion system contractile sheath large subunit	NCTC13268	484	0	996
seq13-C.jejuni_strain_108_VgrG	WP_126623817.1	type VI secretion protein VgrG	NCTC13268	838	0	1571
seq13-C.jejuni_strain_108_VgrG	WP_100613865.1	VgrG protein	NCTC13268	246	8.77e-166	484
seq2-C.jejuni_strain_108-tssM	WP_070265355.1	type VI secretion system membrane subunit TssM	NCTC13268	1175	0	2297
seq3-C.jejuni_strain_108_tssD	WP_126623816.1	Hcp family type VI secretion system effector	NCTC13268	171	5.19e-126	354
seq7-C.jejuni_strain_108_tssA	WP_070265354.1	type VI secretion system domain-containing protein	NCTC13268	415	0	806
seq1-C.jejuni_strain_108_tagH	WP_002867144.1	hypothetical protein	NW	299	0	574
seq10-C.jejuni_strain_108_tssE	WP_002834709.1	hypothetical protein	OD267	130	2.33e-86	250
seq11-C.jejuni_strain_108_tssF	WP_002843599.1	type VI secretion system baseplate subunit TssF	OD267	573	0	1137
seq13-C.jejuni_strain_108_VgrG	WP_050457381.1	hypothetical protein	OD267	298	0	588
seq1-C.jejuni_strain_108_tagH	WP_002882780.1	FHA domain-containing protein	OD267	299	0	574
seq2-C.jejuni_strain_108-tssM	WP_002800593.1	type VI secretion system membrane subunit TssM	OD267	1175	0	2302
seq3-C.jejuni_strain_108_tssD	WP_002779662.1	Hcp family type VI secretion system effector	OD267	171	8.4e-127	356
seq4-C.jejuni_strain_108_tssL	WP_002790607.1	DotU family type IV/VI secretion system protein	OD267	257	0	507
seq5-C.jejuni_strain_108_tssK	WP_002813029.1	type VI secretion system baseplate subunit TssK	OD267	465	0	930
seq6-C.jejuni_strain_108_tssJ	WP_002779659.1	type VI secretion system lipoprotein TssJ	OD267	148	1.67e-103	295
seq7-C.jejuni_strain_108_tssA	WP_002779658.1	nucleobase:cation symporter	OD267	415	0	816
seq8-C.jejuni_strain_108_tssB	WP_002800584.1	type VI secretion system contractile sheath small subunit	OD267	161	2.8e-111	316
seq12-C.jejuni_strain_108_tssG	WP_061563618.1	type VI secretion system baseplate subunit TssG	OD267	302	0	607
seq13-C.jejuni_strain_108_VgrG	WP_061563617.1	type VI secretion protein VgrG	OD267	838	0	1646
seq9-C.jejuni_strain_108_tssC	WP_061577924.1	type VI secretion system contractile sheath large subunit	OD267	484	0	996
seq10-C.jejuni_strain_108_tssE	WP_002779655.1	type VI secretion system baseplate subunit TssE	OXC6256	130	3.5e-87	252
seq11-C.jejuni_strain_108_tssF	WP_002779654.1	type VI secretion system baseplate subunit TssF	OXC6256	573	0	1141
seq12-C.jejuni_strain_108_tssG	WP_002779653.1	type VI secretion system baseplate subunit TssG	OXC6256	302	0	608
seq1-C.jejuni_strain_108_tagH	WP_002779664.1	FHA domain-containing protein	OXC6256	299	0	581
seq2-C.jejuni_strain_108-tssM	WP_002902236.1	type VI secretion system membrane subunit TssM	OXC6256	1175	0	2305
seq3-C.jejuni_strain_108_tssD	WP_002779662.1	Hcp family type VI secretion system effector	OXC6256	171	8.4e-127	356
seq4-C.jejuni_strain_108_tssL	WP_002869988.1	DotU family type IV/VI secretion system protein	OXC6256	257	0	503
seq5-C.jejuni_strain_108_tssK	WP_002779660.1	type VI secretion system baseplate subunit TssK	OXC6256	465	0	932
seq6-C.jejuni_strain_108_tssJ	WP_002779659.1	type VI secretion system lipoprotein TssJ	OXC6256	148	1.67e-103	295
seq7-C.jejuni_strain_108_tssA	WP_002779658.1	type VI secretion system domain-containing protein	OXC6256	415	0	816
seq8-C.jejuni_strain_108_tssB	WP_002800584.1	type VI secretion system contractile sheath small subunit	OXC6256	161	2.8e-111	316
seq9-C.jejuni_strain_108_tssC	WP_002813025.1	type VI secretion system contractile sheath large subunit	OXC6256	484	0	998
seq13-C.jejuni_strain_108_VgrG	WP_052799662.1	hypothetical protein	OXC6256	246	2.62e-129	390
seq13-C.jejuni_strain_108_VgrG	WP_052799663.1	hypothetical protein	OXC6256	343	4.73e-58	205
seq10-C.jejuni_strain_108_tssE	WP_002834709.1	GPW/gp25 family protein	OXC6433	130	2.33e-86	250
seq11-C.jejuni_strain_108_tssF	WP_002779654.1	type VI secretion system baseplate subunit TssF	OXC6433	573	0	1141
seq12-C.jejuni_strain_108_tssG	WP_002779653.1	type VI secretion system baseplate subunit TssG	OXC6433	302	0	608
seq13-C.jejuni_strain_108_VgrG	WP_052946751.1	hypothetical protein	OXC6433	54	1.14e-14	74
seq13-C.jejuni_strain_108_VgrG	WP_053872026.1	hypothetical protein	OXC6433	54	5.63e-13	69
seq1-C.jejuni_strain_108_tagH	WP_002882780.1	FHA domain-containing protein	OXC6433	299	0	574
seq2-C.jejuni_strain_108-tssM	WP_002800593.1	type VI secretion system membrane subunit TssM	OXC6433	1175	0	2302
seq3-C.jejuni_strain_108_tssD	WP_002779662.1	Hcp family type VI secretion system effector	OXC6433	171	8.4e-127	356
seq4-C.jejuni_strain_108_tssL	WP_002869988.1	DotU family type IV/VI secretion system protein	OXC6433	257	0	503
seq5-C.jejuni_strain_108_tssK	WP_002813029.1	type VI secretion system baseplate subunit TssK	OXC6433	465	0	930
seq6-C.jejuni_strain_108_tssJ	WP_002779659.1	type VI secretion system lipoprotein TssJ	OXC6433	148	1.67e-103	295
seq7-C.jejuni_strain_108_tssA	WP_002779658.1	type VI secretion system domain-containing protein	OXC6433	415	0	816
seq8-C.jejuni_strain_108_tssB	WP_002800584.1	type VI secretion system contractile sheath small subunit	OXC6433	161	2.8e-111	316
seq9-C.jejuni_strain_108_tssC	WP_002869989.1	type VI secretion system contractile sheath large subunit	OXC6433	484	0	998
seq13-C.jejuni_strain_108_VgrG	WP_052949081.1	hypothetical protein, partial	OXC6433	406	0	803
seq13-C.jejuni_strain_108_VgrG	WP_052949097.1	hypothetical protein	OXC6433	246	4.95e-166	484
seq13-C.jejuni_strain_108_VgrG	WP_172671993.1	VgrG protein	OXC6433	471	1.67e-155	466
seq13-C.jejuni_strain_108_VgrG	WP_079462942.1	VgrG protein	OXC6433	186	9.01e-119	360
seq13-C.jejuni_strain_108_VgrG	WP_052946747.1	hypothetical protein, partial	OXC6433	175	6.84e-74	242
seq13-C.jejuni_strain_108_VgrG	WP_079462945.1	hypothetical protein	OXC6433	50	2.37e-13	70
seq10-C.jejuni_strain_108_tssE	WP_002834709.1	GPW/gp25 family protein	OXC6435	130	2.33e-86	250
seq11-C.jejuni_strain_108_tssF	WP_002779654.1	type VI secretion system baseplate subunit TssF	OXC6435	573	0	1141
seq12-C.jejuni_strain_108_tssG	WP_002779653.1	type VI secretion system baseplate subunit TssG	OXC6435	302	0	608
seq13-C.jejuni_strain_108_VgrG	WP_052946751.1	hypothetical protein	OXC6435	54	1.14e-14	74
seq1-C.jejuni_strain_108_tagH	WP_002779664.1	FHA domain-containing protein	OXC6435	299	0	581
seq2-C.jejuni_strain_108-tssM	WP_002800593.1	type VI secretion system membrane subunit TssM	OXC6435	1175	0	2302
seq3-C.jejuni_strain_108_tssD	WP_002779662.1	Hcp family type VI secretion system effector	OXC6435	171	8.4e-127	356
seq5-C.jejuni_strain_108_tssK	WP_002813029.1	type VI secretion system baseplate subunit TssK	OXC6435	465	0	930
seq6-C.jejuni_strain_108_tssJ	WP_002779659.1	type VI secretion system lipoprotein TssJ	OXC6435	148	1.67e-103	295
seq7-C.jejuni_strain_108_tssA	WP_002779658.1	type VI secretion system domain-containing protein	OXC6435	415	0	816
seq8-C.jejuni_strain_108_tssB	WP_002800584.1	type VI secretion system contractile sheath small subunit	OXC6435	161	2.8e-111	316
seq9-C.jejuni_strain_108_tssC	WP_002869989.1	type VI secretion system contractile sheath large subunit	OXC6435	484	0	998
seq13-C.jejuni_strain_108_VgrG	WP_052946747.1	hypothetical protein, partial	OXC6435	175	6.84e-74	242
seq13-C.jejuni_strain_108_VgrG	WP_052946732.1	hypothetical protein	OXC6435	50	5.69e-13	69
seq10-C.jejuni_strain_108_tssE	WP_002779655.1	type VI secretion system baseplate subunit TssE	OXC6458	130	3.5e-87	252
seq11-C.jejuni_strain_108_tssF	WP_002779654.1	type VI secretion system baseplate subunit TssF	OXC6458	573	0	1141
seq12-C.jejuni_strain_108_tssG	WP_002779653.1	type VI secretion system baseplate subunit TssG	OXC6458	302	0	608
seq1-C.jejuni_strain_108_tagH	WP_002779664.1	FHA domain-containing protein	OXC6458	299	0	581
seq3-C.jejuni_strain_108_tssD	WP_002779662.1	Hcp family type VI secretion system effector	OXC6458	171	8.4e-127	356
seq4-C.jejuni_strain_108_tssL	WP_002908498.1	DotU family type IV/VI secretion system protein	OXC6458	257	0	505
seq5-C.jejuni_strain_108_tssK	WP_002779660.1	type VI secretion system baseplate subunit TssK	OXC6458	465	0	932
seq6-C.jejuni_strain_108_tssJ	WP_002779659.1	type VI secretion system lipoprotein TssJ	OXC6458	148	1.67e-103	295
seq7-C.jejuni_strain_108_tssA	WP_002779658.1	type VI secretion system domain-containing protein	OXC6458	415	0	816
seq8-C.jejuni_strain_108_tssB	WP_002800584.1	type VI secretion system contractile sheath small subunit	OXC6458	161	2.8e-111	316
seq9-C.jejuni_strain_108_tssC	WP_002813025.1	type VI secretion system contractile sheath large subunit	OXC6458	484	0	998
seq13-C.jejuni_strain_108_VgrG	WP_052779402.1	hypothetical protein	OXC6458	246	1.89e-158	465
seq13-C.jejuni_strain_108_VgrG	WP_050458000.1	hypothetical protein	OXC6458	111	2.26e-33	127
seq2-C.jejuni_strain_108-tssM	WP_052784343.1	type VI secretion system membrane subunit TssM	OXC6458	1175	0	2300
seq10-C.jejuni_strain_108_tssE	WP_002779655.1	type VI secretion system baseplate subunit TssE	OXC6466	130	3.5e-87	252
seq2-C.jejuni_strain_108-tssM	WP_002902236.1	type VI secretion system membrane subunit TssM	OXC6466	1175	0	2305
seq3-C.jejuni_strain_108_tssD	WP_002779662.1	Hcp family type VI secretion system effector	OXC6466	171	8.4e-127	356
seq4-C.jejuni_strain_108_tssL	WP_002869988.1	DotU family type IV/VI secretion system protein	OXC6466	257	0	503
seq5-C.jejuni_strain_108_tssK	WP_002779660.1	type VI secretion system baseplate subunit TssK	OXC6466	465	0	932
seq6-C.jejuni_strain_108_tssJ	WP_002779659.1	type VI secretion system lipoprotein TssJ	OXC6466	148	1.67e-103	295
seq7-C.jejuni_strain_108_tssA	WP_002779658.1	type VI secretion system domain-containing protein	OXC6466	415	0	816
seq8-C.jejuni_strain_108_tssB	WP_002800584.1	type VI secretion system contractile sheath small subunit	OXC6466	161	2.8e-111	316
seq9-C.jejuni_strain_108_tssC	WP_002869989.1	type VI secretion system contractile sheath large subunit	OXC6466	484	0	998
seq11-C.jejuni_strain_108_tssF	WP_052796204.1	type VI secretion system baseplate subunit TssF	OXC6466	573	0	1139
seq12-C.jejuni_strain_108_tssG	WP_052796203.1	type VI secretion system baseplate subunit TssG	OXC6466	302	0	607
seq13-C.jejuni_strain_108_VgrG	WP_052796202.1	type VI secretion protein VgrG	OXC6466	838	0	1564
seq1-C.jejuni_strain_108_tagH	WP_052796205.1	FHA domain-containing protein	OXC6466	299	0	583
seq10-C.jejuni_strain_108_tssE	WP_002779655.1	type VI secretion system baseplate subunit TssE	OXC6486	130	3.5e-87	252
seq11-C.jejuni_strain_108_tssF	WP_002779654.1	type VI secretion system baseplate subunit TssF	OXC6486	573	0	1141
seq12-C.jejuni_strain_108_tssG	WP_002779653.1	type VI secretion system baseplate subunit TssG	OXC6486	302	0	608
seq1-C.jejuni_strain_108_tagH	WP_002779664.1	FHA domain-containing protein	OXC6486	299	0	581
seq2-C.jejuni_strain_108-tssM	WP_002902236.1	type VI secretion system membrane subunit TssM	OXC6486	1175	0	2305
seq3-C.jejuni_strain_108_tssD	WP_002779662.1	Hcp family type VI secretion system effector	OXC6486	171	8.4e-127	356
seq4-C.jejuni_strain_108_tssL	WP_002869988.1	DotU family type IV/VI secretion system protein	OXC6486	257	0	503
seq5-C.jejuni_strain_108_tssK	WP_002779660.1	type VI secretion system baseplate subunit TssK	OXC6486	465	0	932
seq6-C.jejuni_strain_108_tssJ	WP_002779659.1	type VI secretion system lipoprotein TssJ	OXC6486	148	1.67e-103	295
seq7-C.jejuni_strain_108_tssA	WP_002779658.1	type VI secretion system domain-containing protein	OXC6486	415	0	816
seq8-C.jejuni_strain_108_tssB	WP_002800584.1	type VI secretion system contractile sheath small subunit	OXC6486	161	2.8e-111	316
seq9-C.jejuni_strain_108_tssC	WP_002813025.1	type VI secretion system contractile sheath large subunit	OXC6486	484	0	998
seq13-C.jejuni_strain_108_VgrG	WP_052799662.1	hypothetical protein	OXC6486	246	2.62e-129	390
seq13-C.jejuni_strain_108_VgrG	WP_052799663.1	hypothetical protein	OXC6486	343	4.73e-58	205
seq10-C.jejuni_strain_108_tssE	WP_002779655.1	type VI secretion system baseplate subunit TssE	OXC6507	130	3.5e-87	252
seq11-C.jejuni_strain_108_tssF	WP_002779654.1	type VI secretion system baseplate subunit TssF	OXC6507	573	0	1141
seq12-C.jejuni_strain_108_tssG	WP_002779653.1	type VI secretion system baseplate subunit TssG	OXC6507	302	0	608
seq1-C.jejuni_strain_108_tagH	WP_002882780.1	FHA domain-containing protein	OXC6507	299	0	574
seq3-C.jejuni_strain_108_tssD	WP_002779662.1	Hcp family type VI secretion system effector	OXC6507	171	8.4e-127	356
seq4-C.jejuni_strain_108_tssL	WP_002869988.1	DotU family type IV/VI secretion system protein	OXC6507	257	0	503
seq5-C.jejuni_strain_108_tssK	WP_002779660.1	type VI secretion system baseplate subunit TssK	OXC6507	465	0	932
seq6-C.jejuni_strain_108_tssJ	WP_002779659.1	type VI secretion system lipoprotein TssJ	OXC6507	148	1.67e-103	295
seq7-C.jejuni_strain_108_tssA	WP_002779658.1	type VI secretion system domain-containing protein	OXC6507	415	0	816
seq8-C.jejuni_strain_108_tssB	WP_002800584.1	type VI secretion system contractile sheath small subunit	OXC6507	161	2.8e-111	316
seq9-C.jejuni_strain_108_tssC	WP_002813025.1	type VI secretion system contractile sheath large subunit	OXC6507	484	0	998
seq13-C.jejuni_strain_108_VgrG	WP_060809548.1	hypothetical protein	OXC6507	255	7.96e-171	497
seq2-C.jejuni_strain_108-tssM	WP_052778528.1	type VI secretion system membrane subunit TssM	OXC6507	1175	0	2300
seq1-C.jejuni_strain_108_tagH	WP_002867144.1	hypothetical protein	OXC6529	299	0	574
seq10-C.jejuni_strain_108_tssE	WP_002834709.1	GPW/gp25 family protein	OXC6542	130	2.33e-86	250
seq11-C.jejuni_strain_108_tssF	WP_002843599.1	type VI secretion system baseplate subunit TssF	OXC6542	573	0	1137
seq12-C.jejuni_strain_108_tssG	WP_002779653.1	type VI secretion system baseplate subunit TssG	OXC6542	302	0	608
seq13-C.jejuni_strain_108_VgrG	WP_072236606.1	VgrG protein	OXC6542	427	0	625
seq13-C.jejuni_strain_108_VgrG	WP_053872026.1	hypothetical protein	OXC6542	54	5.63e-13	69
seq2-C.jejuni_strain_108-tssM	WP_002800593.1	type VI secretion system membrane subunit TssM	OXC6542	1175	0	2302
seq3-C.jejuni_strain_108_tssD	WP_002779662.1	Hcp family type VI secretion system effector	OXC6542	171	8.4e-127	356
seq4-C.jejuni_strain_108_tssL	WP_002790607.1	DotU family type IV/VI secretion system protein	OXC6542	257	0	507
seq5-C.jejuni_strain_108_tssK	WP_002813029.1	type VI secretion system baseplate subunit TssK	OXC6542	465	0	930
seq6-C.jejuni_strain_108_tssJ	WP_002779659.1	type VI secretion system lipoprotein TssJ	OXC6542	148	1.67e-103	295
seq7-C.jejuni_strain_108_tssA	WP_002779658.1	type VI secretion system domain-containing protein	OXC6542	415	0	816
seq8-C.jejuni_strain_108_tssB	WP_002800584.1	type VI secretion system contractile sheath small subunit	OXC6542	161	2.8e-111	316
seq9-C.jejuni_strain_108_tssC	WP_002869989.1	type VI secretion system contractile sheath large subunit	OXC6542	484	0	998
seq13-C.jejuni_strain_108_VgrG	WP_085061267.1	type VI secretion protein VgrG	OXC6542	838	0	1643
seq13-C.jejuni_strain_108_VgrG	WP_052779943.1	hypothetical protein	OXC6542	246	2.47e-167	488
seq13-C.jejuni_strain_108_VgrG	WP_172671840.1	VgrG protein, partial	OXC6542	188	4.76e-58	199
seq13-C.jejuni_strain_108_VgrG	WP_172671838.1	hypothetical protein, partial	OXC6542	337	1.94e-55	198
seq1-C.jejuni_strain_108_tagH	WP_052786137.1	FHA domain-containing protein, partial	OXC6542	207	1.74e-144	407
seq10-C.jejuni_strain_108_tssE	WP_002779655.1	type VI secretion system baseplate subunit TssE	OXC6546	130	3.5e-87	252
seq11-C.jejuni_strain_108_tssF	WP_002779654.1	type VI secretion system baseplate subunit TssF	OXC6546	573	0	1141
seq12-C.jejuni_strain_108_tssG	WP_002779653.1	type VI secretion system baseplate subunit TssG	OXC6546	302	0	608
seq3-C.jejuni_strain_108_tssD	WP_002779662.1	Hcp family type VI secretion system effector	OXC6546	171	8.4e-127	356
seq6-C.jejuni_strain_108_tssJ	WP_002779659.1	type VI secretion system lipoprotein TssJ	OXC6546	148	1.67e-103	295
seq7-C.jejuni_strain_108_tssA	WP_002779658.1	type VI secretion system domain-containing protein	OXC6546	415	0	816
seq8-C.jejuni_strain_108_tssB	WP_002800584.1	type VI secretion system contractile sheath small subunit	OXC6546	161	2.8e-111	316
seq13-C.jejuni_strain_108_VgrG	WP_052786869.1	hypothetical protein	OXC6546	246	2.23e-127	385
seq13-C.jejuni_strain_108_VgrG	WP_079676491.1	hypothetical protein	OXC6546	136	5.85e-84	267
seq13-C.jejuni_strain_108_VgrG	WP_172672288.1	VgrG protein, partial	OXC6546	197	1.25e-65	221
seq13-C.jejuni_strain_108_VgrG	WP_153882405.1	hypothetical protein	OXC6546	118	5.07e-20	90
seq1-C.jejuni_strain_108_tagH	WP_052786859.1	FHA domain-containing protein	OXC6546	299	0	571
seq2-C.jejuni_strain_108-tssM	WP_044258463.1	type VI secretion system membrane subunit TssM	OXC6546	1175	0	2301
seq4-C.jejuni_strain_108_tssL	WP_052786858.1	DotU family type IV/VI secretion system protein	OXC6546	257	0	506
seq5-C.jejuni_strain_108_tssK	WP_052786857.1	type VI secretion system baseplate subunit TssK	OXC6546	465	0	931
seq9-C.jejuni_strain_108_tssC	WP_052786856.1	type VI secretion system contractile sheath large subunit	OXC6546	484	0	996
seq10-C.jejuni_strain_108_tssE	WP_002779655.1	type VI secretion system baseplate subunit TssE	OXC6550	130	3.5e-87	252
seq11-C.jejuni_strain_108_tssF	WP_002779654.1	type VI secretion system baseplate subunit TssF	OXC6550	573	0	1141
seq12-C.jejuni_strain_108_tssG	WP_002779653.1	type VI secretion system baseplate subunit TssG	OXC6550	302	0	608
seq1-C.jejuni_strain_108_tagH	WP_002779664.1	FHA domain-containing protein	OXC6550	299	0	581
seq2-C.jejuni_strain_108-tssM	WP_002902236.1	type VI secretion system membrane subunit TssM	OXC6550	1175	0	2305
seq3-C.jejuni_strain_108_tssD	WP_002779662.1	Hcp family type VI secretion system effector	OXC6550	171	8.4e-127	356
seq4-C.jejuni_strain_108_tssL	WP_002869988.1	DotU family type IV/VI secretion system protein	OXC6550	257	0	503
seq5-C.jejuni_strain_108_tssK	WP_002779660.1	type VI secretion system baseplate subunit TssK	OXC6550	465	0	932
seq6-C.jejuni_strain_108_tssJ	WP_002779659.1	type VI secretion system lipoprotein TssJ	OXC6550	148	1.67e-103	295
seq7-C.jejuni_strain_108_tssA	WP_002779658.1	type VI secretion system domain-containing protein	OXC6550	415	0	816
seq8-C.jejuni_strain_108_tssB	WP_002800584.1	type VI secretion system contractile sheath small subunit	OXC6550	161	2.8e-111	316
seq9-C.jejuni_strain_108_tssC	WP_002869989.1	type VI secretion system contractile sheath large subunit	OXC6550	484	0	998
seq13-C.jejuni_strain_108_VgrG	WP_172670009.1	VgrG protein, partial	OXC6550	252	1.66e-47	173
seq13-C.jejuni_strain_108_VgrG	WP_050458000.1	hypothetical protein	OXC6550	111	2.26e-33	127
seq10-C.jejuni_strain_108_tssE	WP_002779655.1	type VI secretion system baseplate subunit TssE	OXC6555	130	3.5e-87	252
seq11-C.jejuni_strain_108_tssF	WP_002779654.1	type VI secretion system baseplate subunit TssF	OXC6555	573	0	1141
seq12-C.jejuni_strain_108_tssG	WP_002779653.1	type VI secretion system baseplate subunit TssG	OXC6555	302	0	608
seq1-C.jejuni_strain_108_tagH	WP_002779664.1	FHA domain-containing protein	OXC6555	299	0	581
seq2-C.jejuni_strain_108-tssM	WP_002902236.1	type VI secretion system membrane subunit TssM	OXC6555	1175	0	2305
seq3-C.jejuni_strain_108_tssD	WP_002779662.1	Hcp family type VI secretion system effector	OXC6555	171	8.4e-127	356
seq4-C.jejuni_strain_108_tssL	WP_002869988.1	DotU family type IV/VI secretion system protein	OXC6555	257	0	503
seq5-C.jejuni_strain_108_tssK	WP_002779660.1	type VI secretion system baseplate subunit TssK	OXC6555	465	0	932
seq6-C.jejuni_strain_108_tssJ	WP_002779659.1	type VI secretion system lipoprotein TssJ	OXC6555	148	1.67e-103	295
seq7-C.jejuni_strain_108_tssA	WP_002779658.1	type VI secretion system domain-containing protein	OXC6555	415	0	816
seq8-C.jejuni_strain_108_tssB	WP_002800584.1	type VI secretion system contractile sheath small subunit	OXC6555	161	2.8e-111	316
seq9-C.jejuni_strain_108_tssC	WP_002869989.1	type VI secretion system contractile sheath large subunit	OXC6555	484	0	998
seq13-C.jejuni_strain_108_VgrG	WP_052779403.1	type VI secretion protein VgrG	OXC6555	882	0	1497
seq13-C.jejuni_strain_108_VgrG	WP_052779402.1	hypothetical protein	OXC6555	246	1.89e-158	465
seq13-C.jejuni_strain_108_VgrG	WP_172669440.1	VgrG protein, partial	OXC6555	252	1.96e-47	172
seq10-C.jejuni_strain_108_tssE	WP_002779655.1	type VI secretion system baseplate subunit TssE	OXC6586	130	3.5e-87	252
seq11-C.jejuni_strain_108_tssF	WP_002779654.1	type VI secretion system baseplate subunit TssF	OXC6586	573	0	1141
seq12-C.jejuni_strain_108_tssG	WP_002779653.1	type VI secretion system baseplate subunit TssG	OXC6586	302	0	608
seq13-C.jejuni_strain_108_VgrG	WP_079460973.1	VgrG protein	OXC6586	186	5.75e-119	361
seq1-C.jejuni_strain_108_tagH	WP_002779664.1	FHA domain-containing protein	OXC6586	299	0	581
seq2-C.jejuni_strain_108-tssM	WP_002902236.1	type VI secretion system membrane subunit TssM	OXC6586	1175	0	2305
seq3-C.jejuni_strain_108_tssD	WP_002779662.1	Hcp family type VI secretion system effector	OXC6586	171	8.4e-127	356
seq4-C.jejuni_strain_108_tssL	WP_002869988.1	DotU family type IV/VI secretion system protein	OXC6586	257	0	503
seq5-C.jejuni_strain_108_tssK	WP_002779660.1	type VI secretion system baseplate subunit TssK	OXC6586	465	0	932
seq6-C.jejuni_strain_108_tssJ	WP_002779659.1	type VI secretion system lipoprotein TssJ	OXC6586	148	1.67e-103	295
seq7-C.jejuni_strain_108_tssA	WP_002779658.1	type VI secretion system domain-containing protein	OXC6586	415	0	816
seq8-C.jejuni_strain_108_tssB	WP_002800584.1	type VI secretion system contractile sheath small subunit	OXC6586	161	2.8e-111	316
seq9-C.jejuni_strain_108_tssC	WP_002869989.1	type VI secretion system contractile sheath large subunit	OXC6586	484	0	998
seq13-C.jejuni_strain_108_VgrG	WP_079460974.1	VgrG protein	OXC6586 sp. CFSAN093261	255	3.97e-137	410
seq3-C.jejuni_strain_108_tssD	WP_085061208.1	Hcp family type VI secretion system effector, partial	OXC6589	147	7.29e-109	310
seq10-C.jejuni_strain_108_tssE	WP_002834709.1	GPW/gp25 family protein	OXC6610	130	2.33e-86	250
seq11-C.jejuni_strain_108_tssF	WP_002843599.1	type VI secretion system baseplate subunit TssF	OXC6610	573	0	1137
seq12-C.jejuni_strain_108_tssG	WP_002779653.1	type VI secretion system baseplate subunit TssG	OXC6610	302	0	608
seq13-C.jejuni_strain_108_VgrG	WP_072236606.1	VgrG protein	OXC6610	427	0	625
seq2-C.jejuni_strain_108-tssM	WP_002800593.1	type VI secretion system membrane subunit TssM	OXC6610	1175	0	2302
seq3-C.jejuni_strain_108_tssD	WP_002779662.1	Hcp family type VI secretion system effector	OXC6610	171	8.4e-127	356
seq4-C.jejuni_strain_108_tssL	WP_002790607.1	DotU family type IV/VI secretion system protein	OXC6610	257	0	507
seq5-C.jejuni_strain_108_tssK	WP_002813029.1	type VI secretion system baseplate subunit TssK	OXC6610	465	0	930
seq6-C.jejuni_strain_108_tssJ	WP_002779659.1	type VI secretion system lipoprotein TssJ	OXC6610	148	1.67e-103	295
seq7-C.jejuni_strain_108_tssA	WP_002779658.1	type VI secretion system domain-containing protein	OXC6610	415	0	816
seq8-C.jejuni_strain_108_tssB	WP_002800584.1	type VI secretion system contractile sheath small subunit	OXC6610	161	2.8e-111	316
seq9-C.jejuni_strain_108_tssC	WP_002869989.1	type VI secretion system contractile sheath large subunit	OXC6610	484	0	998
seq13-C.jejuni_strain_108_VgrG	WP_052786138.1	type VI secretion protein VgrG	OXC6610	838	0	1655
seq13-C.jejuni_strain_108_VgrG	WP_052786146.1	hypothetical protein	OXC6610	246	1.84e-109	339
seq13-C.jejuni_strain_108_VgrG	WP_079675906.1	hypothetical protein	OXC6610	136	4.27e-84	268
seq13-C.jejuni_strain_108_VgrG	WP_172671930.1	hypothetical protein, partial	OXC6610	338	1.84e-56	201
seq13-C.jejuni_strain_108_VgrG	WP_172671933.1	hypothetical protein	OXC6610	69	2.49e-14	72
seq1-C.jejuni_strain_108_tagH	WP_052786137.1	FHA domain-containing protein, partial	OXC6610	207	1.74e-144	407
seq13-C.jejuni_strain_108_VgrG	WP_079463311.1	hypothetical protein	OXC6631	414	0	768
seq13-C.jejuni_strain_108_VgrG	WP_172671961.1	hypothetical protein	OXC6631	69	1.35e-13	70
seq10-C.jejuni_strain_108_tssE	WP_002779655.1	type VI secretion system baseplate subunit TssE	OXC6635	130	3.5e-87	252
seq11-C.jejuni_strain_108_tssF	WP_002779654.1	type VI secretion system baseplate subunit TssF	OXC6635	573	0	1141
seq12-C.jejuni_strain_108_tssG	WP_002779653.1	type VI secretion system baseplate subunit TssG	OXC6635	302	0	608
seq1-C.jejuni_strain_108_tagH	WP_002779664.1	FHA domain-containing protein	OXC6635	299	0	581
seq2-C.jejuni_strain_108-tssM	WP_002902236.1	type VI secretion system membrane subunit TssM	OXC6635	1175	0	2305
seq3-C.jejuni_strain_108_tssD	WP_002779662.1	Hcp family type VI secretion system effector	OXC6635	171	8.4e-127	356
seq4-C.jejuni_strain_108_tssL	WP_002869988.1	DotU family type IV/VI secretion system protein	OXC6635	257	0	503
seq5-C.jejuni_strain_108_tssK	WP_002779660.1	type VI secretion system baseplate subunit TssK	OXC6635	465	0	932
seq6-C.jejuni_strain_108_tssJ	WP_002779659.1	type VI secretion system lipoprotein TssJ	OXC6635	148	1.67e-103	295
seq7-C.jejuni_strain_108_tssA	WP_002779658.1	type VI secretion system domain-containing protein	OXC6635	415	0	816
seq8-C.jejuni_strain_108_tssB	WP_002800584.1	type VI secretion system contractile sheath small subunit	OXC6635	161	2.8e-111	316
seq9-C.jejuni_strain_108_tssC	WP_002869989.1	type VI secretion system contractile sheath large subunit	OXC6635	484	0	998
seq13-C.jejuni_strain_108_VgrG	WP_052803266.1	hypothetical protein, partial	OXC6635	246	3.31e-158	464
seq13-C.jejuni_strain_108_VgrG	WP_172671226.1	hypothetical protein, partial	OXC6635	341	7.69e-60	210
seq10-C.jejuni_strain_108_tssE	WP_002834709.1	hypothetical protein	P854	130	2.33e-86	250
seq11-C.jejuni_strain_108_tssF	WP_002843599.1	type VI secretion system baseplate subunit TssF	P854	573	0	1137
seq12-C.jejuni_strain_108_tssG	WP_002779653.1	type VI secretion system baseplate subunit TssG	P854	302	0	608
seq1-C.jejuni_strain_108_tagH	WP_002882780.1	FHA domain-containing protein	P854	299	0	574
seq2-C.jejuni_strain_108-tssM	WP_002800593.1	type VI secretion system membrane subunit TssM	P854	1175	0	2302
seq3-C.jejuni_strain_108_tssD	WP_002779662.1	Hcp family type VI secretion system effector	P854	171	8.4e-127	356
seq4-C.jejuni_strain_108_tssL	WP_002790607.1	DotU family type IV/VI secretion system protein	P854	257	0	507
seq5-C.jejuni_strain_108_tssK	WP_002813029.1	type VI secretion system baseplate subunit TssK	P854	465	0	930
seq6-C.jejuni_strain_108_tssJ	WP_002779659.1	type VI secretion system lipoprotein TssJ	P854	148	1.67e-103	295
seq7-C.jejuni_strain_108_tssA	WP_002779658.1	nucleobase:cation symporter	P854	415	0	816
seq8-C.jejuni_strain_108_tssB	WP_002800584.1	type VI secretion system contractile sheath small subunit	P854	161	2.8e-111	316
seq9-C.jejuni_strain_108_tssC	WP_002869989.1	type VI secretion system contractile sheath large subunit	P854	484	0	998
seq13-C.jejuni_strain_108_VgrG	WP_079261563.1	hypothetical protein, partial	P854	351	0	697
seq10-C.jejuni_strain_108_tssE	WP_002834709.1	GPW/gp25 family protein	RC168	130	2.33e-86	250
seq11-C.jejuni_strain_108_tssF	WP_002843599.1	type VI secretion system baseplate subunit TssF	RC168	573	0	1137
seq12-C.jejuni_strain_108_tssG	WP_002779653.1	type VI secretion system baseplate subunit TssG	RC168	302	0	608
seq1-C.jejuni_strain_108_tagH	WP_002882780.1	FHA domain-containing protein	RC168	299	0	574
seq2-C.jejuni_strain_108-tssM	WP_002800593.1	type VI secretion system membrane subunit TssM	RC168	1175	0	2302
seq4-C.jejuni_strain_108_tssL	WP_002790607.1	DotU family type IV/VI secretion system protein	RC168	257	0	507
seq5-C.jejuni_strain_108_tssK	WP_002813029.1	type VI secretion system baseplate subunit TssK	RC168	465	0	930
seq6-C.jejuni_strain_108_tssJ	WP_002779659.1	type VI secretion system lipoprotein TssJ	RC168	148	1.67e-103	295
seq7-C.jejuni_strain_108_tssA	WP_002834708.1	type VI secretion system domain-containing protein	RC168	415	0	813
seq8-C.jejuni_strain_108_tssB	WP_002800584.1	type VI secretion system contractile sheath small subunit	RC168	161	2.8e-111	316
seq9-C.jejuni_strain_108_tssC	WP_002813025.1	type VI secretion system contractile sheath large subunit	RC168	484	0	998
seq13-C.jejuni_strain_108_VgrG	WP_053875721.1	hypothetical protein, partial	RC168	238	2.2e-159	467
seq3-C.jejuni_strain_108_tssD	WP_053875676.1	Hcp family type VI secretion system effector	RC168	156	8.92e-115	325
seq10-C.jejuni_strain_108_tssE	WP_002834709.1	GPW/gp25 family protein	RC169	130	2.33e-86	250
seq11-C.jejuni_strain_108_tssF	WP_002843599.1	type VI secretion system baseplate subunit TssF	RC169	573	0	1137
seq13-C.jejuni_strain_108_VgrG	WP_053872026.1	hypothetical protein	RC169	54	5.63e-13	69
seq1-C.jejuni_strain_108_tagH	WP_002882780.1	FHA domain-containing protein	RC169	299	0	574
seq3-C.jejuni_strain_108_tssD	WP_002779662.1	Hcp family type VI secretion system effector	RC169	171	8.4e-127	356
seq4-C.jejuni_strain_108_tssL	WP_002790607.1	DotU family type IV/VI secretion system protein	RC169	257	0	507
seq5-C.jejuni_strain_108_tssK	WP_002813029.1	type VI secretion system baseplate subunit TssK	RC169	465	0	930
seq6-C.jejuni_strain_108_tssJ	WP_002779659.1	type VI secretion system lipoprotein TssJ	RC169	148	1.67e-103	295
seq7-C.jejuni_strain_108_tssA	WP_002834708.1	type VI secretion system domain-containing protein	RC169	415	0	813
seq8-C.jejuni_strain_108_tssB	WP_002800584.1	type VI secretion system contractile sheath small subunit	RC169	161	2.8e-111	316
seq9-C.jejuni_strain_108_tssC	WP_002813025.1	type VI secretion system contractile sheath large subunit	RC169	484	0	998
seq12-C.jejuni_strain_108_tssG	WP_148563516.1	type VI secretion system baseplate subunit TssG, partial	RC169	163	3.41e-114	329
seq12-C.jejuni_strain_108_tssG	WP_148563491.1	type VI secretion system baseplate subunit TssG, partial	RC169	140	4.15e-96	283
seq13-C.jejuni_strain_108_VgrG	WP_171822299.1	hypothetical protein, partial	RC169	334	9.69e-55	196
seq13-C.jejuni_strain_108_VgrG	WP_053870116.1	hypothetical protein	RC169	111	1.07e-32	125
seq13-C.jejuni_strain_108_VgrG	WP_079273009.1	hypothetical protein	RC169	65	9.14e-15	74
seq13-C.jejuni_strain_108_VgrG	WP_171822086.1	hypothetical protein	RC169	69	3.61e-14	72
seq2-C.jejuni_strain_108-tssM	WP_148563498.1	hypothetical protein, partial	RC169	102	2.34e-58	199
seq10-C.jejuni_strain_108_tssE	WP_002834709.1	GPW/gp25 family protein	RC270	130	2.33e-86	250
seq11-C.jejuni_strain_108_tssF	WP_002843599.1	type VI secretion system baseplate subunit TssF	RC270	573	0	1137
seq12-C.jejuni_strain_108_tssG	WP_002779653.1	type VI secretion system baseplate subunit TssG	RC270	302	0	608
seq1-C.jejuni_strain_108_tagH	WP_002882780.1	FHA domain-containing protein	RC270	299	0	574
seq3-C.jejuni_strain_108_tssD	WP_002779662.1	Hcp family type VI secretion system effector	RC270	171	8.4e-127	356
seq4-C.jejuni_strain_108_tssL	WP_002790607.1	DotU family type IV/VI secretion system protein	RC270	257	0	507
seq5-C.jejuni_strain_108_tssK	WP_002813029.1	type VI secretion system baseplate subunit TssK	RC270	465	0	930
seq6-C.jejuni_strain_108_tssJ	WP_002779659.1	type VI secretion system lipoprotein TssJ	RC270	148	1.67e-103	295
seq7-C.jejuni_strain_108_tssA	WP_002834708.1	type VI secretion system domain-containing protein	RC270	415	0	813
seq8-C.jejuni_strain_108_tssB	WP_002800584.1	type VI secretion system contractile sheath small subunit	RC270	161	2.8e-111	316
seq9-C.jejuni_strain_108_tssC	WP_002813025.1	type VI secretion system contractile sheath large subunit	RC270	484	0	998
seq13-C.jejuni_strain_108_VgrG	WP_053875721.1	hypothetical protein, partial	RC270	238	2.2e-159	467
seq2-C.jejuni_strain_108-tssM	WP_053876386.1	hypothetical protein, partial	RC270	851	0	1665
seq10-C.jejuni_strain_108_tssE	WP_002834709.1	GPW/gp25 family protein	RC427	130	2.33e-86	250
seq12-C.jejuni_strain_108_tssG	WP_002779653.1	type VI secretion system baseplate subunit TssG	RC427	302	0	608
seq1-C.jejuni_strain_108_tagH	WP_002882780.1	FHA domain-containing protein	RC427	299	0	574
seq3-C.jejuni_strain_108_tssD	WP_002779662.1	Hcp family type VI secretion system effector	RC427	171	8.4e-127	356
seq4-C.jejuni_strain_108_tssL	WP_002790607.1	DotU family type IV/VI secretion system protein	RC427	257	0	507
seq6-C.jejuni_strain_108_tssJ	WP_002779659.1	type VI secretion system lipoprotein TssJ	RC427	148	1.67e-103	295
seq7-C.jejuni_strain_108_tssA	WP_002834708.1	type VI secretion system domain-containing protein	RC427	415	0	813
seq8-C.jejuni_strain_108_tssB	WP_002800584.1	type VI secretion system contractile sheath small subunit	RC427	161	2.8e-111	316
seq9-C.jejuni_strain_108_tssC	WP_002813025.1	type VI secretion system contractile sheath large subunit	RC427	484	0	998
seq11-C.jejuni_strain_108_tssF	WP_148564042.1	type VI secretion system baseplate subunit TssF, partial	RC427	54	4.63e-28	110
seq13-C.jejuni_strain_108_VgrG	WP_053920916.1	hypothetical protein	RC427	246	3.3e-162	475
seq13-C.jejuni_strain_108_VgrG	WP_171821676.1	VgrG protein	RC427	298	1.61e-148	441
seq5-C.jejuni_strain_108_tssK	WP_053920951.1	type VI secretion system baseplate subunit TssK, partial	RC427	450	0	898
seq8-C.jejuni_strain_108_tssB	WP_148564039.1	type VI secretion system contractile sheath small subunit, partial	RC427	32	1.11e-15	70
seq10-C.jejuni_strain_108_tssE	WP_002834709.1	GPW/gp25 family protein	RC517	130	2.33e-86	250
seq11-C.jejuni_strain_108_tssF	WP_002843599.1	type VI secretion system baseplate subunit TssF	RC517	573	0	1137
seq12-C.jejuni_strain_108_tssG	WP_002779653.1	type VI secretion system baseplate subunit TssG	RC517	302	0	608
seq3-C.jejuni_strain_108_tssD	WP_002779662.1	Hcp family type VI secretion system effector	RC517	171	8.4e-127	356
seq4-C.jejuni_strain_108_tssL	WP_002790607.1	DotU family type IV/VI secretion system protein	RC517	257	0	507
seq5-C.jejuni_strain_108_tssK	WP_002813029.1	type VI secretion system baseplate subunit TssK	RC517	465	0	930
seq6-C.jejuni_strain_108_tssJ	WP_002779659.1	type VI secretion system lipoprotein TssJ	RC517	148	1.67e-103	295
seq7-C.jejuni_strain_108_tssA	WP_002834708.1	type VI secretion system domain-containing protein	RC517	415	0	813
seq8-C.jejuni_strain_108_tssB	WP_002800584.1	type VI secretion system contractile sheath small subunit	RC517	161	2.8e-111	316
seq9-C.jejuni_strain_108_tssC	WP_002813025.1	type VI secretion system contractile sheath large subunit	RC517	484	0	998
seq13-C.jejuni_strain_108_VgrG	WP_171823032.1	hypothetical protein	RC517	136	3.04e-82	263
seq13-C.jejuni_strain_108_VgrG	WP_079273009.1	hypothetical protein	RC517	65	9.14e-15	74
seq10-C.jejuni_strain_108_tssE	WP_002834709.1	GPW/gp25 family protein	RC526	130	2.33e-86	250
seq13-C.jejuni_strain_108_VgrG	WP_053871809.1	hypothetical protein	RC526	435	0	847
seq13-C.jejuni_strain_108_VgrG	WP_079273009.1	hypothetical protein	RC526	65	9.14e-15	74
seq9-C.jejuni_strain_108_tssC	WP_053871807.1	type VI secretion system contractile sheath large subunit, partial	RC526	424	0	880
seq1-C.jejuni_strain_108_tagH	WP_011049859.1	FHA domain-containing protein	RM1221	299	0	577
seq10-C.jejuni_strain_108_tssE	WP_002834709.1	hypothetical protein	RM3194	130	2.33e-86	250
seq11-C.jejuni_strain_108_tssF	WP_002843599.1	type VI secretion system baseplate subunit TssF	RM3194	573	0	1137
seq12-C.jejuni_strain_108_tssG	WP_002779653.1	type VI secretion system baseplate subunit TssG	RM3194	302	0	608
seq13-C.jejuni_strain_108_VgrG	WP_052800385.1	type VI secretion protein VgrG	RM3194	838	0	1643
seq13-C.jejuni_strain_108_VgrG	WP_079460432.1	VgrG protein	RM3194	255	2.04e-172	501
seq1-C.jejuni_strain_108_tagH	WP_002882780.1	FHA domain-containing protein	RM3194	299	0	574
seq2-C.jejuni_strain_108-tssM	WP_002800593.1	type VI secretion system membrane subunit TssM	RM3194	1175	0	2302
seq3-C.jejuni_strain_108_tssD	WP_002779662.1	Hcp family type VI secretion system effector	RM3194	171	8.4e-127	356
seq4-C.jejuni_strain_108_tssL	WP_002790607.1	DotU family type IV/VI secretion system protein	RM3194	257	0	507
seq5-C.jejuni_strain_108_tssK	WP_002813029.1	type VI secretion system baseplate subunit TssK	RM3194	465	0	930
seq6-C.jejuni_strain_108_tssJ	WP_002779659.1	type VI secretion system lipoprotein TssJ	RM3194	148	1.67e-103	295
seq8-C.jejuni_strain_108_tssB	WP_002800584.1	type VI secretion system contractile sheath small subunit	RM3194	161	2.8e-111	316
seq9-C.jejuni_strain_108_tssC	WP_002813025.1	type VI secretion system contractile sheath large subunit	RM3194	484	0	998
seq7-C.jejuni_strain_108_tssA	WP_061099885.1	nucleobase:cation symporter	RM3194	415	0	813
seq13-C.jejuni_strain_108_VgrG	WP_002779117.1	hypothetical protein	SP17-196	85	3.52e-15	76
seq10-C.jejuni_strain_108_tssE	WP_002779655.1	type VI secretion system baseplate subunit TssE	TS1218	130	3.5e-87	252
seq11-C.jejuni_strain_108_tssF	WP_002779654.1	type VI secretion system baseplate subunit TssF	TS1218	573	0	1141
seq12-C.jejuni_strain_108_tssG	WP_002779653.1	type VI secretion system baseplate subunit TssG	TS1218	302	0	608
seq1-C.jejuni_strain_108_tagH	WP_002779664.1	FHA domain-containing protein	TS1218	299	0	581
seq2-C.jejuni_strain_108-tssM	WP_002902236.1	type VI secretion system membrane subunit TssM	TS1218	1175	0	2305
seq3-C.jejuni_strain_108_tssD	WP_002779662.1	Hcp family type VI secretion system effector	TS1218	171	8.4e-127	356
seq4-C.jejuni_strain_108_tssL	WP_002869988.1	DotU family type IV/VI secretion system protein	TS1218	257	0	503
seq5-C.jejuni_strain_108_tssK	WP_002779660.1	type VI secretion system baseplate subunit TssK	TS1218	465	0	932
seq6-C.jejuni_strain_108_tssJ	WP_002779659.1	type VI secretion system lipoprotein TssJ	TS1218	148	1.67e-103	295
seq7-C.jejuni_strain_108_tssA	WP_002779658.1	nucleobase:cation symporter	TS1218	415	0	816
seq8-C.jejuni_strain_108_tssB	WP_002800584.1	type VI secretion system contractile sheath small subunit	TS1218	161	2.8e-111	316
seq9-C.jejuni_strain_108_tssC	WP_002869989.1	type VI secretion system contractile sheath large subunit	TS1218	484	0	998
seq13-C.jejuni_strain_108_VgrG	WP_052784342.1	type VI secretion protein VgrG	TS1218	882	0	1288
seq13-C.jejuni_strain_108_VgrG	WP_071311343.1	VgrG protein	TS1218	246	1.11e-130	394
seq10-C.jejuni_strain_108_tssE	WP_002834709.1	hypothetical protein	WP2202	130	2.33e-86	250
seq13-C.jejuni_strain_108_VgrG	WP_050457381.1	hypothetical protein	WP2202	298	0	588
seq1-C.jejuni_strain_108_tagH	WP_002882780.1	FHA domain-containing protein	WP2202	299	0	574
seq2-C.jejuni_strain_108-tssM	WP_002800593.1	type VI secretion system membrane subunit TssM	WP2202	1175	0	2302
seq3-C.jejuni_strain_108_tssD	WP_002779662.1	Hcp family type VI secretion system effector	WP2202	171	8.4e-127	356
seq4-C.jejuni_strain_108_tssL	WP_002790607.1	DotU family type IV/VI secretion system protein	WP2202	257	0	507
seq5-C.jejuni_strain_108_tssK	WP_002813029.1	type VI secretion system baseplate subunit TssK	WP2202	465	0	930
seq6-C.jejuni_strain_108_tssJ	WP_002779659.1	type VI secretion system lipoprotein TssJ	WP2202	148	1.67e-103	295
seq8-C.jejuni_strain_108_tssB	WP_002800584.1	type VI secretion system contractile sheath small subunit	WP2202	161	2.8e-111	316
seq9-C.jejuni_strain_108_tssC	WP_002813025.1	type VI secretion system contractile sheath large subunit	WP2202	484	0	998
seq11-C.jejuni_strain_108_tssF	WP_061563619.1	type VI secretion system baseplate subunit TssF	WP2202	573	0	1137
seq12-C.jejuni_strain_108_tssG	WP_061563618.1	type VI secretion system baseplate subunit TssG	WP2202	302	0	607
seq13-C.jejuni_strain_108_VgrG	WP_061563617.1	type VI secretion protein VgrG	WP2202	838	0	1646
seq7-C.jejuni_strain_108_tssA	WP_061563620.1	nucleobase:cation symporter	WP2202	415	0	803
seq10-C.jejuni_strain_108_tssE	WP_002779655.1	type VI secretion system baseplate subunit TssE	YH003	130	3.5e-87	252
seq11-C.jejuni_strain_108_tssF	WP_002779654.1	type VI secretion system baseplate subunit TssF	YH003	573	0	1141
seq12-C.jejuni_strain_108_tssG	WP_072221508.1	type VI secretion system baseplate subunit TssG	YH003	302	0	605
seq13-C.jejuni_strain_108_VgrG	WP_070275515.1	type VI secretion protein VgrG	YH003	882	0	1289
seq1-C.jejuni_strain_108_tagH	WP_002779664.1	FHA domain-containing protein	YH003	299	0	581
seq3-C.jejuni_strain_108_tssD	WP_002779662.1	Hcp family type VI secretion system effector	YH003	171	8.4e-127	356
seq4-C.jejuni_strain_108_tssL	WP_002869988.1	DotU family type IV/VI secretion system protein	YH003	257	0	503
seq5-C.jejuni_strain_108_tssK	WP_002779660.1	type VI secretion system baseplate subunit TssK	YH003	465	0	932
seq8-C.jejuni_strain_108_tssB	WP_002800584.1	type VI secretion system contractile sheath small subunit	YH003	161	2.8e-111	316
seq9-C.jejuni_strain_108_tssC	WP_002869989.1	type VI secretion system contractile sheath large subunit	YH003	484	0	998
seq13-C.jejuni_strain_108_VgrG	WP_143298542.1	type VI secretion protein VgrG	YH003	838	0	1568
seq13-C.jejuni_strain_108_VgrG	WP_143298544.1	VgrG protein	YH003	246	9.14e-160	468
seq6-C.jejuni_strain_108_tssJ	WP_069360599.1	type VI secretion system lipoprotein TssJ	YH003	141	4.36e-97	279
seq10-C.jejuni_strain_108_tssE	WP_002779655.1	type VI secretion system baseplate subunit TssE	YQ2210	130	3.5e-87	252
seq11-C.jejuni_strain_108_tssF	WP_002779654.1	type VI secretion system baseplate subunit TssF	YQ2210	573	0	1141
seq12-C.jejuni_strain_108_tssG	WP_002779653.1	type VI secretion system baseplate subunit TssG	YQ2210	302	0	608
seq1-C.jejuni_strain_108_tagH	WP_002779664.1	FHA domain-containing protein	YQ2210	299	0	581
seq2-C.jejuni_strain_108-tssM	WP_002902236.1	type VI secretion system membrane subunit TssM	YQ2210	1175	0	2305
seq3-C.jejuni_strain_108_tssD	WP_002779662.1	Hcp family type VI secretion system effector	YQ2210	171	8.4e-127	356
seq4-C.jejuni_strain_108_tssL	WP_002869988.1	DotU family type IV/VI secretion system protein	YQ2210	257	0	503
seq5-C.jejuni_strain_108_tssK	WP_002779660.1	type VI secretion system baseplate subunit TssK	YQ2210	465	0	932
seq6-C.jejuni_strain_108_tssJ	WP_002779659.1	type VI secretion system lipoprotein TssJ	YQ2210	148	1.67e-103	295
seq7-C.jejuni_strain_108_tssA	WP_002779658.1	nucleobase:cation symporter	YQ2210	415	0	816
seq8-C.jejuni_strain_108_tssB	WP_002800584.1	type VI secretion system contractile sheath small subunit	YQ2210	161	2.8e-111	316
seq13-C.jejuni_strain_108_VgrG	WP_071451617.1	type VI secretion protein VgrG	YQ2210	882	0	1286
seq13-C.jejuni_strain_108_VgrG	WP_071451622.1	VgrG protein	YQ2210	265	7.85e-155	456
seq13-C.jejuni_strain_108_VgrG	WP_071451621.1	hypothetical protein	YQ2210	136	9.48e-49	172
seq10-C.jejuni_strain_108_tssE	WP_002779655.1	type VI secretion system baseplate subunit TssE	ZP3204	130	3.5e-87	252
seq11-C.jejuni_strain_108_tssF	WP_002779654.1	type VI secretion system baseplate subunit TssF	ZP3204	573	0	1141
seq12-C.jejuni_strain_108_tssG	WP_002779653.1	type VI secretion system baseplate subunit TssG	ZP3204	302	0	608
seq1-C.jejuni_strain_108_tagH	WP_002779664.1	FHA domain-containing protein	ZP3204	299	0	581
seq2-C.jejuni_strain_108-tssM	WP_002902236.1	type VI secretion system membrane subunit TssM	ZP3204	1175	0	2305
seq3-C.jejuni_strain_108_tssD	WP_002779662.1	Hcp family type VI secretion system effector	ZP3204	171	8.4e-127	356
seq4-C.jejuni_strain_108_tssL	WP_002869988.1	DotU family type IV/VI secretion system protein	ZP3204	257	0	503
seq5-C.jejuni_strain_108_tssK	WP_002779660.1	type VI secretion system baseplate subunit TssK	ZP3204	465	0	932
seq7-C.jejuni_strain_108_tssA	WP_002779658.1	nucleobase:cation symporter	ZP3204	415	0	816
seq8-C.jejuni_strain_108_tssB	WP_002800584.1	type VI secretion system contractile sheath small subunit	ZP3204	161	2.8e-111	316
seq9-C.jejuni_strain_108_tssC	WP_002869989.1	type VI secretion system contractile sheath large subunit	ZP3204	484	0	998
seq13-C.jejuni_strain_108_VgrG	WP_052784342.1	type VI secretion protein VgrG	ZP3204	882	0	1288
seq13-C.jejuni_strain_108_VgrG	WP_071450873.1	VgrG protein	ZP3204	276	1.58e-118	363
seq13-C.jejuni_strain_108_VgrG	WP_071450921.1	type VI secretion protein VgrG	ZP3204	136	5.88e-79	254
seq6-C.jejuni_strain_108_tssJ	WP_071450867.1	type VI secretion system lipoprotein TssJ	ZP3204	148	3.3e-103	294
seq12-C.jejuni_strain_108_tssG	WP_002779653.1	type VI secretion system baseplate subunit TssG	ZS007	302	0	608
seq1-C.jejuni_strain_108_tagH	WP_002882780.1	FHA domain-containing protein	ZS007	299	0	574
seq2-C.jejuni_strain_108-tssM	WP_002800593.1	type VI secretion system membrane subunit TssM	ZS007	1175	0	2302
seq3-C.jejuni_strain_108_tssD	WP_002779662.1	Hcp family type VI secretion system effector	ZS007	171	8.4e-127	356
seq4-C.jejuni_strain_108_tssL	WP_002790607.1	DotU family type IV/VI secretion system protein	ZS007	257	0	507
seq5-C.jejuni_strain_108_tssK	WP_002779660.1	type VI secretion system baseplate subunit TssK	ZS007	465	0	932
seq9-C.jejuni_strain_108_tssC	WP_038836824.1	type VI secretion system contractile sheath large subunit	ZS007	484	0	983
seq10-C.jejuni_strain_108_tssE	WP_038836822.1	type VI secretion system baseplate subunit TssE	ZS007	130	1.32e-86	251
seq11-C.jejuni_strain_108_tssF	WP_167843034.1	type VI secretion system baseplate subunit TssF	ZS007	573	0	1138
seq13-C.jejuni_strain_108_VgrG	WP_167843039.1	hypothetical protein	ZS007	838	0	1505
seq13-C.jejuni_strain_108_VgrG	WP_167843057.1	hypothetical protein	ZS007	167	8.05e-106	326
seq13-C.jejuni_strain_108_VgrG	WP_167843044.1	VgrG protein	ZS007	246	1.27e-105	328
seq13-C.jejuni_strain_108_VgrG	WP_167843004.1	hypothetical protein	ZS007	342	5.18e-60	211
seq6-C.jejuni_strain_108_tssJ	WP_167843033.1	type VI secretion system lipoprotein TssJ	ZS007	148	9.4e-101	288
seq7-C.jejuni_strain_108_tssA	WP_075435186.1	nucleobase:cation symporter	ZS007	415	0	754
seq8-C.jejuni_strain_108_tssB	WP_038840218.1	type VI secretion system contractile sheath small subunit	ZS007	161	4.02e-110	313
