# Supplementary material for: Bioinformatic Analysis of the Campylobacter jejuni Type VI Secretion System and Effector Prediction
Source: Front Microbiol. 2021 Jun 29;12:694824. doi: 10.3389/fmicb.2021.694824 (PMC8285248; doi:10.3389/fmicb.2021.694824)
Supplement: Supplementary Table 3 — Results of subcellular localisation, signal prediction and transmembrane helices prediction of CJPI-1 predicted proteins with inferred functions using Psortb, CELLO, SignalP, TMPred, and TMHMM. [file Table_3.XLSX]

## Sheet: Sheet1
Table S6 | Core T6SS proteins identified in the C. jejuni genomes under study and the corresponding percentage identity (%) to T6SS components from C. jejuni 108 strain.
Strain		tagH		tssM		tssD/hcp		tssL		tssK		tssJ		tssA		tssB		tssC		tssE		tssF		tssG		vgrG/tssI		vgrG/tssI		vgrG/tssI		vgrG/tssI		vgrG/tssI		vgrG/tssI		vgrG/tssI
Amino acid length		299		1175		171		257		465		148		415		161		484		130		573		302		838
108	584	0.976589	2310	0.982979	356	1.04094	507	0.986381	932	1.00215	295	0.996622	820	0.987952	317	0.984472	1000	1.03306	253	0.973077	1146	1	608	1.00662	1682	1.00358		0		0
255		0	2241	0.953617	356	1.04094	507	0.986381	932	1.00215	295	0.996622	816	0.983133	316	0.981366	998	1.03099	252	0.969231	1141	0.995637		0		0		0		0
488	574	0.959866	2302	0.979574	355	1.03801	506	0.984436	932	1.00215	293	0.989865	810	0.975904	316	0.981366	998	1.03099	252	0.969231	1150	1.00349	608	1.00662	1659	0.989857	1288	0.768496		0
2865	581	0.971572	1826	0.777021	356	1.04094	503	0.978599	932	1.00215	295	0.996622		0	316	0.981366	998	1.03099	252	0.969231	871	0.760035	608	1.00662	1284	0.76611	100	0.0596659		0
2868	574	0.959866	2302	0.979574	356	1.04094	507	0.986381	930	1	295	0.996622	816	0.983133	316	0.981366	998	1.03099	250	0.961538	1136	0.991274	608	1.00662	486	0.289976		0		0
10186		0	2242	0.954043	356	1.04094	505	0.98249	932	1.00215	295	0.996622	816	0.983133	316	0.981366	998	1.03099	252	0.969231	1141	0.995637		0		0		0		0
10227	573	0.958194	2302	0.979574	356	1.04094	507	0.986381	930	1	295	0.996622	816	0.983133	316	0.981366	998	1.03099	250	0.961538	1137	0.992147	608	1.00662		0		0		0
12502	574	0.959866	1971	0.838723	356	1.04094	503	0.978599	932	1.00215	295	0.996622	816	0.983133	316	0.981366	998	1.03099	252	0.969231	1141	0.995637	605	1.00166	497	0.296539		0		0
20176	581	0.971572	2301	0.979149	356	1.04094	504	0.980545	932	1.00215	295	0.996622	816	0.983133	316	0.981366	997	1.02996	252	0.969231	1141	0.995637	608	1.00662	127	0.0757757		0		0
30318	576	0.963211	2298	0.977872	355	1.03801	505	0.98249	932	1.00215	295	0.996622	816	0.983133	316	0.981366	998	1.03099	252	0.969231	1140	0.994764	608	1.00662		0		0		0
43431	407	0.680602	2296	0.977021	356	1.04094	503	0.978599	932	1.00215	295	0.996622	816	0.983133	316	0.981366	998	1.03099	252	0.969231	1141	0.995637	605	1.00166	1289	0.769093	549	0.327566		0
00-1597	581	0.971572	2303	0.98	356	1.04094	503	0.978599	932	1.00215	295	0.996622	816	0.983133	316	0.981366	998	1.03099	252	0.969231	1141	0.995637	608	1.00662	1659	0.989857	363	0.216587		0
14980A	581	0.971572	2303	0.98	356	1.04094	503	0.978599	932	1.00215	295	0.996622	816	0.983133	316	0.981366	998	1.03099	252	0.969231	1141	0.995637	606	1.00331	1664	0.99284	1475	0.880072	363	0.216587
AR-0412	574	0.959866	2301	0.979149	356	1.04094	504	0.980545	932	1.00215	295	0.996622	811	0.977108	316	0.981366	998	1.03099	252	0.969231	1137	0.992147	608	1.00662	1656	0.988067	1566	0.934368	1285	0.766706	585	0.349	363	0.216587
AR-0414	581	0.971572	2305	0.980851	356	1.04094	503	0.978599	932	1.00215	295	0.996622	808	0.973494	316	0.981366	996	1.02893	252	0.969231	1141	0.995637	608	1.00662	1566	0.934368	1283	0.765513		0
ATCC 33560	550	0.919732	2090	0.889362	356	1.04094	418	0.81323	837	0.9	253	0.85473	649	0.781928	273	0.847826	996	1.02893	253	0.973077	1101	0.960733	576	0.953642	1545	0.921838	1266	0.75537	1263	0.75358	487	0.2905
BCW_3781	578	0.966555	2283	0.971489	353	1.03216	505	0.98249	932	1.00215	295	0.996622	809	0.974699	314	0.975155	991	1.02376	234	0.9	1075	0.938045	552	0.913907	1160	0.692124	1002	0.597852	998	0.595465
BCW_3786	578	0.966555	2285	0.97234	353	1.03216	505	0.98249	932	1.00215	295	0.996622	809	0.974699	314	0.975155	991	1.02376	234	0.9	1075	0.938045	552	0.913907	1159	0.691527	1003	0.598449	1000	0.596659	486	0.29	390	0.232697
BCW_3787	578	0.966555	2285	0.97234	353	1.03216	505	0.98249	932	1.00215	295	0.996622	809	0.974699	314	0.975155	991	1.02376	234	0.9	1075	0.938045	552	0.913907	1158	0.690931	1001	0.597255	998	0.595465	488	0.2912	393	0.234487
BCW_3790	578	0.966555	2285	0.97234	353	1.03216	505	0.98249	932	1.00215	295	0.996622	809	0.974699	314	0.975155	991	1.02376	234	0.9	1075	0.938045	552	0.913907	1159	0.691527	1003	0.598449	999	0.596062	488	0.2912	393	0.234487
BCW_3792	578	0.966555	2285	0.97234	353	1.03216	505	0.98249	932	1.00215	295	0.996622	809	0.974699	314	0.975155	991	1.02376	234	0.9	1075	0.938045	552	0.913907	1157	0.690334	1001	0.597255	998	0.595465	488	0.2912	393	0.234487
BCW_3794	578	0.966555	2283	0.971489	351	1.02632	505	0.98249	932	1.00215	295	0.996622	809	0.974699	314	0.975155	991	1.02376	234	0.9	1075	0.938045	550	0.910596	1514	0.903341	1032	0.615752		0
BCW_3798	578	0.966555	2284	0.971915	353	1.03216	505	0.98249	932	1.00215	295	0.996622	809	0.974699	314	0.975155	991	1.02376	234	0.9	1075	0.938045	552	0.913907	1515	0.903938	1075	0.641408		0
BCW_3799	578	0.966555	2276	0.968511	353	1.03216	505	0.98249	932	1.00215	295	0.996622	809	0.974699	314	0.975155	989	1.02169	233	0.896154	1078	0.940663	551	0.912252	973	0.580549	923	0.550716	270	0.161098
BCW_3800	578	0.966555	2283	0.971489	351	1.02632	505	0.98249	932	1.00215	295	0.996622	809	0.974699	314	0.975155	991	1.02376	231	0.888462	1075	0.938045	550	0.910596	505	0.301313		0		0
BCW_3802	578	0.966555	2283	0.971489	351	1.02632	505	0.98249	932	1.00215	295	0.996622	809	0.974699	314	0.975155	991	1.02376	231	0.888462	1075	0.938045	550	0.910596	1203	0.71778	505	0.301313		0
BCW_3805	578	0.966555	2285	0.97234	353	1.03216	505	0.98249	932	1.00215	295	0.996622	809	0.974699	314	0.975155	991	1.02376	234	0.9	1075	0.938045	552	0.913907	1160	0.692124	1004	0.599045	1001	0.597255	486	0.29	390	0.232697
BCW_3810	578	0.966555	2283	0.971489	351	1.02632	505	0.98249	932	1.00215	295	0.996622	809	0.974699	314	0.975155	991	1.02376	231	0.888462	1075	0.938045	550	0.910596	505	0.301313		0		0
BCW_4219	578	0.966555	2281	0.970638	353	1.03216	505	0.98249	925	0.994624	295	0.996622	809	0.974699	314	0.975155	991	1.02376	234	0.9	1075	0.938045	552	0.913907	1593	0.950477	1215	0.72494		0
BCW_4220	578	0.966555	2285	0.97234	353	1.03216	505	0.98249	932	1.00215	295	0.996622	809	0.974699	314	0.975155	991	1.02376	234	0.9	1075	0.938045	552	0.913907	1161	0.692721	1005	0.599642	1001	0.597255	486	0.29	390	0.232697
BCW_4222	578	0.966555	2285	0.97234	353	1.03216	505	0.98249	932	1.00215	295	0.996622	809	0.974699	314	0.975155	991	1.02376	234	0.9	1075	0.938045	552	0.913907	1158	0.690931	1001	0.597255	998	0.595465	488	0.2912	393	0.234487
BCW_4223	578	0.966555	2279	0.969787	353	1.03216	505	0.98249	932	1.00215	295	0.996622	809	0.974699	314	0.975155	991	1.02376	234	0.9	1075	0.938045	551	0.912252	1106	0.659905	983	0.586516	551	0.328759	485	0.2894	389	0.2321
BCW_4225	578	0.966555	2285	0.97234	353	1.03216	505	0.98249	932	1.00215	295	0.996622	809	0.974699	314	0.975155	991	1.02376	234	0.9	1075	0.938045	552	0.913907	1160	0.692124	1004	0.599045	1001	0.597255	488	0.2912	393	0.234487
BCW_4228	578	0.966555	2285	0.97234	353	1.03216	505	0.98249	932	1.00215	295	0.996622	809	0.974699	314	0.975155	991	1.02376	234	0.9	1075	0.938045	552	0.913907	1160	0.692124	1004	0.599045	1001	0.597255	488	0.2912	393	0.234487
BCW_4229	578	0.966555	2285	0.97234	353	1.03216	505	0.98249	932	1.00215	295	0.996622	809	0.974699	314	0.975155	991	1.02376	234	0.9	1075	0.938045	552	0.913907	1157	0.690334	1001	0.597255	998	0.595465	488	0.2912	393	0.234487
BCW_4231	578	0.966555	2283	0.971489	351	1.02632	505	0.98249	932	1.00215	295	0.996622	809	0.974699	314	0.975155	991	1.02376	231	0.888462	1075	0.938045	550	0.910596	1044	0.622912	590	0.352029		0
BCW_4459	550	0.919732	2090	0.889362	356	1.04094	418	0.81323	837	0.9	253	0.85473	647	0.779518	273	0.847826	996	1.02893	253	0.973077	1101	0.960733	550	0.910596	1439	0.858592	1264	0.754177	1094	0.652745	1093	0.6521	488	0.291169	393	0.2345	284	0.1695
BCW_5121	574	0.959866	2305	0.980851	356	1.04094	504	0.980545	932	1.00215	295	0.996622	813	0.979518	316	0.981366	998	1.03099	252	0.969231	1141	0.995637	608	1.00662	1454	0.867542	1283	0.765513	461	0.27506	387	0.2309
BCW_5125	574	0.959866	2300	0.978723	356	1.04094	505	0.98249	932	1.00215	293	0.989865	810	0.975904	316	0.981366	998	1.03099	252	0.969231	1141	0.995637	608	1.00662	1654	0.986874	1281	0.76432		0
BCW_5128	574	0.959866	2304	0.980426	356	1.04094	507	0.986381	932	1.00215	293	0.989865	810	0.975904	316	0.981366	998	1.03099	252	0.969231	1141	0.995637	429	0.710265	1432	0.854415	359	0.2142	71.2	0.0424821
BCW_5143	574	0.959866	2262	0.962553	356	1.04094	505	0.98249	932	1.00215	295	0.996622	816	0.983133	316	0.981366	998	1.03099	252	0.969231	1141	0.995637	431	0.713576	1342	0.800716	66.2	0.0394988		0
BCW_5145	574	0.959866	2300	0.978723	356	1.04094	503	0.978599	932	1.00215	295	0.996622	816	0.983133	316	0.981366	998	1.03099	252	0.969231	1141	0.995637	608	1.00662	1656	0.988067		0		0
BCW_5146	576	0.963211	2301	0.979149	355	1.03801	505	0.98249	932	1.00215	293	0.989865	810	0.975904	316	0.981366	998	1.03099	252	0.969231	1139	0.993892	608	1.00662	497	0.296539		0		0
BCW_5150	574	0.959866	2262	0.962553	356	1.04094	505	0.98249	932	1.00215	295	0.996622	816	0.983133	316	0.981366	998	1.03099	252	0.969231	1141	0.995637	431	0.713576	1340	0.799523	483	0.288186	66.2	0.0394988
BCW_5156	581	0.971572	2305	0.980851	356	1.04094	505	0.98249	932	1.00215	295	0.996622	816	0.983133	316	0.981366	998	1.03099	252	0.969231	1141	0.995637	608	1.00662	1288	0.768496		0		0
BCW_5157	581	0.971572	2305	0.980851	356	1.04094	505	0.98249	932	1.00215	295	0.996622	816	0.983133	316	0.981366	998	1.03099	252	0.969231	1141	0.995637	608	1.00662	1458	0.869928		0		0
BCW_5161	574	0.959866	2301	0.979149	356	1.04094	505	0.98249	932	1.00215	295	0.996622	816	0.983133	316	0.981366	998	1.03099	252	0.969231	1141	0.995637	608	1.00662	1456	0.868735	1283	0.765513	468	0.279236	387	0.23
BCW_5162	574	0.959866	2300	0.978723	356	1.04094	503	0.978599	932	1.00215	295	0.996622	816	0.983133	316	0.981366	998	1.03099	252	0.969231	1141	0.995637	608	1.00662	1658	0.98926	1289	0.769093		0
BCW_5170	581	0.971572	2305	0.980851	356	1.04094	503	0.978599	932	1.00215	293	0.989865	816	0.983133	316	0.981366	998	1.03099	252	0.969231	1141	0.995637	608	1.00662	1653	0.986277	1284	0.76611		0
BCW_5171	581	0.971572	2301	0.979149	356	1.04094	504	0.980545	932	1.00215	295	0.996622	816	0.983133	316	0.981366	998	1.03099	252	0.969231	1141	0.995637	608	1.00662	1255	0.748807	250	0.149165		0
BCW_5174	581	0.971572	2262	0.962553	356	1.04094	505	0.98249	932	1.00215	295	0.996622	816	0.983133	316	0.981366	998	1.03099	252	0.969231	1141	0.995637	431	0.713576	1288	0.768496	500	0.298329	66.2	0.0394988
BCW_6453	553	0.924749	2123	0.903404	353	1.03216	449	0.873541	837	0.9	253	0.85473	655	0.789157	272	0.84472	990	1.02273	233	0.896154	1079	0.941536	551	0.912252	1057	0.630668	708	0.422434	457	0.272673	378	0.23	178	0.106205	165	0.1
BCW_6454	553	0.924749	2088	0.888511	353	1.03216	449	0.873541	837	0.9	253	0.85473	652	0.785542	272	0.84472	992	1.02479	234	0.9	1075	0.938045	449	0.743377	907	0.541169	902	0.538186	738	0.440334	293	0.17
BCW_7438	550	0.919732	2090	0.889362	344	1.00585	418	0.81323	837	0.9	253	0.85473	647	0.779518	273	0.847826	996	1.02893	253	0.973077	1101	0.960733	576	0.953642	1439	0.858592	1264	0.754177	1093	0.652148	1094	0.65	484	0.288783	394	0.24
BJ-CJD120	574	0.959866	2271	0.966383	356	1.04094	504	0.980545	932	1.00215	293	0.989865	810	0.975904	316	0.981366	998	1.03099	252	0.969231	1141	0.995637	608	1.00662	71.2	0.0424821		0		0
BJ-CJD63	574	0.959866	2300	0.978723	356	1.04094	503	0.978599	930	1	295	0.996622	816	0.983133	316	0.981366	998	1.03099	252	0.969231	1141	0.995637	608	1.00662	1289	0.769093	497	0.296539		0
C10-448	578	0.966555	2284	0.971915	353	1.03216	505	0.98249	932	1.00215	285	0.962838	809	0.974699	314	0.975155	991	1.02376	234	0.9	1075	0.938045	552	0.913907	881	0.525656	506	0.301909		0
CFSAN054107	581	0.971572	2301	0.979149	356	1.04094	503	0.978599	932	1.00215	295	0.996622	816	0.983133	316	0.981366	998	1.03099	252	0.969231	1141	0.995637	608	1.00662	1566	0.934368	1293	0.77148	465	0.277446
CFSAN065294	574	0.959866	2299	0.978298	356	1.04094	507	0.986381	930	1	295	0.996622	813	0.979518	316	0.981366	998	1.03099	250	0.961538	1137	0.992147	608	1.00662	588	0.350835		0		0
CFSAN065298	574	0.959866	2301	0.979149	355	1.03801	505	0.98249	932	1.00215	293	0.989865	810	0.975904	316	0.981366	998	1.03099	252	0.969231	1141	0.995637	608	1.00662	497	0.296539		0		0
CFSAN065301	574	0.959866	2301	0.979149	356	1.04094	507	0.986381	932	1.00215	295	0.996622	816	0.983133	316	0.981366	995	1.02789	252	0.969231	1139	0.993892	608	1.00662	1176	0.701671	489	0.291766		0
CFSAN065305	578	0.966555	2299	0.978298	355	1.03801	505	0.98249	932	1.00215	293	0.989865	810	0.975904	316	0.981366	998	1.03099	252	0.969231	1141	0.995637	608	1.00662	497	0.296539		0		0
CFSAN065306	523	0.874582	2301	0.979149	356	1.04094	507	0.986381	932	1.00215	295	0.996622	816	0.983133	314	0.975155	998	1.03099	250	0.961538	1141	0.995637	608	1.00662	341	0.203461		0		0
CFSAN065307	574	0.959866	2302	0.979574	355	1.03801	505	0.98249	932	1.00215	295	0.996622	813	0.979518	316	0.981366	998	1.03099	252	0.969231	1141	0.995637	608	1.00662	462	0.275656		0		0
CFSAN065331	581	0.971572	2305	0.980851	356	1.04094	503	0.978599	932	1.00215	295	0.996622	816	0.983133	316	0.981366	998	1.03099	252	0.969231	1141	0.995637	608	1.00662	101	0.0602625		0		0
CFSAN065338	551	0.921405	2033	0.865106	356	1.04094	421	0.819066	837	0.9	253	0.85473	657	0.791566	273	0.847826	996	1.02893	253	0.973077	1101	0.960733	577	0.955298	957	0.571002	274	0.163484	244	0.145585	148	0.09	85.9	0.051253
CFSAN065343	581	0.971572	2305	0.980851	356	1.04094	503	0.978599	932	1.00215	295	0.996622	816	0.983133	316	0.981366	998	1.03099	252	0.969231	1141	0.995637	608	1.00662	101	0.0602625		0		0
CFSAN065347	574	0.959866	2302	0.979574	355	1.03801	505	0.98249	932	1.00215	293	0.989865	810	0.975904	316	0.981366	998	1.03099	252	0.969231	1141	0.995637	608	1.00662	497	0.296539		0		0
CFSAN065350	574	0.959866	2297	0.977447	356	1.04094	504	0.980545	932	1.00215	295	0.996622	806	0.971084	316	0.981366	996	1.02893	252	0.969231	1141	0.995637	608	1.00662	1290	0.76969	86.3	0.0514916		0
CFSAN065356	574	0.959866	2068	0.88	356	1.04094	504	0.980545	932	1.00215	295	0.996622	808	0.973494	316	0.981366	996	1.02893	252	0.969231	1141	0.995637	549	0.90894	101	0.0602625		0		0
CFSAN065357	574	0.959866	2298	0.977872	356	1.04094	504	0.980545	932	1.00215	295	0.996622	808	0.973494	316	0.981366	996	1.02893	252	0.969231	1141	0.995637	607	1.00497	101	0.0602625		0		0
CFSAN065358	574	0.959866		0	356	1.04094	504	0.980545	932	1.00215	295	0.996622	808	0.973494	316	0.981366	996	1.02893	252	0.969231	1141	0.995637	607	1.00497	181	0.107995	101	0.0602625		0
CFSAN065361	574	0.959866	2297	0.977447	356	1.04094	504	0.980545	932	1.00215	295	0.996622	806	0.971084	316	0.981366	996	1.02893	252	0.969231	1141	0.995637	608	1.00662	1290	0.76969	86.3	0.0514916		0
CFSAN065364	574	0.959866	2297	0.977447	356	1.04094	504	0.980545	932	1.00215	295	0.996622	806	0.971084	316	0.981366	996	1.02893	252	0.969231	1141	0.995637	608	1.00662	1290	0.76969	101	0.0602625		0
CFSAN065365	574	0.959866	2297	0.977447	356	1.04094	504	0.980545	932	1.00215	295	0.996622	806	0.971084	316	0.981366	996	1.02893	252	0.969231	1141	0.995637	608	1.00662	484	0.288783		0		0
CFSAN065366	581	0.971572	2305	0.980851	356	1.04094	503	0.978599	932	1.00215	295	0.996622	816	0.983133	314	0.975155	998	1.03099	252	0.969231	1141	0.995637	608	1.00662	497	0.296539	95.5	0.0569809		0
CFSAN065368	574	0.959866	2298	0.977872	356	1.04094	504	0.980545	932	1.00215	295	0.996622	808	0.973494	316	0.981366	996	1.02893	252	0.969231	1141	0.995637	607	1.00497	1290	0.76969	266	0.158711	101	0.0602625
CFSAN065372	581	0.971572	2305	0.980851	356	1.04094	503	0.978599	932	1.00215	295	0.996622	816	0.983133	316	0.981366	998	1.03099	252	0.969231	1141	0.995637	608	1.00662	405	0.241647		0		0
CFSAN065386	581	0.971572	2305	0.980851	356	1.04094	505	0.98249	932	1.00215	295	0.996622	816	0.983133	316	0.981366	998	1.03099	252	0.969231	1141	0.995637	608	1.00662	405	0.241647		0		0
CFSAN065387	581	0.971572	2305	0.980851	356	1.04094	503	0.978599	932	1.00215	295	0.996622	816	0.983133	316	0.981366	998	1.03099	252	0.969231	1141	0.995637	608	1.00662	1289	0.769093	405	0.241647		0
CFSAN065388	581	0.971572	2305	0.980851	356	1.04094	503	0.978599	932	1.00215	295	0.996622	816	0.983133	316	0.981366	998	1.03099	252	0.969231	1141	0.995637	608	1.00662	1289	0.769093	405	0.241647		0
CFSAN065392	581	0.971572	2305	0.980851	356	1.04094	503	0.978599	932	1.00215	295	0.996622	816	0.983133	316	0.981366	998	1.03099	252	0.969231	1141	0.995637	608	1.00662	493	0.294153		0		0
CFSAN065393	581	0.971572	2305	0.980851	356	1.04094	503	0.978599	932	1.00215	295	0.996622	816	0.983133	316	0.981366	998	1.03099	252	0.969231	1141	0.995637	608	1.00662	1289	0.769093	405	0.241647		0
CFSAN065396	581	0.971572	2305	0.980851	356	1.04094	503	0.978599	932	1.00215	295	0.996622	816	0.983133	316	0.981366	998	1.03099	252	0.969231	1141	0.995637	608	1.00662	1118	0.667064	405	0.241647		0
CFSAN065407	581	0.971572	2301	0.979149	355	1.03801	505	0.98249	932	1.00215	293	0.989865	810	0.975904	316	0.981366	998	1.03099	252	0.969231	1141	0.995637	608	1.00662	1288	0.768496	267	0.159308		0
CFSAN065408	581	0.971572	2301	0.979149	355	1.03801	503	0.978599	932	1.00215	293	0.989865	810	0.975904	316	0.981366	998	1.03099	252	0.969231	1141	0.995637	608	1.00662	1288	0.768496	267	0.159308		0
CFSAN065409	581	0.971572	2301	0.979149	355	1.03801	505	0.98249	932	1.00215	293	0.989865	813	0.979518	316	0.981366	998	1.03099	252	0.969231	1141	0.995637	608	1.00662	1288	0.768496	267	0.159308		0
CFSAN065411	581	0.971572	2301	0.979149	355	1.03801	505	0.98249	932	1.00215	293	0.989865	810	0.975904	316	0.981366	998	1.03099	252	0.969231	1141	0.995637	608	1.00662	267	0.159308		0		0
CFSAN065412	581	0.971572	2301	0.979149	355	1.03801	505	0.98249	932	1.00215	293	0.989865	810	0.975904	316	0.981366	998	1.03099	252	0.969231	1141	0.995637	608	1.00662	496	0.295943		0		0
CFSAN065413	581	0.971572	2301	0.979149	356	1.04094	507	0.986381	932	1.00215	295	0.996622	816	0.983133	314	0.975155	998	1.03099	252	0.969231	1141	0.995637	608	1.00662	1570	0.936754	273	0.162888		0
CJ018CCUA	581	0.971572	2300	0.978723	356	1.04094	503	0.978599	932	1.00215	295	0.996622	816	0.983133	314	0.975155	998	1.03099	252	0.969231	1141	0.995637	608	1.00662	363	0.216587	327	0.195107	75.3	0.0449284
CJ071CC464	581	0.971572	2303	0.98	356	1.04094	505	0.98249	932	1.00215	295	0.996622	816	0.983133	316	0.981366	998	1.03099	252	0.969231	1141	0.995637	608	1.00662	335	0.199881	265	0.158115		0
Cj1	574	0.959866	2302	0.979574	356	1.04094	507	0.986381	930	1	295	0.996622	816	0.983133	316	0.981366	998	1.03099	250	0.961538	1137	0.992147	608	1.00662		0		0		0
Cj5	581	0.971572	2303	0.98	356	1.04094	503	0.978599	932	1.00215	293	0.989865	816	0.983133	316	0.981366	998	1.03099	252	0.969231	1141	0.995637	608	1.00662	127	0.0757757		0		0
FDAARGOS_262	574	0.959866	2298	0.977872	356	1.04094	504	0.980545	932	1.00215	295	0.996622	808	0.973494	316	0.981366	996	1.02893	252	0.969231	1141	0.995637	608	1.00662	1570	0.936754	1289	0.769093	487	0.290573
HB-CJGB-XWM	576	0.963211	2303	0.98	356	1.04094	505	0.98249	932	1.00215	293	0.989865	810	0.975904	316	0.981366	998	1.03099	252	0.969231	1141	0.995637	608	1.00662	583	0.347852		0		0
huA17	574	0.959866	2301	0.979149	356	1.04094	507	0.986381	930	1	295	0.996622	809	0.974699	316	0.981366	998	1.03099	250	0.961538	1137	0.992147	608	1.00662	1643	0.98031	501	0.298926		0
IF1100	581	0.971572	2301	0.979149	356	1.04094	503	0.978599	932	1.00215	295	0.996622	816	0.983133	314	0.975155	998	1.03099	252	0.969231	1141	0.995637	608	1.00662	363	0.216587		0		0
isolate_H23	574	0.959866	2299	0.978298	356	1.04094	505	0.98249	932	1.00215	295	0.996622	816	0.983133	316	0.981366	996	1.02893	252	0.969231	1141	0.995637	608	1.00662	1652	0.98568		0		0
JL-CJHLIU1-1	581	0.971572	2305	0.980851	356	1.04094	503	0.978599	932	1.00215	295	0.996622	816	0.983133	316	0.981366	998	1.03099	252	0.969231	1141	0.995637	608	1.00662		0		0		0
M129	581	0.971572	2305	0.980851	356	1.04094	503	0.978599	932	1.00215	295	0.996622	816	0.983133	316	0.981366	998	1.03099	252	0.969231	1141	0.995637	608	1.00662	1570	0.936754	1289	0.769093	371	0.22136
MTVDSCj16	574	0.959866	2302	0.979574	356	1.04094	506	0.984436	930	1	279	0.942568	816	0.983133	316	0.981366	998	1.03099	252	0.969231	1142	0.99651	608	1.00662	1576	0.940334	1297	0.773866	275	0.164081
NCTC11351	574	0.959866	2298	0.977872	356	1.04094	504	0.980545	932	1.00215	295	0.996622	808	0.973494	316	0.981366	996	1.02893	252	0.969231	1141	0.995637	608	1.00662	1570	0.936754	1289	0.769093	1287	0.7679	487	0.29
NCTC13268	574	0.959866	2297	0.977447	354	1.03509	504	0.980545	932	1.00215	295	0.996622	806	0.971084	316	0.981366	996	1.02893	252	0.969231	1141	0.995637	608	1.00662	1571	0.937351	1291	0.770286	484	0.288783
OD267	574	0.959866	2302	0.979574	356	1.04094	507	0.986381	930	1	295	0.996622	816	0.983133	316	0.981366	996	1.02893	250	0.961538	1137	0.992147	607	1.00497	1646	0.9821	588	0.350835		0
OXC6256	581	0.971572	2305	0.980851	356	1.04094	503	0.978599	932	1.00215	295	0.996622	816	0.983133	316	0.981366	998	1.03099	252	0.969231	1141	0.995637	608	1.00662	390	0.232697		0		0
OXC6433	551	0.921405	2095	0.891489	356	1.04094	417	0.811284	835	0.897849	253	0.85473	657	0.791566	273	0.847826	998	1.03099	251	0.965385	1101	0.960733	577	0.955298	774	0.461814	484	0.288783	436	0.260143	423	0.25	358	0.213604	243	0.14
OXC6435	581	0.971572	2302	0.979574	356	1.04094		0	930	1	295	0.996622	816	0.983133	316	0.981366	998	1.03099	250	0.961538	1141	0.995637	608	1.00662	73.6	0.0439141		0		0
OXC6458	581	0.971572	2300	0.978723	356	1.04094	505	0.98249	932	1.00215	295	0.996622	816	0.983133	316	0.981366	998	1.03099	252	0.969231	1141	0.995637	608	1.00662	1288	0.768496	465	0.277446	127	0.0757757
OXC6466	583	0.974916	2305	0.980851	356	1.04094	503	0.978599	932	1.00215	295	0.996622	816	0.983133	316	0.981366	998	1.03099	252	0.969231	1139	0.993892	607	1.00497	1564	0.933174		0		0
OXC6486	581	0.971572	2305	0.980851	356	1.04094	503	0.978599	932	1.00215	295	0.996622	816	0.983133	316	0.981366	998	1.03099	252	0.969231	1141	0.995637	608	1.00662	390	0.232697		0		0
OXC6507	407	0.680602	2302	0.979574	356	1.04094	507	0.986381	930	1	295	0.996622	816	0.983133	316	0.981366	998	1.03099	250	0.961538	1137	0.992147	608	1.00662	1643	0.98031	625	0.372912	488	0.291169	407	0.24	215	0.128282	74.3	0.04
OXC6542	407	0.680602	2302	0.979574	356	1.04094	507	0.986381	930	1	295	0.996622	816	0.983133	316	0.981366	998	1.03099	250	0.961538	1137	0.992147	608	1.00662	1643	0.98031	625	0.372912	488	0.291169	407	0.24	215	0.128282	74.3	0.04
OXC6546	571	0.954849	2301	0.979149	356	1.04094	506	0.984436	931	1.00108	295	0.996622	816	0.983133	316	0.981366	996	1.02893	252	0.969231	1141	0.995637	608	1.00662	1286	0.767303	385	0.229714	90	0.0536993	76	0.05
OXC6550	581	0.971572	2305	0.980851	356	1.04094	503	0.978599	932	1.00215	295	0.996622	816	0.983133	316	0.981366	998	1.03099	252	0.969231	1141	0.995637	608	1.00662	1385	0.826372	127	0.0757757		0
OXC6555	581	0.971572	2305	0.980851	356	1.04094	503	0.978599	932	1.00215	295	0.996622	816	0.983133	316	0.981366	998	1.03099	252	0.969231	1141	0.995637	608	1.00662	1497	0.893198	465	0.277446		0
OXC6586	581	0.971572	2305	0.980851	356	1.04094	503	0.978599	932	1.00215	295	0.996622	816	0.983133	316	0.981366	998	1.03099	252	0.969231	1141	0.995637	608	1.00662	1293	0.77148	361	0.215394		0
OXC6589		0		0	310	0.906433		0		0		0		0		0		0		0		0		0		0		0		0
OXC6610	407	0.680602	2302	0.979574	356	1.04094	507	0.986381	930	1	295	0.996622	816	0.983133	316	0.981366	998	1.03099	250	0.961538	1137	0.992147	608	1.00662	1655	0.98747	625	0.372912	339	0.202267	258	0.16	77	0.0459427
OXC6635	581	0.971572	2305	0.980851	356	1.04094	503	0.978599	932	1.00215	295	0.996622	816	0.983133	316	0.981366	998	1.03099	252	0.969231	1141	0.995637	608	1.00662		0		0		0
P854	574	0.959866	2302	0.979574	356	1.04094	507	0.986381	930	1	295	0.996622	816	0.983133	316	0.981366	998	1.03099	250	0.961538	1137	0.992147	608	1.00662	697	0.415871		0		0
RC168	574	0.959866	2302	0.979574	325	0.950292	507	0.986381	930	1	295	0.996622	813	0.979518	316	0.981366	998	1.03099	250	0.961538	1137	0.992147	608	1.00662	1289	0.769093	467	0.27864		0
RC169	574	0.959866	199	0.0846809	356	1.04094	507	0.986381	930	1	295	0.996622	813	0.979518	316	0.981366	998	1.03099	250	0.961538	1137	0.992147	329	0.544702	125	0.0745823	76.3	0.0455251	74.5	0.0444511	68.9	0.04
RC270	574	0.959866	1665	0.708511	356	1.04094	507	0.986381	930	1	295	0.996622	813	0.979518	316	0.981366	998	1.03099	250	0.961538	1137	0.992147	608	1.00662	1289	0.769093	467	0.27864		0
RC427	574	0.959866		0	356	1.04094	507	0.986381	898	0.965591	295	0.996622	813	0.979518	316	0.981366	998	1.03099	250	0.961538	110	0.095986	608	1.00662	716	0.427208	475	0.283413		0
RC517		0		0	356	1.04094	507	0.986381	930	1	295	0.996622	813	0.979518	316	0.981366	998	1.03099	250	0.961538	1137	0.992147	608	1.00662	1289	0.769093	75.5	0.0450477		0
RM3194	574	0.959866	2302	0.979574	356	1.04094	507	0.986381	930	1	295	0.996622	813	0.979518	316	0.981366	998	1.03099	250	0.961538	1137	0.992147	608	1.00662	1643	0.98031	501	0.298926		0
S1_S1	550	0.919732	2092	0.890213	356	1.04094	421	0.819066	835	0.897849	253	0.85473	657	0.791566	273	0.847826	998	1.03099	251	0.965385	1098	0.958115	577	0.955298	1065	0.635442	592	0.353222		0
S18_S17	558	0.93311	2095	0.891489	356	1.04094	417	0.811284	837	0.9	253	0.85473	657	0.791566	273	0.847826	998	1.03099	253	0.973077	1100	0.95986	577	0.955298	1036	0.618138	281	0.167661	236	0.140811	218	0.13	165	0.0984487	162	0.1
S20_S19	560	0.936455	2095	0.891489	356	1.04094	417	0.811284	837	0.9	253	0.85473	657	0.791566	273	0.847826	998	1.03099	253	0.973077	1100	0.95986	576	0.953642	1140	0.680191	281	0.167661	237	0.141408	133	0.08
S21_S20	550	0.919732	2094	0.891064	356	1.04094	417	0.811284	837	0.9	253	0.85473	654	0.787952	273	0.847826	996	1.02893	253	0.973077	1101	0.960733	577	0.955298	1132	0.675418	284	0.169451	226	0.134845	223	0.13	152	0.0906921
S36_S35	558	0.93311	1590	0.676596	356	1.04094	421	0.819066	835	0.897849	253	0.85473	655	0.789157	273	0.847826	998	1.03099	251	0.965385	1101	0.960733	576	0.953642	1242	0.74105	355	0.211814	304	0.181384	73.2	0.04	71.6	0.0427208
S46_S44	558	0.93311	2095	0.891489	356	1.04094	417	0.811284	837	0.9	253	0.85473	657	0.791566	273	0.847826	998	1.03099	253	0.973077	1101	0.960733	577	0.955298	1036	0.618138	280	0.167064	238	0.142005	220		169	0.100835	164	0.1
TS1218	581	0.971572	2305	0.980851	356	1.04094	503	0.978599	932	1.00215	295	0.996622	816	0.983133	316	0.981366	998	1.03099	252	0.969231	1141	0.995637	608	1.00662	1288	0.768496	394	0.235084		0
WP2202	574	0.959866	2302	0.979574	356	1.04094	507	0.986381	930	1	295	0.996622	803	0.96747	316	0.981366	998	1.03099	250	0.961538	1137	0.992147	607	1.00497	1646	0.9821	588	0.350835		0
YH003	581	0.971572		0	356	1.04094	503	0.978599	932	1.00215	279	0.942568		0	316	0.981366	998	1.03099	252	0.969231	1141	0.995637	605	1.00166	1568	0.935561	1289	0.769093	468	0.279236
YQ2210	581	0.971572	2305	0.980851	356	1.04094	503	0.978599	932	1.00215	295	0.996622	816	0.983133	316	0.981366		0	252	0.969231	1141	0.995637	608	1.00662	1286	0.767303	456	0.272076	172	0.102625
ZP3204	581	0.971572	2305	0.980851	356	1.04094	503	0.978599	932	1.00215	294	0.993243	816	0.983133	316	0.981366	998	1.03099	252	0.969231	1141	0.995637	608	1.00662	1288	0.768496	363	0.216587	254	0.151551
ZS007	550	0.919732	2095	0.891489	356	1.04094	421	0.819066	837	0.9	244	0.824324	677	0.815663	270	0.838509	983	1.0155	251	0.965385	1102	0.961606	576	0.953642	1447	0.863365	1219	0.727327	528	0.315036	415	0.25	362	0.21599	248	0.15
4		0		0		0		0		0		0		0		0		0		0		0		0		0		0		0
100		0		0		0		0		0		0		0		0		0		0		0		0		0		0		0
1336		0		0		0		0		0		0		0		0		0		0		0		0	71.6	0.0427208	70.9	0.0423031		0
2704		0		0		0		0		0		0		0		0		0		0		0		0		0		0		0
2871		0		0		0		0		0		0		0		0		0		0		0		0		0		0		0
4031		0		0		0		0		0		0		0		0		0		0		0		0		0		0		0
12567		0		0		0		0		0		0		0		0		0		0		0		0		0		0		0
32488		0		0		0		0		0		0		0		0		0		0		0		0		0		0		0
35925		0		0		0		0		0		0		0		0		0		0		0		0		0		0		0
00-0949		0		0		0		0		0		0		0		0		0		0		0		0		0		0		0
00-2425		0		0		0		0		0		0		0		0		0		0		0		0		0		0		0
00-2426		0		0		0		0		0		0		0		0		0		0		0		0		0		0		0
00-2538		0		0		0		0		0		0		0		0		0		0		0		0		0		0		0
00-2544		0		0		0		0		0		0		0		0		0		0		0		0		0		0		0
00-6200		0		0		0		0		0		0		0		0		0		0		0		0		0		0		0
01-1512		0		0		0		0		0		0		0		0		0		0		0		0		0		0		0
1_12S		0		0		0		0		0		0		0		0		0		0		0		0		0		0		0
11168H/araE		0		0		0		0		0		0		0		0		0		0		0		0		0		0		0
11168H/lacY		0		0		0		0		0		0		0		0		0		0		0		0		0		0		0
15AR0917		0		0		0		0		0		0		0		0		0		0		0		0		0		0		0
15AR0919		0		0		0		0		0		0		0		0		0		0		0		0		0		0		0
15AR0984		0		0		0		0		0		0		0		0		0		0		0		0		0		0		0
15AR1555		0		0		0		0		0		0		0		0		0		0		0		0		0		0		0
18-164		0		0		0		0		0		0		0		0		0		0		0		0		0		0		0
2006-119		0		0		0		0		0		0		0		0		0		0		0		0		0		0		0
81116; NCTC 11828		0		0		0		0		0		0		0		0		0		0		0		0		0		0		0
81-176		0		0		0		0		0		0		0		0		0		0		0		0		0		0		0
81-176		0		0		0		0		0		0		0		0		0		0		0		0		0		0		0
81-176_G1_B0		0		0		0		0		0		0		0		0		0		0		0		0		0		0		0
81-176_G1_B7		0		0		0		0		0		0		0		0		0		0		0		0		0		0		0
A74/C_24-3		0		0		0		0		0		0		0		0		0		0		0		0		0		0		0
A74/O_2-2		0		0		0		0		0		0		0		0		0		0		0		0		0		0		0
AR-0413		0		0		0		0		0		0		0		0		0		0		0		0		0		0		0
AR-0415		0		0		0		0		0		0		0		0		0		0		0		0		0		0		0
AR-0419		0		0		0		0		0		0		0		0		0		0		0		0		0		0		0
ATCC 35925		0		0		0		0		0		0		0		0		0		0		0		0		0		0		0
ATCC 49349		0		0		0		0		0		0		0		0		0		0		0		0		0		0		0
BC		0		0		0		0		0		0		0		0		0		0		0		0		0		0		0
BCW_3784		0		0		0		0		0		0		0		0		0		0		0		0		0		0		0
BCW_3785		0		0		0		0		0		0		0		0		0		0		0		0		0		0		0
BCW_3788		0		0		0		0		0		0		0		0		0		0		0		0		0		0		0
BCW_3797		0		0		0		0		0		0		0		0		0		0		0		0		0		0		0
BCW_3803		0		0		0		0		0		0		0		0		0		0		0		0		0		0		0
BCW_4216		0		0		0		0		0		0		0		0		0		0		0		0		0		0		0
BCW_4221		0		0		0		0		0		0		0		0		0		0		0		0		0		0		0
BCW_4224		0		0		0		0		0		0		0		0		0		0		0		0		0		0		0
BCW_4226		0		0		0		0		0		0		0		0		0		0		0		0		0		0		0
BCW_4456		0		0		0		0		0		0		0		0		0		0		0		0		0		0		0
BCW_4460		0		0		0		0		0		0		0		0		0		0		0		0		0		0		0
BCW_4461		0		0		0		0		0		0		0		0		0		0		0		0		0		0		0
BCW_4727		0		0		0		0		0		0		0		0		0		0		0		0		0		0		0
BCW_4731		0		0		0		0		0		0		0		0		0		0		0		0		0		0		0
BCW_4734		0		0		0		0		0		0		0		0		0		0		0		0		0		0		0
BCW_4735		0		0		0		0		0		0		0		0		0		0		0		0		0		0		0
BCW_4738		0		0		0		0		0		0		0		0		0		0		0		0		0		0		0
BCW_4743		0		0		0		0		0		0		0		0		0		0		0		0		0		0		0
BCW_4755		0		0		0		0		0		0		0		0		0		0		0		0		0		0		0
BCW_4757		0		0		0		0		0		0		0		0		0		0		0		0		0		0		0
BCW_5152	574	0.959866		0		0		0		0		0		0		0		0		0		0		0		0		0		0
BCW_5159		0		0		0		0		0		0		0		0		0		0		0		0		0		0		0
BCW_6451		0		0		0		0		0		0		0		0		0		0		0		0		0		0		0
BCW_6452		0		0		0		0		0		0		0		0		0		0		0		0		0		0		0
BCW_6456		0		0		0		0		0		0		0		0		0		0		0		0	946	0.564439	663	0.395585	302	0.180191	75.1	0.04
BCW_6923		0		0		0		0		0		0		0		0		0		0		0		0		0		0		0
BCW_6924		0		0		0		0		0		0		0		0		0		0		0		0		0		0		0
BCW_6934		0		0		0		0		0		0		0		0		0		0		0		0		0		0		0
BfR-CA-14430		0		0		0		0		0		0		0		0		0		0		0		0		0		0		0
BJ-CJD101		0		0		0		0		0		0		0		0		0		0		0		0		0		0		0
BJ-CJD39		0		0		0		0		0		0		0		0		0		0		0		0		0		0		0
BJ-CJD70		0		0		0		0		0		0		0		0		0		0		0		0		0		0		0
BJ-CJGB95377		0		0		0		0		0		0		0		0		0		0		0		0		0		0		0
BJ-CJGB96114		0		0		0		0		0		0		0		0		0		0		0		0		0		0		0
BJ-CJGB96299		0		0		0		0		0		0		0		0		0		0		0		0		0		0		0
BJ-CJGB96G25		0		0		0		0		0		0		0		0		0		0		0		0		0		0		0
C12-5524		0		0		0		0		0		0		0		0		0		0		0		0	789	0.470764	419	0.25	340	0.202864
C1-5523		0		0		0		0		0		0		0		0		0		0		0		0	340	0.202864	337	0.201074		0
54_S52		0		0		0		0		0		0		0		0		0		0		0		0		0		0		0
53_S51		0		0		0		0		0		0		0		0		0		0		0		0		0		0		0
56_S54		0		0		0		0		0		0		0		0		0		0		0		0		0		0		0
63_S61		0		0		0		0		0		0		0		0		0		0		0		0		0		0		0
8_S7		0		0		0		0		0		0		0		0		0		0		0		0		0		0		0
31_S30		0		0		0		0		0		0		0		0		0		0		0		0		0		0		0
10_S9		0		0		0		0		0		0		0		0		0		0		0		0		0		0		0
11_S10		0		0		0		0		0		0		0		0		0		0		0		0		0		0		0
65_S63		0		0		0		0		0		0		0		0		0		0		0		0		0		0		0
34_S33		0		0		0		0		0		0		0		0		0		0		0		0		0		0		0
43_S41		0		0		0		0		0		0		0		0		0		0		0		0		0		0		0
32_S31		0		0		0		0		0		0		0		0		0		0		0		0		0		0		0
45_S43		0		0		0		0		0		0		0		0		0		0		0		0		0		0		0
51_S49		0		0		0		0		0		0		0		0		0		0		0		0		0		0		0
24_S23		0		0		0		0		0		0		0		0		0		0		0		0		0		0		0
41_S39		0		0		0		0		0		0		0		0		0		0		0		0		0		0		0
42_S40		0		0		0		0		0		0		0		0		0		0		0		0		0		0		0
4_S4		0		0		0		0		0		0		0		0		0		0		0		0		0		0		0
29_S28		0		0		0		0		0		0		0		0		0		0		0		0		0		0		0
52_S50		0		0		0		0		0		0		0		0		0		0		0		0		0		0		0
57_S55		0		0		0		0		0		0		0		0		0		0		0		0		0		0		0
64_S62		0		0		0		0		0		0		0		0		0		0		0		0		0		0		0
62_S60		0		0		0		0		0		0		0		0		0		0		0		0		0		0		0
35_S34		0		0		0		0		0		0		0		0		0		0		0		0		0		0		0
60_S58		0		0		0		0		0		0		0		0		0		0		0		0		0		0		0
61_S59		0		0		0		0		0		0		0		0		0		0		0		0		0		0		0
5_S5		0		0		0		0		0		0		0		0		0		0		0		0		0		0		0
40_S38		0		0		0		0		0		0		0		0		0		0		0		0		0		0		0
27_S26		0		0		0		0		0		0		0		0		0		0		0		0		0		0		0
17_S16		0		0		0		0		0		0		0		0		0		0		0		0		0		0		0
30_S29		0		0		0		0		0		0		0		0		0		0		0		0		0		0		0
66_S64		0		0		0		0		0		0		0		0		0		0		0		0		0		0		0
49_S46		0		0		0		0		0		0		0		0		0		0		0		0		0		0		0
39_S37		0		0		0		0		0		0		0		0		0		0		0		0		0		0		0
28_S27		0		0		0		0		0		0		0		0		0		0		0		0		0		0		0
33_S32		0		0		0		0		0		0		0		0		0		0		0		0		0		0		0
16_S15		0		0		0		0		0		0		0		0		0		0		0		0		0		0		0
7_S6		0		0		0		0		0		0		0		0		0		0		0		0		0		0		0
44_S42		0		0		0		0		0		0		0		0		0		0		0		0		0		0		0
CFSAN032806		0		0		0		0		0		0		0		0		0		0		0		0		0		0		0
CFSAN032806		0		0		0		0		0		0		0		0		0		0		0		0		0		0		0
CFSAN065296		0		0		0		0		0		0		0		0		0		0		0		0		0		0		0
CFSAN065297		0		0		0		0		0		0		0		0		0		0		0		0		0		0		0
CFSAN065312		0		0		0		0		0		0		0		0		0		0		0		0		0		0		0
CFSAN065320		0		0		0		0		0		0		0		0		0		0		0		0		0		0		0
CFSAN065322		0		0		0		0		0		0		0		0		0		0		0		0		0		0		0
CFSAN065325		0		0		0		0		0		0		0		0		0		0		0		0		0		0		0
CFSAN065333		0		0		0		0		0		0		0		0		0		0		0		0		0		0		0
CFSAN065335		0		0		0		0		0		0		0		0		0		0		0		0		0		0		0
CFSAN065336		0		0		0		0		0		0		0		0		0		0		0		0		0		0		0
CFSAN065340		0		0		0		0		0		0		0		0		0		0		0		0		0		0		0
CFSAN065344		0		0		0		0		0		0		0		0		0		0		0		0		0		0		0
CFSAN065345		0		0		0		0		0		0		0		0		0		0		0		0		0		0		0
CFSAN065346		0		0		0		0		0		0		0		0		0		0		0		0		0		0		0
CFSAN065349		0		0		0		0		0		0		0		0		0		0		0		0		0		0		0
CFSAN065351		0		0		0		0		0		0		0		0		0		0		0		0		0		0		0
CFSAN065352		0		0		0		0		0		0		0		0		0		0		0		0		0		0		0
CFSAN065354		0		0		0		0		0		0		0		0		0		0		0		0		0		0		0
CFSAN065355		0		0		0		0		0		0		0		0		0		0		0		0		0		0		0
CFSAN065360		0		0		0		0		0		0		0		0		0		0		0		0		0		0		0
CFSAN065362		0		0		0		0		0		0		0		0		0		0		0		0		0		0		0
CFSAN065363		0		0		0		0		0		0		0		0		0		0		0		0		0		0		0
CFSAN065367		0		0		0		0		0		0		0		0		0		0		0		0		0		0		0
CFSAN065369		0		0		0		0		0		0		0		0		0		0		0		0		0		0		0
CFSAN065371		0		0		0		0		0		0		0		0		0		0		0		0		0		0		0
CFSAN065373		0		0		0		0		0		0		0		0		0		0		0		0		0		0		0
CFSAN065374		0		0		0		0		0		0		0		0		0		0		0		0		0		0		0
CFSAN065375		0		0		0		0		0		0		0		0		0		0		0		0		0		0		0
CFSAN065376		0		0		0		0		0		0		0		0		0		0		0		0		0		0		0
CFSAN065377		0		0		0		0		0		0		0		0		0		0		0		0		0		0		0
CFSAN065378		0		0		0		0		0		0		0		0		0		0		0		0		0		0		0
CFSAN065379		0		0		0		0		0		0		0		0		0		0		0		0		0		0		0
CFSAN065380		0		0		0		0		0		0		0		0		0		0		0		0		0		0		0
CFSAN065381		0		0		0		0		0		0		0		0		0		0		0		0		0		0		0
CFSAN065382		0		0		0		0		0		0		0		0		0		0		0		0		0		0		0
CFSAN065383		0		0		0		0		0		0		0		0		0		0		0		0		0		0		0
CFSAN065384		0		0		0		0		0		0		0		0		0		0		0		0		0		0		0
CFSAN065385		0		0		0		0		0		0		0		0		0		0		0		0		0		0		0
CFSAN065389		0		0		0		0		0		0		0		0		0		0		0		0		0		0		0
CFSAN065390		0		0		0		0		0		0		0		0		0		0		0		0		0		0		0
CFSAN065391		0		0		0		0		0		0		0		0		0		0		0		0		0		0		0
CFSAN065394		0		0		0		0		0		0		0		0		0		0		0		0		0		0		0
CFSAN065395		0		0		0		0		0		0		0		0		0		0		0		0		0		0		0
CFSAN065397		0		0		0		0		0		0		0		0		0		0		0		0		0		0		0
CFSAN065399	574	0.959866		0		0		0		0		0		0		0	435	0.44938		0		0		0		0		0		0
CFSAN065400		0		0		0		0		0		0		0		0		0		0		0		0		0		0		0
CFSAN065401		0		0		0		0		0		0		0		0		0		0		0		0		0		0		0
CFSAN065402		0		0		0		0		0		0		0		0		0		0		0		0		0		0		0
CFSAN065404		0		0		0		0		0		0		0		0		0		0		0		0		0		0		0
CFSAN065406		0		0		0		0		0		0		0		0		0		0		0		0		0		0		0
CFSAN065414		0		0		0		0		0		0		0		0		0		0		0		0		0		0		0
CG8421		0		0		0		0		0		0		0		0		0		0		0		0		0		0		0
CJ017CCUA		0		0		0		0		0		0		0		0		0		0		0		0	432	0.257757		0		0
CJ031CC45		0		0		0		0		0		0		0		0		0		0		0		0		0		0		0
CJ066CC508		0		0		0		0		0		0		0		0		0		0		0		0		0		0		0
CJ067CC45		0		0		0		0		0		0		0		0		0		0		0		0		0		0		0
CJ074CC443		0		0		0		0		0		0		0		0		0		0		0		0		0		0		0
CJ088CC52		0		0		0		0		0		0		0		0		0		0		0		0		0		0		0
CJ090CC1332		0		0		0		0		0		0		0		0		0		0		0		0		0		0		0
Cj2		0		0		0		0		0		0		0		0		0		0		0		0		0		0		0
Cj3		0		0		0		0		0		0		0		0		0		0		0		0		0		0		0
CJ513CC45		0		0		0		0		0		0		0		0		0		0		0		0		0		0		0
CJ515CC45		0		0		0		0		0		0		0		0		0		0		0		0		0		0		0
CJ677CC002		0		0		0		0		0		0		0		0		0		0		0		0		0		0		0
CJ677CC008		0		0		0		0		0		0		0		0		0		0		0		0		0		0		0
CJ677CC012		0		0		0		0		0		0		0		0		0		0		0		0		0		0		0
CJ677CC013		0		0		0		0		0		0		0		0		0		0		0		0		0		0		0
CJ677CC014		0		0		0		0		0		0		0		0		0		0		0		0		0		0		0
CJ677CC016		0		0		0		0		0		0		0		0		0		0		0		0		0		0		0
CJ677CC024		0		0		0		0		0		0		0		0		0		0		0		0		0		0		0
CJ677CC026		0		0		0		0		0		0		0		0		0		0		0		0		0		0		0
CJ677CC032		0		0		0		0		0		0		0		0		0		0		0		0		0		0		0
CJ677CC033		0		0		0		0		0		0		0		0		0		0		0		0		0		0		0
CJ677CC034		0		0		0		0		0		0		0		0		0		0		0		0		0		0		0
CJ677CC036		0		0		0		0		0		0		0		0		0		0		0		0		0		0		0
CJ677CC039		0		0		0		0		0		0		0		0		0		0		0		0		0		0		0
CJ677CC040		0		0		0		0		0		0		0		0		0		0		0		0		0		0		0
CJ677CC041		0		0		0		0		0		0		0		0		0		0		0		0		0		0		0
CJ677CC047		0		0		0		0		0		0		0		0		0		0		0		0		0		0		0
CJ677CC052		0		0		0		0		0		0		0		0		0		0		0		0		0		0		0
CJ677CC058		0		0		0		0		0		0		0		0		0		0		0		0		0		0		0
CJ677CC059		0		0		0		0		0		0		0		0		0		0		0		0		0		0		0
CJ677CC061		0		0		0		0		0		0		0		0		0		0		0		0		0		0		0
CJ677CC062		0		0		0		0		0		0		0		0		0		0		0		0		0		0		0
CJ677CC064		0		0		0		0		0		0		0		0		0		0		0		0		0		0		0
CJ677CC073		0		0		0		0		0		0		0		0		0		0		0		0		0		0		0
CJ677CC078		0		0		0		0		0		0		0		0		0		0		0		0		0		0		0
CJ677CC085		0		0		0		0		0		0		0		0		0		0		0		0		0		0		0
CJ677CC086		0		0		0		0		0		0		0		0		0		0		0		0		0		0		0
CJ677CC092		0		0		0		0		0		0		0		0		0		0		0		0		0		0		0
CJ677CC094		0		0		0		0		0		0		0		0		0		0		0		0		0		0		0
CJ677CC095		0		0		0		0		0		0		0		0		0		0		0		0		0		0		0
CJ677CC100		0		0		0		0		0		0		0		0		0		0		0		0		0		0		0
CJ677CC519		0		0		0		0		0		0		0		0		0		0		0		0		0		0		0
CJ677CC520		0		0		0		0		0		0		0		0		0		0		0		0		0		0		0
CJ677CC521		0		0		0		0		0		0		0		0		0		0		0		0		0		0		0
CJ677CC522		0		0		0		0		0		0		0		0		0		0		0		0		0		0		0
CJ677CC523		0		0		0		0		0		0		0		0		0		0		0		0		0		0		0
CJ677CC524		0		0		0		0		0		0		0		0		0		0		0		0		0		0		0
CJ677CC525		0		0		0		0		0		0		0		0		0		0		0		0		0		0		0
CJ677CC526		0		0		0		0		0		0		0		0		0		0		0		0		0		0		0
CJ677CC527		0		0		0		0		0		0		0		0		0		0		0		0		0		0		0
CJ677CC528		0		0		0		0		0		0		0		0		0		0		0		0		0		0		0
CJ677CC529		0		0		0		0		0		0		0		0		0		0		0		0		0		0		0
CJ677CC530		0		0		0		0		0		0		0		0		0		0		0		0		0		0		0
CJ677CC531		0		0		0		0		0		0		0		0		0		0		0		0		0		0		0
CJ677CC532		0		0		0		0		0		0		0		0		0		0		0		0		0		0		0
CJ677CC533		0		0		0		0		0		0		0		0		0		0		0		0		0		0		0
CJ677CC534		0		0		0		0		0		0		0		0		0		0		0		0		0		0		0
CJ677CC535		0		0		0		0		0		0		0		0		0		0		0		0		0		0		0
CJ677CC536		0		0		0		0		0		0		0		0		0		0		0		0		0		0		0
CJ677CC537		0		0		0		0		0		0		0		0		0		0		0		0		0		0		0
CJ677CC538		0		0		0		0		0		0		0		0		0		0		0		0		0		0		0
CJ677CC539		0		0		0		0		0		0		0		0		0		0		0		0		0		0		0
CJ677CC540		0		0		0		0		0		0		0		0		0		0		0		0		0		0		0
CJ677CC541		0		0		0		0		0		0		0		0		0		0		0		0		0		0		0
CJ677CC542		0		0		0		0		0		0		0		0		0		0		0		0		0		0		0
CJM1cam		0		0		0		0		0		0		0		0		0		0		0		0		0		0		0
CLB104	574	0.959866		0		0		0		0		0		0		0		0		0		0		0	1656	0.988067		0		0
CVM 41974		0		0		0		0		0		0		0		0		0		0		0		0		0		0		0
D2600		0		0		0		0		0		0		0		0		0		0		0		0		0		0		0
D42a		0		0		0		0		0		0		0		0		0		0		0		0		0		0		0
D7331		0		0		0		0		0		0		0		0		0		0		0		0		0		0		0
F38011		0		0		0		0		0		0		0		0		0		0		0		0		0		0		0
FDAARGOS_263		0		0		0		0		0		0		0		0		0		0		0		0		0		0		0
FDAARGOS_265		0		0		0		0		0		0		0		0		0		0		0		0		0		0		0
FDAARGOS_266		0		0		0		0		0		0		0		0		0		0		0		0		0		0		0
FDAARGOS_295		0		0		0		0		0		0		0		0		0		0		0		0		0		0		0
FDAARGOS_421	577	0.964883		0		0		0		0		0		0		0		0		0		0		0		0		0		0
FDAARGOS_422		0		0		0		0		0		0		0		0		0		0		0		0		0		0		0
FJ3124		0		0		0		0		0		0		0		0		0		0		0		0		0		0		0
FORC_046		0		0		0		0		0		0		0		0		0		0		0		0		0		0		0
FORC_083		0		0		0		0		0		0		0		0		0		0		0		0		0		0		0
HB93-13		0		0		0		0		0		0		0		0		0		0		0		0		0		0		0
HB-CJGB-LC		0		0		0		0		0		0		0		0		0		0		0		0		0		0		0
HB-CJGB-LL		0		0		0		0		0		0		0		0		0		0		0		0		0		0		0
HB-CJGB-LXC		0		0		0		0		0		0		0		0		0		0		0		0		0		0		0
HB-CJGB-QYT		0		0		0		0		0		0		0		0		0		0		0		0		0		0		0
HB-CJGB-ZB		0		0		0		0		0		0		0		0		0		0		0		0		0		0		0
HB-CJGB-ZHX		0		0		0		0		0		0		0		0		0		0		0		0		0		0		0
HB-CJGB-ZX		0		0		0		0		0		0		0		0		0		0		0		0		0		0		0
HF5-4A-4		0		0		0		0		0		0		0		0		0		0		0		0		0		0		0
HF5-5-1		0		0		0		0		0		0		0		0		0		0		0		0		0		0		0
HF5-7-1		0		0		0		0		0		0		0		0		0		0		0		0		0		0		0
HN-CJD07035		0		0		0		0		0		0		0		0		0		0		0		0		0		0		0
HPC5		0		0		0		0		0		0		0		0		0		0		0		0		0		0		0
IA3902		0		0		0		0		0		0		0		0		0		0		0		0		0		0		0
ICDCCJ07002		0		0		0		0		0		0		0		0		0		0		0		0		0		0		0
ICDCCJ07004		0		0		0		0		0		0		0		0		0		0		0		0		0		0		0
isolate_A1		0		0		0		0		0		0		0		0		0		0		0		0		0		0		0
isolate_C16		0		0		0		0		0		0		0		0		0		0		0		0		0		0		0
isolate_H7		0		0		0		0		0		0		0		0		0		0		0		0		0		0		0
isolate_W22		0		0		0		0		0		0		0		0		0		0		0		0		0		0		0
isolate_W30	575	0.961538		0		0		0		0		0		0		0		0		0		0		0	878	0.523866		0		0
isolate_W9		0		0		0		0		0		0		0		0		0		0		0		0		0		0		0
k1		0		0		0		0		0		0		0		0		0		0		0		0		0		0		0
Le_204R		0		0		0		0		0		0		0		0		0		0		0		0		0		0		0
Le_755		0		0		0		0		0		0		0		0		0		0		0		0		0		0		0
M1		0		0		0		0		0		0		0		0		0		0		0		0		0		0		0
Ma_1		0		0		0		0		0		0		0		0		0		0		0		0		0		0		0
Ma_B		0		0		0		0		0		0		0		0		0		0		0		0		0		0		0
MTVDSCj07		0		0		0		0		0		0		0		0		0		0		0		0		0		0		0
MTVDSCj13		0		0		0		0		0		0		0		0		0		0		0		0		0		0		0
MTVDSCj20		0		0		0		0		0		0		0		0		0		0		0		0		0		0		0
NADC 20827		0		0		0		0		0		0		0		0		0		0		0		0	468	0.279236		0		0
NCTC 11168		0		0		0		0		0		0		0		0		0		0		0		0		0		0		0
NCTC 11168-BN148		0		0		0		0		0		0		0		0		0		0		0		0		0		0		0
NCTC 11168-K12E5		0		0		0		0		0		0		0		0		0		0		0		0		0		0		0
NCTC 11168-Kf1		0		0		0		0		0		0		0		0		0		0		0		0		0		0		0
NCTC 11168-mcK12E5		0		0		0		0		0		0		0		0		0		0		0		0		0		0		0
NCTC 11168-mfK12E5		0		0		0		0		0		0		0		0		0		0		0		0		0		0		0
NCTC 11168-rNRC		0		0		0		0		0		0		0		0		0		0		0		0		0		0		0
NCTC 12660		0		0		0		0		0		0		0		0		0		0		0		0		0		0		0
NCTC 12661		0		0		0		0		0		0		0		0		0		0		0		0		0		0		0
NCTC 12664		0		0		0		0		0		0		0		0		0		0		0		0		0		0		0
NCTC10983		0		0		0		0		0		0		0		0		0		0		0		0		0		0		0
NCTC11925		0		0		0		0		0		0		0		0		0		0		0		0		0		0		0
NCTC12109		0		0		0		0		0		0		0		0		0		0		0		0		0		0		0
NCTC12662		0		0		0		0		0		0		0		0		0		0		0		0		0		0		0
NCTC12851		0		0		0		0		0		0		0		0		0		0		0		0		0		0		0
NCTC13255		0		0		0		0		0		0		0		0		0		0		0		0		0		0		0
NCTC13257		0		0		0		0		0		0		0		0		0		0		0		0		0		0		0
NCTC13261		0		0		0		0		0		0		0		0		0		0		0		0		0		0		0
NCTC13265	577	0.964883		0		0		0		0		0		0		0		0		0		0		0		0		0		0
NCTC13266		0		0		0		0		0		0		0		0		0		0		0		0		0		0		0
NS4-1-1		0		0		0		0		0		0		0		0		0		0		0		0		0		0		0
NS4-5-1		0		0		0		0		0		0		0		0		0		0		0		0		0		0		0
NS4-9-1		0		0		0		0		0		0		0		0		0		0		0		0		0		0		0
NW	574	0.959866		0		0		0		0		0		0		0		0		0		0		0		0		0		0
OXC6261		0		0		0		0		0		0		0		0		0		0		0		0		0		0		0
OXC6270		0		0		0		0		0		0		0		0		0		0		0		0		0		0		0
OXC6274		0		0		0		0		0		0		0		0		0		0		0		0		0		0		0
OXC6295		0		0		0		0		0		0		0		0		0		0		0		0		0		0		0
OXC6314		0		0		0		0		0		0		0		0		0		0		0		0		0		0		0
OXC6316		0		0		0		0		0		0		0		0		0		0		0		0		0		0		0
OXC6321		0		0		0		0		0		0		0		0		0		0		0		0		0		0		0
OXC6324		0		0		0		0		0		0		0		0		0		0		0		0		0		0		0
OXC6325		0		0		0		0		0		0		0		0		0		0		0		0		0		0		0
OXC6329		0		0		0		0		0		0		0		0		0		0		0		0		0		0		0
OXC6353		0		0		0		0		0		0		0		0		0		0		0		0		0		0		0
OXC6367		0		0		0		0		0		0		0		0		0		0		0		0		0		0		0
OXC6391		0		0		0		0		0		0		0		0		0		0		0		0		0		0		0
OXC6413		0		0		0		0		0		0		0		0		0		0		0		0		0		0		0
OXC6420		0		0		0		0		0		0		0		0		0		0		0		0		0		0		0
OXC6430		0		0		0		0		0		0		0		0		0		0		0		0		0		0		0
OXC6454		0		0		0		0		0		0		0		0		0		0		0		0		0		0		0
OXC6457		0		0		0		0		0		0		0		0		0		0		0		0		0		0		0
OXC6461		0		0		0		0		0		0		0		0		0		0		0		0		0		0		0
OXC6477		0		0		0		0		0		0		0		0		0		0		0		0		0		0		0
OXC6483		0		0		0		0		0		0		0		0		0		0		0		0		0		0		0
OXC6489		0		0		0		0		0		0		0		0		0		0		0		0		0		0		0
OXC6493		0		0		0		0		0		0		0		0		0		0		0		0		0		0		0
OXC6519		0		0		0		0		0		0		0		0		0		0		0		0		0		0		0
OXC6521		0		0		0		0		0		0		0		0		0		0		0		0		0		0		0
OXC6525		0		0		0		0		0		0		0		0		0		0		0		0		0		0		0
OXC6529		0		0		0		0		0		0		0		0		0		0		0		0		0		0		0
OXC6531		0		0		0		0		0		0		0		0		0		0		0		0		0		0		0
OXC6552		0		0		0		0		0		0		0		0		0		0		0		0		0		0		0
OXC6574		0		0		0		0		0		0		0		0		0		0		0		0		0		0		0
OXC6604		0		0		0		0		0		0		0		0		0		0		0		0		0		0		0
OXC6631		0		0		0		0		0		0		0		0		0		0		0		0	768	0.458234	70.1	0.0418258		0
OXC6637		0		0		0		0		0		0		0		0		0		0		0		0		0		0		0
P10-2209		0		0		0		0		0		0		0		0		0		0		0		0		0		0		0
P3-2209		0		0		0		0		0		0		0		0		0		0		0		0		0		0		0
P5-2209		0		0		0		0		0		0		0		0		0		0		0		0		0		0		0
Po_1		0		0		0		0		0		0		0		0		0		0		0		0		0		0		0
Po_2		0		0		0		0		0		0		0		0		0		0		0		0		0		0		0
PT14		0		0		0		0		0		0		0		0		0		0		0		0		0		0		0
R14		0		0		0		0		0		0		0		0		0		0		0		0		0		0		0
R7-B1-22		0		0		0		0		0		0		0		0		0		0		0		0		0		0		0
RC009		0		0		0		0		0		0		0		0		0		0		0		0		0		0		0
RC429		0		0		0		0		0		0		0		0		0		0		0		0		0		0		0
RC507		0		0		0		0		0		0		0		0		0		0		0		0		0		0		0
RC526	276	0.461538	273	0.11617		0	84.7	0.164786	64.3	0.0691398		0		0		0	880	0.909091	251	0.965385		0		0	981	0.585322	172	0.102625		0
RM1221	577	0.964883		0		0		0		0		0		0		0		0		0		0		0		0		0		0
RM1246-ERRC		0		0		0		0		0		0		0		0		0		0		0		0		0		0		0
RM1285		0		0		0		0		0		0		0		0		0		0		0		0		0		0		0
RM1285		0		0		0		0		0		0		0		0		0		0		0		0		0		0		0
RM3196		0		0		0		0		0		0		0		0		0		0		0		0		0		0		0
RM3197		0		0		0		0		0		0		0		0		0		0		0		0		0		0		0
RM3420		0		0		0		0		0		0		0		0		0		0		0		0		0		0		0
S2_S2		0		0		0		0		0		0		0		0		0		0		0		0		0		0		0
S23_S22		0		0		0		0		0		0		0		0		0		0		0		0		0		0		0
S26_S25	373	0.623746		0		0		0		0		0		0		0		0		0		0		0		0		0		0
S3		0		0		0		0		0		0		0		0		0		0		0		0		0		0		0
S3_S3		0		0		0		0		0		0		0		0		0		0		0		0		0		0		0
S47_S45		0		0		0		0		0		0		0		0		0		0		0		0		0		0		0
S58_S56		0		0		0		0		0		0		0		0		0		0		0		0		0		0		0
SCJK2		0		0		0		0		0		0		0		0		0		0		0		0		0		0		0
SP17-196		0		0		0		0		0		0		0		0		0		0		0		0		0		0		0
T1-21		0		0		0		0		0		0		0		0		0		0		0		0		0		0		0
YH001		0		0		0		0		0		0		0		0		0		0		0		0		0		0		0
YH002		0		0		0		0		0		0		0		0		0		0		0		0		0		0		0
ZH006		0		0		0		0		0		0		0		0		0		0		0		0		0		0		0
ZH003		0		0		0		0		0		0		0		0		0		0		0		0		0		0		0
ZS004		0		0		0		0		0		0		0		0		0		0		0		0		0		0		0
ZS006		0		0		0		0		0		0		0		0		0		0		0		0		0		0		0
50_S47		0		0		0		0		0		0		0		0		0		0		0		0		0		0		0
