# Supplementary material for: Bioinformatic Analysis of the Campylobacter jejuni Type VI Secretion System and Effector Prediction
Source: Front Microbiol. 2021 Jun 29;12:694824. doi: 10.3389/fmicb.2021.694824 (PMC8285248; doi:10.3389/fmicb.2021.694824)
Supplement: Supplementary Table 4 — Table of C. jejuni genomes “scaffold” level or higher under study with T6SS and CJIE3 analysis. [file Table_4.XLSX]

## Sheet: Sheet2
Table S8 | BLASTN-homology search and analysis for cje1094 in the local Campylobacter nucleotide database.
Query ID	Subject genome accession	Strain	Subject length (nucleotides)	Expected value	Bit score	Subject Percentage similarity to Query
Cje1094 (NC_003912.7)	NZ_KK365606	255	672	0	1230	0.915179
Cje1094 (NC_003912.7)	N/A	488	672	0	1197	0.890625
Cje1094 (NC_003912.7)	N/A	488	668	0	1184	0.880952
Cje1094 (NC_003912.7)	NZ_CM000854	1336	672	0	1192	0.886905
Cje1094 (NC_003912.7)	NZ_LLWL01000033	2865	171	1.78e-80	303	0.225446
Cje1094 (NC_003912.7)	NZ_LLWL01000033	2865	70	1.49e-26	124	0.0922619
Cje1094 (NC_003912.7)	NZ_LLWM01000087	2868	672	0	1236	0.919643
Cje1094 (NC_003912.7)	NZ_KK365592	10186	672	0	1096	0.815476
Cje1094 (NC_003912.7)	NZ_KK365631	10227	672	0	1236	0.919643
Cje1094 (NC_003912.7)	NZ_CYRV01000017	12502	672	0	1197	0.890625
Cje1094 (NC_003912.7)	NZ_KK365976	20176	673	0	1192	0.886905
Cje1094 (NC_003912.7)	NZ_KK365641	30318	672	0	1208	0.89881
Cje1094 (NC_003912.7)	N/A	43431	672	0	1197	0.890625
Cje1094 (NC_003912.7)	N/A	43431	668	0	1184	0.880952
Cje1094 (NC_003912.7)	NZ_CZHG01000151	1_S1	672	0	1230	0.915179
Cje1094 (NC_003912.7)	NZ_CZIP01000035	18_S17	672	0	1195	0.889137
Cje1094 (NC_003912.7)	NZ_CZIK01000049	2_S2	514	0	905	0.673363
Cje1094 (NC_003912.7)	NZ_CZHJ01000021	20_S19	672	0	1203	0.895089
Cje1094 (NC_003912.7)	NZ_CZHW01000027	21_S20	672	0	1208	0.89881
Cje1094 (NC_003912.7)	NZ_CZHX01000002	23_S22	672	0	1192	0.886905
Cje1094 (NC_003912.7)	NZ_CZIR01000034	26_S25	672	0	1236	0.919643
Cje1094 (NC_003912.7)	NZ_CZII01000056	3_S3	674	0	1182	0.879464
Cje1094 (NC_003912.7)	NZ_CZHL01000038	36_S35	672	0	1236	0.919643
Cje1094 (NC_003912.7)	NZ_CZHQ01000009	46_S44	672	0	1195	0.889137
Cje1094 (NC_003912.7)	NZ_CZIQ01000065	47_S45	673	0	1186	0.88244
Cje1094 (NC_003912.7)	NZ_CZJG01000025	58_S56	673	0	1186	0.88244
Cje1094 (NC_003912.7)	NZ_KK365727	Cj1	672	0	1236	0.919643
Cje1094 (NC_003912.7)	NZ_KK365687	Cj5	672	0	1190	0.885417
Cje1094 (NC_003912.7)	NZ_KQ950155	HB-CJGB-XWM	672	0	1197	0.890625
Cje1094 (NC_003912.7)	NZ_AKFN01000034	P854	645	0	1186	0.88244
Cje1094 (NC_003912.7)	NZ_CP010306	00-1597	672	0	1197	0.890625
Cje1094 (NC_003912.7)	NZ_CP017029	14980A	672	0	1197	0.890625
Cje1094 (NC_003912.7)	NZ_CP035895	15AR0917	672	0	1230	0.915179
Cje1094 (NC_003912.7)	NZ_CP035894	15AR0919	672	0	1230	0.915179
Cje1094 (NC_003912.7)	NZ_CP035892	15AR0984	672	0	1230	0.915179
Cje1094 (NC_003912.7)	NZ_CP035891	15AR1555	672	0	1230	0.915179
Cje1094 (NC_003912.7)	NZ_CP044173	AR-0412	672	0	1236	0.919643
Cje1094 (NC_003912.7)	NZ_CP044174	AR-0412 plasmid pAR-0412	672	0	1236	0.919643
Cje1094 (NC_003912.7)	NZ_CP044169	AR-0414	672	0	1197	0.890625
Cje1094 (NC_003912.7)	NZ_CP019838	ATCC 33560	672	0	1186	0.88244
Cje1094 (NC_003912.7)	NZ_CP032522	BC	673	0	1186	0.88244
Cje1094 (NC_003912.7)	NZ_MEIB01000050	BCW_3781	672	0	1035	0.770089
Cje1094 (NC_003912.7)	NZ_MEIB01000040	BCW_3781	672	0	1035	0.770089
Cje1094 (NC_003912.7)	NZ_MEIB01000023	BCW_3781	672	0	1035	0.770089
Cje1094 (NC_003912.7)	NZ_MEIB01000014	BCW_3781	672	0	1035	0.770089
Cje1094 (NC_003912.7)	NZ_MJWP01000054	BCW_3786	672	0	1011	0.752232
Cje1094 (NC_003912.7)	NZ_MJWP01000053	BCW_3786	672	0	1011	0.752232
Cje1094 (NC_003912.7)	NZ_MJWP01000052	BCW_3786	672	0	1011	0.752232
Cje1094 (NC_003912.7)	NZ_MJWP01000032	BCW_3786	672	0	1011	0.752232
Cje1094 (NC_003912.7)	NZ_MJVF01000056	BCW_3787	672	0	1011	0.752232
Cje1094 (NC_003912.7)	NZ_MJVF01000051	BCW_3787	672	0	1011	0.752232
Cje1094 (NC_003912.7)	NZ_MJVF01000050	BCW_3787	672	0	1011	0.752232
Cje1094 (NC_003912.7)	NZ_MJVF01000049	BCW_3787	672	0	1011	0.752232
Cje1094 (NC_003912.7)	NZ_MJVI01000073	BCW_3790	672	0	1011	0.752232
Cje1094 (NC_003912.7)	NZ_MJVI01000051	BCW_3790	672	0	1011	0.752232
Cje1094 (NC_003912.7)	NZ_MJVI01000044	BCW_3790	672	0	1011	0.752232
Cje1094 (NC_003912.7)	NZ_MJVI01000031	BCW_3790	672	0	1011	0.752232
Cje1094 (NC_003912.7)	NZ_MJVK01000071	BCW_3792	672	0	1011	0.752232
Cje1094 (NC_003912.7)	NZ_MJVK01000041	BCW_3792	672	0	1011	0.752232
Cje1094 (NC_003912.7)	NZ_MJVK01000038	BCW_3792	672	0	1011	0.752232
Cje1094 (NC_003912.7)	NZ_MJVK01000035	BCW_3792	672	0	1011	0.752232
Cje1094 (NC_003912.7)	NZ_MJVL01000044	BCW_3794	424	3.35e-177	625	0.46503
Cje1094 (NC_003912.7)	NZ_MJVL01000044	BCW_3794	65	6.99e-20	102	0.0758929
Cje1094 (NC_003912.7)	NZ_MJVL01000025	BCW_3794	424	3.35e-177	625	0.46503
Cje1094 (NC_003912.7)	NZ_MJVL01000025	BCW_3794	65	6.99e-20	102	0.0758929
Cje1094 (NC_003912.7)	NZ_MJVL01000010	BCW_3794	424	3.35e-177	625	0.46503
Cje1094 (NC_003912.7)	NZ_MJVL01000010	BCW_3794	65	6.99e-20	102	0.0758929
Cje1094 (NC_003912.7)	NZ_MJVL01000009	BCW_3794	424	3.35e-177	625	0.46503
Cje1094 (NC_003912.7)	NZ_MJVL01000009	BCW_3794	65	6.99e-20	102	0.0758929
Cje1094 (NC_003912.7)	NZ_MJVM01000030	BCW_3797	672	0	1009	0.750744
Cje1094 (NC_003912.7)	NZ_MJVN01000023	BCW_3798	672	0	1094	0.813988
Cje1094 (NC_003912.7)	NZ_MJVN01000009	BCW_3798	672	0	1094	0.813988
Cje1094 (NC_003912.7)	NZ_MJVN01000006	BCW_3798	672	0	1094	0.813988
Cje1094 (NC_003912.7)	NZ_MJVN01000001	BCW_3798	672	0	1094	0.813988
Cje1094 (NC_003912.7)	NZ_MJVO01000050	BCW_3799	672	0	1059	0.787946
Cje1094 (NC_003912.7)	NZ_MJVO01000029	BCW_3799	672	0	1059	0.787946
Cje1094 (NC_003912.7)	NZ_MJVO01000006	BCW_3799	672	0	1059	0.787946
Cje1094 (NC_003912.7)	NZ_MJVO01000004	BCW_3799	672	0	1059	0.787946
Cje1094 (NC_003912.7)	NZ_MJVP01000070	BCW_3800	672	0	1168	0.869048
Cje1094 (NC_003912.7)	NZ_MJVP01000069	BCW_3800	672	0	1168	0.869048
Cje1094 (NC_003912.7)	NZ_MJVP01000051	BCW_3800	672	0	1168	0.869048
Cje1094 (NC_003912.7)	NZ_MJVQ01000058	BCW_3802	672	0	1103	0.820685
Cje1094 (NC_003912.7)	NZ_MJVQ01000058	BCW_3802	672	0	1103	0.820685
Cje1094 (NC_003912.7)	NZ_MJVQ01000047	BCW_3802	672	0	1103	0.820685
Cje1094 (NC_003912.7)	NZ_MJVQ01000046	BCW_3802	672	0	1103	0.820685
Cje1094 (NC_003912.7)	NZ_MJVS01000059	BCW_3805	672	0	1011	0.752232
Cje1094 (NC_003912.7)	NZ_MJVS01000024	BCW_3805	672	0	1011	0.752232
Cje1094 (NC_003912.7)	NZ_MJVS01000023	BCW_3805	672	0	1011	0.752232
Cje1094 (NC_003912.7)	NZ_MJVS01000021	BCW_3805	672	0	1011	0.752232
Cje1094 (NC_003912.7)	NZ_MJVU01000063	BCW_3810	672	0	1168	0.869048
Cje1094 (NC_003912.7)	NZ_MJVU01000055	BCW_3810	672	0	1168	0.869048
Cje1094 (NC_003912.7)	NZ_MJVU01000047	BCW_3810	672	0	1168	0.869048
Cje1094 (NC_003912.7)	NZ_MJVU01000004	BCW_3810	672	0	1168	0.869048
Cje1094 (NC_003912.7)	NZ_MJXS01000037	BCW_4220	672	0	1011	0.752232
Cje1094 (NC_003912.7)	NZ_MJXS01000032	BCW_4220	672	0	1011	0.752232
Cje1094 (NC_003912.7)	NZ_MJXS01000031	BCW_4220	672	0	1011	0.752232
Cje1094 (NC_003912.7)	NZ_MJXS01000030	BCW_4220	672	0	1011	0.752232
Cje1094 (NC_003912.7)	NZ_MJXT01000042	BCW_4222	672	0	1011	0.752232
Cje1094 (NC_003912.7)	NZ_MJXT01000041	BCW_4222	672	0	1011	0.752232
Cje1094 (NC_003912.7)	NZ_MJXT01000027	BCW_4222	672	0	1011	0.752232
Cje1094 (NC_003912.7)	NZ_MJXT01000002	BCW_4222	672	0	1011	0.752232
Cje1094 (NC_003912.7)	NZ_MJXU01000014	BCW_4223	672	0	1094	0.813988
Cje1094 (NC_003912.7)	NZ_MJXU01000007	BCW_4223	672	0	1094	0.813988
Cje1094 (NC_003912.7)	NZ_MJXU01000006	BCW_4223	672	0	1094	0.813988
Cje1094 (NC_003912.7)	NZ_MJXU01000005	BCW_4223	672	0	1094	0.813988
Cje1094 (NC_003912.7)	NZ_MJXV01000071	BCW_4225	672	0	1011	0.752232
Cje1094 (NC_003912.7)	NZ_MJXV01000068	BCW_4225	672	0	1011	0.752232
Cje1094 (NC_003912.7)	NZ_MJXV01000029	BCW_4225	672	0	1011	0.752232
Cje1094 (NC_003912.7)	NZ_MJXV01000021	BCW_4225	672	0	1011	0.752232
Cje1094 (NC_003912.7)	NZ_MJXX01000044	BCW_4228	672	0	1011	0.752232
Cje1094 (NC_003912.7)	NZ_MJXX01000043	BCW_4228	672	0	1011	0.752232
Cje1094 (NC_003912.7)	NZ_MJXX01000042	BCW_4228	672	0	1011	0.752232
Cje1094 (NC_003912.7)	NZ_MJXX01000041	BCW_4228	672	0	1011	0.752232
Cje1094 (NC_003912.7)	NZ_MJXY01000055	BCW_4229	672	0	1011	0.752232
Cje1094 (NC_003912.7)	NZ_MJXY01000041	BCW_4229	672	0	1011	0.752232
Cje1094 (NC_003912.7)	NZ_MJXY01000040	BCW_4229	672	0	1011	0.752232
Cje1094 (NC_003912.7)	NZ_MJXY01000039	BCW_4229	672	0	1011	0.752232
Cje1094 (NC_003912.7)	NZ_MJXZ01000063	BCW_4231	672	0	1044	0.776786
Cje1094 (NC_003912.7)	NZ_MJXZ01000052	BCW_4231	672	0	1044	0.776786
Cje1094 (NC_003912.7)	NZ_MJXZ01000051	BCW_4231	672	0	1044	0.776786
Cje1094 (NC_003912.7)	NZ_MJWN01000031	BCW_4459	672	0	1186	0.88244
Cje1094 (NC_003912.7)	NZ_MKBD01000007	BCW_4735	672	0	1181	0.87872
Cje1094 (NC_003912.7)	NZ_MKBP01000042	BCW_5121	672	0	1203	0.895089
Cje1094 (NC_003912.7)	NZ_MKBT01000008	BCW_5125	672	0	1197	0.890625
Cje1094 (NC_003912.7)	NZ_MKBV01000090	BCW_5128	672	0	1236	0.919643
Cje1094 (NC_003912.7)	NZ_MKCF01000052	BCW_5143	672	0	1096	0.815476
Cje1094 (NC_003912.7)	NZ_MKCF01000051	BCW_5143	672	0	1096	0.815476
Cje1094 (NC_003912.7)	NZ_MKCF01000050	BCW_5143	672	0	1096	0.815476
Cje1094 (NC_003912.7)	NZ_MKCH01000008	BCW_5145	672	0	1197	0.890625
Cje1094 (NC_003912.7)	NZ_MKCI01000022	BCW_5146	672	0	1225	0.911458
Cje1094 (NC_003912.7)	NZ_MKCL01000087	BCW_5150	672	0	1096	0.815476
Cje1094 (NC_003912.7)	NZ_MKEY01000039	BCW_5152	672	0	1236	0.919643
Cje1094 (NC_003912.7)	NZ_MKFB01000071	BCW_5156	672	0	1225	0.911458
Cje1094 (NC_003912.7)	NZ_MKFB01000070	BCW_5156	672	0	1225	0.911458
Cje1094 (NC_003912.7)	NZ_MKFB01000030	BCW_5156	672	0	1225	0.911458
Cje1094 (NC_003912.7)	NZ_MKFC01000075	BCW_5157	672	0	1225	0.911458
Cje1094 (NC_003912.7)	NZ_MKFC01000046	BCW_5157	672	0	1225	0.911458
Cje1094 (NC_003912.7)	NZ_MKFC01000045	BCW_5157	672	0	1225	0.911458
Cje1094 (NC_003912.7)	NZ_MKHS01000048	BCW_5161	673	0	1190	0.885417
Cje1094 (NC_003912.7)	NZ_MKHT01000029	BCW_5162	672	0	1197	0.890625
Cje1094 (NC_003912.7)	NZ_MKHW01000004	BCW_5170	672	0	1236	0.919643
Cje1094 (NC_003912.7)	NZ_MKHX01000044	BCW_5171	673	0	1192	0.886905
Cje1094 (NC_003912.7)	NZ_MKHZ01000060	BCW_5174	672	0	1096	0.815476
Cje1094 (NC_003912.7)	NZ_MKHZ01000052	BCW_5174	672	0	1096	0.815476
Cje1094 (NC_003912.7)	NZ_MJXC01000051	BCW_6453	672	0	1066	0.793155
Cje1094 (NC_003912.7)	NZ_MJXC01000049	BCW_6453	672	0	1066	0.793155
Cje1094 (NC_003912.7)	NZ_MJXC01000048	BCW_6453	672	0	1066	0.793155
Cje1094 (NC_003912.7)	NZ_MJXC01000017	BCW_6453	672	0	1066	0.793155
Cje1094 (NC_003912.7)	NZ_MJXD01000057	BCW_6454	672	0	1011	0.752232
Cje1094 (NC_003912.7)	NZ_MJXD01000055	BCW_6454	672	0	1011	0.752232
Cje1094 (NC_003912.7)	NZ_MJXD01000054	BCW_6454	672	0	1011	0.752232
Cje1094 (NC_003912.7)	NZ_MJXD01000053	BCW_6454	672	0	1011	0.752232
Cje1094 (NC_003912.7)	NZ_MJXE01000013	BCW_6456	672	0	1192	0.886905
Cje1094 (NC_003912.7)	NZ_MJXH01000087	BCW_6459	672	0	1042	0.775298
Cje1094 (NC_003912.7)	NZ_MJXH01000055	BCW_6459	672	0	1042	0.775298
Cje1094 (NC_003912.7)	NZ_MJXH01000053	BCW_6459	672	0	1042	0.775298
Cje1094 (NC_003912.7)	NZ_MJXH01000052	BCW_6459	672	0	1042	0.775298
Cje1094 (NC_003912.7)	NZ_MJZZ01000059	BCW_7438	672	0	1186	0.88244
Cje1094 (NC_003912.7)	NZ_LISM01000004	BJ-CJD120	672	0	1236	0.919643
Cje1094 (NC_003912.7)	NZ_LISI01000001	BJ-CJD39	672	0	1230	0.915179
Cje1094 (NC_003912.7)	NZ_LISK01000024	BJ-CJD63	672	0	1236	0.919643
Cje1094 (NC_003912.7)	NZ_JYDY01000010	C10-448	454	0	747	0.555804
Cje1094 (NC_003912.7)	NZ_JYDY01000020	C10-448	238	6.2e-105	385	0.286458
Cje1094 (NC_003912.7)	NZ_JYDZ01000022	C12-5524	454	0	741	0.551339
Cje1094 (NC_003912.7)	NZ_JYDZ01000015	C12-5524	238	6.2e-105	385	0.286458
Cje1094 (NC_003912.7)	NZ_JYDX01000057	C1-5523	672	0	1088	0.809524
Cje1094 (NC_003912.7)	NZ_CP028185	CFSAN054107	672	0	1203	0.895089
Cje1094 (NC_003912.7)	NZ_PIBJ01000034	CFSAN065294	672	0	1236	0.919643
Cje1094 (NC_003912.7)	NZ_PIBF01000005	CFSAN065298	672	0	1197	0.890625
Cje1094 (NC_003912.7)	NZ_PIBC01000001	CFSAN065301	672	0	1214	0.903274
Cje1094 (NC_003912.7)	NZ_PIAZ01000007	CFSAN065305	672	0	1192	0.886905
Cje1094 (NC_003912.7)	NZ_PIAY01000007	CFSAN065306	672	0	1236	0.919643
Cje1094 (NC_003912.7)	NZ_PIAX01000005	CFSAN065307	672	0	1203	0.895089
Cje1094 (NC_003912.7)	NZ_PIAC01000003	CFSAN065331	672	0	1192	0.886905
Cje1094 (NC_003912.7)	NZ_PHZV01000015	CFSAN065338	672	0	1230	0.915179
Cje1094 (NC_003912.7)	NZ_PHZQ01000004	CFSAN065343	672	0	1197	0.890625
Cje1094 (NC_003912.7)	NZ_PHZM01000002	CFSAN065347	672	0	1192	0.886905
Cje1094 (NC_003912.7)	NZ_PHZJ01000016	CFSAN065350	672	0	1186	0.88244
Cje1094 (NC_003912.7)	NZ_PHZF01000001	CFSAN065354	672	0	1208	0.89881
Cje1094 (NC_003912.7)	NZ_PHZD01000057	CFSAN065356	672	0	1186	0.88244
Cje1094 (NC_003912.7)	NZ_PHZC01000001	CFSAN065357	672	0	1186	0.88244
Cje1094 (NC_003912.7)	NZ_PHZB01000009	CFSAN065358	672	0	1186	0.88244
Cje1094 (NC_003912.7)	NZ_PHZA01000016	CFSAN065360	672	0	1208	0.89881
Cje1094 (NC_003912.7)	NZ_PHYZ01000022	CFSAN065361	672	0	1186	0.88244
Cje1094 (NC_003912.7)	NZ_PHYY01000002	CFSAN065362	672	0	1208	0.89881
Cje1094 (NC_003912.7)	NZ_PHYW01000005	CFSAN065364	672	0	1186	0.88244
Cje1094 (NC_003912.7)	NZ_PHYV01000047	CFSAN065365	624	0	1120	0.833333
Cje1094 (NC_003912.7)	NZ_PHYV01000040	CFSAN065365	138	2.36e-64	250	0.186012
Cje1094 (NC_003912.7)	NZ_PHYV01000041	CFSAN065365	138	1.11e-57	228	0.169643
Cje1094 (NC_003912.7)	NZ_PHYU01000003	CFSAN065366	672	0	1230	0.915179
Cje1094 (NC_003912.7)	NZ_PHYS01000005	CFSAN065368	672	0	1186	0.88244
Cje1094 (NC_003912.7)	NZ_PHYO01000005	CFSAN065372	672	0	1192	0.886905
Cje1094 (NC_003912.7)	NZ_PHYA01000008	CFSAN065386	672	0	1192	0.886905
Cje1094 (NC_003912.7)	NZ_PHXZ01000007	CFSAN065387	672	0	1192	0.886905
Cje1094 (NC_003912.7)	NZ_PHXY01000004	CFSAN065388	672	0	1192	0.886905
Cje1094 (NC_003912.7)	NZ_PHXU01000010	CFSAN065392	672	0	1192	0.886905
Cje1094 (NC_003912.7)	NZ_PHXT01000007	CFSAN065393	672	0	1192	0.886905
Cje1094 (NC_003912.7)	NZ_PHXQ01000007	CFSAN065396	672	0	1192	0.886905
Cje1094 (NC_003912.7)	NZ_PHXO01000011	CFSAN065399	672	0	1236	0.919643
Cje1094 (NC_003912.7)	NZ_PHXG01000003	CFSAN065407	672	0	1197	0.890625
Cje1094 (NC_003912.7)	NZ_PHXF01000008	CFSAN065408	672	0	1197	0.890625
Cje1094 (NC_003912.7)	NZ_PHXE01000002	CFSAN065409	672	0	1197	0.890625
Cje1094 (NC_003912.7)	NZ_PITS01000002	CFSAN065411	672	0	1197	0.890625
Cje1094 (NC_003912.7)	NZ_PHXC01000016	CFSAN065412	672	0	1225	0.911458
Cje1094 (NC_003912.7)	NZ_PHXB01000006	CFSAN065413	671	0	1179	0.877232
Cje1094 (NC_003912.7)	NZ_PHXA01000001	CFSAN065414	672	0	1208	0.89881
Cje1094 (NC_003912.7)	NZ_CP012212	CJ017CCUA	672	0	1203	0.895089
Cje1094 (NC_003912.7)	NZ_CP012221	CJ018CCUA	672	0	1192	0.886905
Cje1094 (NC_003912.7)	NZ_CP012224	CJ066CC508	672	0	1009	0.750744
Cje1094 (NC_003912.7)	NZ_CP012206	CJ067CC45	669	0	1175	0.874256
Cje1094 (NC_003912.7)	NZ_CP012217	CJ071CC464	672	0	1195	0.889137
Cje1094 (NC_003912.7)	NZ_CP034393	CLB104	672	0	1236	0.919643
Cje1094 (NC_003912.7)	NZ_CP022076	FDAARGOS_262	672	0	1186	0.88244
Cje1094 (NC_003912.7)	NZ_CP027403	FDAARGOS_295	317	3.47e-152	542	0.403274
Cje1094 (NC_003912.7)	NZ_CP027403	FDAARGOS_295	312	4.49e-151	538	0.400298
Cje1094 (NC_003912.7)	NZ_CP027403	FDAARGOS_295	300	4.56e-141	505	0.375744
Cje1094 (NC_003912.7)	NZ_CP023866	FDAARGOS_421	672	0	1242	0.924107
Cje1094 (NC_003912.7)	NZ_CP028933	FORC_083	672	0	1230	0.915179
Cje1094 (NC_003912.7)	NZ_CP032316	HPC5	673	0	1186	0.88244
Cje1094 (NC_003912.7)	NZ_CP028373	huA17	672	0	1236	0.919643
Cje1094 (NC_003912.7)	NZ_CP017863	IF1100	672	0	1186	0.88244
Cje1094 (NC_003912.7)	NZ_NFPA01000013	isolate_H23	672	0	1203	0.895089
Cje1094 (NC_003912.7)	NZ_NFPA01000015	isolate_H23	672	0	1203	0.895089
Cje1094 (NC_003912.7)	NZ_NFND01000008	isolate_W30	672	0	1197	0.890625
Cje1094 (NC_003912.7)	NZ_LISQ01000003	JL-CJHLIU1-1	673	0	1192	0.886905
Cje1094 (NC_003912.7)	NZ_CP007749	M129	672	0	1197	0.890625
Cje1094 (NC_003912.7)	NZ_CP017033	MTVDSCj16	672	0	1219	0.906994
Cje1094 (NC_003912.7)	NZ_CP045048	NADC 20827	672	0	1203	0.895089
Cje1094 (NC_003912.7)	NZ_LN831025	NCTC11351	672	0	1186	0.88244
Cje1094 (NC_003912.7)	NZ_LR134498	NCTC132651	672	0	1242	0.924107
Cje1094 (NC_003912.7)	NZ_LR134497	NCTC13268	672	0	1186	0.88244
Cje1094 (NC_003912.7)	NZ_JH377007	NW	672	0	1236	0.919643
Cje1094 (NC_003912.7)	NZ_CP014745	OD267 plasmid pCJDM67 L	672	0	1236	0.919643
Cje1094 (NC_003912.7)	NZ_CUKD01000015	OXC6256	673	0	1192	0.886905
Cje1094 (NC_003912.7)	NZ_CUHS01000001	OXC6261	673	0	1192	0.886905
Cje1094 (NC_003912.7)	NZ_CUOL01000009	OXC6433	672	0	1236	0.919643
Cje1094 (NC_003912.7)	NZ_CUOP01000001	OXC6435	672	0	1236	0.919643
Cje1094 (NC_003912.7)	NZ_CUPA01000004	OXC6458	672	0	1195	0.889137
Cje1094 (NC_003912.7)	NZ_CUPJ01000003	OXC6466	672	0	1203	0.895089
Cje1094 (NC_003912.7)	NZ_CUQE01000001	OXC6486	673	0	1192	0.886905
Cje1094 (NC_003912.7)	NZ_CURC01000003	OXC6507	672	0	1197	0.890625
Cje1094 (NC_003912.7)	NZ_CURV01000001	OXC6525	672	0	1203	0.895089
Cje1094 (NC_003912.7)	NZ_CUSA01000005	OXC6529	672	0	1236	0.919643
Cje1094 (NC_003912.7)	NZ_CUSO01000003	OXC6542	672	0	1236	0.919643
Cje1094 (NC_003912.7)	NZ_CUTM01000017	OXC6546	672	0	1175	0.874256
Cje1094 (NC_003912.7)	NZ_CUUZ01000003	OXC6550	672	0	1195	0.889137
Cje1094 (NC_003912.7)	NZ_CUST01000003	OXC6555	672	0	1195	0.889137
Cje1094 (NC_003912.7)	NZ_CTRS01000002	OXC6586	672	0	1230	0.915179
Cje1094 (NC_003912.7)	NZ_CUUV01000003	OXC6610	672	0	1236	0.919643
Cje1094 (NC_003912.7)	NZ_CUUV01000003	OXC6610	593	0	1096	0.815476
Cje1094 (NC_003912.7)	NZ_CUVR01000008	OXC6631	672	0	1186	0.88244
Cje1094 (NC_003912.7)	NZ_CUVW01000003	OXC6635	672	0	1195	0.889137
Cje1094 (NC_003912.7)	NZ_JYEC01000001	P10-2209	672	0	1203	0.895089
Cje1094 (NC_003912.7)	NZ_JYEA01000014	P3-2209	672	0	1203	0.895089
Cje1094 (NC_003912.7)	NZ_JYEB01000016	P5-2209	672	0	1203	0.895089
Cje1094 (NC_003912.7)	NZ_CP005081	R14	673	0	1186	0.88244
Cje1094 (NC_003912.7)	NZ_CYPY01000037	RC009	672	0	1009	0.750744
Cje1094 (NC_003912.7)	NZ_CYQP01000027	RC168	672	0	1236	0.919643
Cje1094 (NC_003912.7)	NZ_CYQQ01000041	RC169	672	0	1236	0.919643
Cje1094 (NC_003912.7)	NZ_CYQY01000102	RC270	666	0	1225	0.911458
Cje1094 (NC_003912.7)	NZ_CYRN01000129	RC427	672	0	1236	0.919643
Cje1094 (NC_003912.7)	NC_003912.7	RM1221	672	0	1242	0.924107
Cje1094 (NC_003912.7)	NZ_CP014345	RM3194	672	0	1236	0.919643
Cje1094 (NC_003912.7)	NZ_CP038862	SCJK2	672	0	1197	0.890625
Cje1094 (NC_003912.7)	NZ_CP017860	TS1218	672	0	1203	0.895089
Cje1094 (NC_003912.7)	NZ_CP014743	WP2202 plasmid pCJDM202	672	0	1236	0.919643
Cje1094 (NC_003912.7)	NZ_CP020776	YH002	672	0	1203	0.895089
Cje1094 (NC_003912.7)	NZ_CP041584	YH003	672	0	1197	0.890625
Cje1094 (NC_003912.7)	NZ_CP017859	YQ2210	672	0	1203	0.895089
Cje1094 (NC_003912.7)	NZ_CP048764	ZH003	672	0	1236	0.919643
Cje1094 (NC_003912.7)	NZ_CP048763	ZH006	672	0	1236	0.919643
Cje1094 (NC_003912.7)	NZ_CP017856	ZP3204	672	0	1203	0.895089
Cje1094 (NC_003912.7)	NZ_CP048761	ZS004	672	0	1164	0.866071
Cje1094 (NC_003912.7)	NZ_CP048756	ZS006	672	0	1236	0.919643
Cje1094 (NC_003912.7)	NZ_CP048771	ZS007	672	0	1186	0.88244
Cje1094 (NC_003912.7)	NZ_CP048772	ZS007 plasmid pCJ145K	672	0	1219	0.906994
