# Supplementary material for: Bioinformatic Analysis of the Campylobacter jejuni Type VI Secretion System and Effector Prediction
Source: Front Microbiol. 2021 Jun 29;12:694824. doi: 10.3389/fmicb.2021.694824 (PMC8285248; doi:10.3389/fmicb.2021.694824)
Supplement: Supplementary Table 5 — BLASTP-homology search for T6SS proteins in the local Campylobacter protein database. [file Table_5.XLSX]

## Sheet: Supplementary Table S9
Table S9 | BLASTN-homology search and analysis for cje1105 in the local Campylobacter nucleotide database.
Query ID	Subject genome accession	Strain	Subject length (nucleotides)	Expected value	Bit score	Subject Percentage similarity to Query
cje1105	N/A	488	315	7.85e-158	560	0.504505
cje1105	N/A	488	248	1.37e-125	453	0.408108
cje1105	NZ_LLWL01000025.1	2865	555	0	1003	0.903604
cje1105	NZ_CYRV01000017.1	12502	555	0	996	0.897297
cje1105	NZ_KK365976.1	20176	555	0	1003	0.903604
cje1105	N/A	43431	555	0	996	0.897297
cje1105	NZ_CP010306.1	00-1597	555	0	966	0.87027
cje1105	NZ_CP017029.1	14980A	555	0	966	0.87027
cje1105	NZ_CP035895.1	15AR0917	555	0	1026	0.924324
cje1105	NZ_CP035894.1	15AR0919	555	0	1018	0.917117
cje1105	NZ_CP035892.1	15AR0984	555	0	1018	0.917117
cje1105	NZ_CP035891.1	15AR1555	555	0	1018	0.917117
cje1105	NZ_CZIP01000035.1	18_S17	352	1.64e-179	632	0.569369
cje1105	NZ_CZIP01000035.1	18_S17	131	6.99e-59	231	0.208108
cje1105	NZ_CZHJ01000018.1	20_S19	556	0	861	0.775676
cje1105	NZ_CZHW01000023.1	21_S20	556	0	867	0.781081
cje1105	NZ_CZHX01000002.1	23_S22	555	0	996	0.897297
cje1105	NZ_CZIR01000064.1	26_S25	555	0	1018	0.917117
cje1105	NZ_CZHQ01000009.1	46_S44	559	0	966	0.87027
cje1105	NZ_CP044173.1	AR-0412	555	0	985	0.887387
cje1105	NZ_CP044169.1	AR-0414	555	0	985	0.887387
cje1105	NZ_MKBP01000042.1	BCW_5121	555	0	996	0.897297
cje1105	NZ_MKBT01000008.1	BCW_5125	555	0	996	0.897297
cje1105	NZ_MKBV01000085.1	BCW_5128	556	0	900	0.810811
cje1105	NZ_MKCF01000052.1	BCW_5143	556	0	878	0.790991
cje1105	NZ_MKCH01000008.1	BCW_5145	556	0	998	0.899099
cje1105	NZ_MKCI01000022.1	BCW_5146	555	0	990	0.891892
cje1105	NZ_MKCL01000088.1	BCW_5150	556	0	878	0.790991
cje1105	NZ_MKEY01000039.1	BCW_5152	555	0	1018	0.917117
cje1105	NZ_MKFB01000071.1	BCW_5156	555	0	957	0.862162
cje1105	NZ_MKFC01000075.1	BCW_5157	555	0	957	0.862162
cje1105	NZ_MKHS01000048.1	BCW_5161	555	0	996	0.897297
cje1105	NZ_MKHT01000029.1	BCW_5162	555	0	1003	0.903604
cje1105	NZ_MKHW01000004.1	BCW_5170	555	0	981	0.883784
cje1105	NZ_MKHX01000044.1	BCW_5171	555	0	996	0.897297
cje1105	NZ_MKHZ01000052.1	BCW_5174	556	0	878	0.790991
cje1105	NZ_LISM01000004.1	BJ-CJD120	555	0	1003	0.903604
cje1105	NZ_LISI01000001.1	BJ-CJD39	556	0	1014	0.913514
cje1105	NZ_LISK01000005.1	BJ-CJD63	556	0	905	0.815315
cje1105	NZ_CP028185.1	CFSAN054107	556	0	867	0.781081
cje1105	NZ_PIBF01000005.1	CFSAN065298	555	0	998	0.899099
cje1105	NZ_PIAZ01000007.1	CFSAN065305	555	0	998	0.899099
cje1105	NZ_PIAY01000040.1	CFSAN065306	555	0	1003	0.903604
cje1105	NZ_PIAX01000005.1	CFSAN065307	555	0	1003	0.903604
cje1105	NZ_PIAC01000003.1	CFSAN065331	556	0	998	0.899099
cje1105	NZ_PHZV01000015.1	CFSAN065338	555	0	1018	0.917117
cje1105	NZ_PHZQ01000004.1	CFSAN065343	555	0	1003	0.903604
cje1105	NZ_PHZM01000002.1	CFSAN065347	555	0	990	0.891892
cje1105	NZ_PHZF01000001.1	CFSAN065354	555	0	1003	0.903604
cje1105	NZ_PHZA01000016.1	CFSAN065360	555	0	1003	0.903604
cje1105	NZ_PHYY01000002.1	CFSAN065362	555	0	996	0.897297
cje1105	NZ_PHYU01000003.1	CFSAN065366	555	0	1026	0.924324
cje1105	NZ_PHYO01000005.1	CFSAN065372	555	0	996	0.897297
cje1105	NZ_PHYA01000008.1	CFSAN065386	555	0	996	0.897297
cje1105	NZ_PHXZ01000007.1	CFSAN065387	555	0	996	0.897297
cje1105	NZ_PHXY01000004.1	CFSAN065388	555	0	996	0.897297
cje1105	NZ_PHXU01000010.1	CFSAN065392	555	0	996	0.897297
cje1105	NZ_PHXT01000007.1	CFSAN065393	555	0	990	0.891892
cje1105	NZ_PHXQ01000007.1	CFSAN065396	555	0	996	0.897297
cje1105	NZ_PHXO01000011.1	CFSAN065399	555	0	1013	0.912613
cje1105	NZ_PHXG01000003.1	CFSAN065407	555	0	998	0.899099
cje1105	NZ_PHXF01000008.1	CFSAN065408	555	0	1003	0.903604
cje1105	NZ_PHXE01000002.1	CFSAN065409	555	0	998	0.899099
cje1105	NZ_PITS01000002.1	CFSAN065411	555	0	990	0.891892
cje1105	NZ_PHXC01000016.1	CFSAN065412	555	0	998	0.899099
cje1105	NZ_PHXB01000006.1	CFSAN065413	556	0	987	0.889189
cje1105	NZ_PHXA01000001.1	CFSAN065414	555	0	996	0.897297
cje1105	NZ_CP012221.1	CJ018CCUA	555	0	961	0.865766
cje1105	NZ_CP012217.1	CJ071CC464	561	0	957	0.862162
cje1105	NZ_KK365687.1	Cj5	561	0	965	0.869369
cje1105	NZ_CP034393.1	CLB104	556	0	1014	0.913514
cje1105	NZ_CP023866.1	FDAARGOS_421	555	0	1026	0.924324
cje1105	NZ_KQ950155.1	HB-CJGB-XWM	555	0	996	0.897297
cje1105	NZ_CP017863.1	IF1100	555	0	972	0.875676
cje1105	NZ_NFND01000008.1	isolate_W30	555	0	1003	0.903604
cje1105	NZ_LISQ01000003.1	JL-CJHLIU1-1	555	0	1003	0.903604
cje1105	NZ_CP007749.1	M129	555	0	990	0.891892
cje1105	NZ_CP045048.1	NADC20827	556	0	867	0.781081
cje1105	NZ_LR134498.1	NCTC13265	555	0	1026	0.924324
cje1105	NZ_JH377007.1	NW	555	0	1013	0.912613
cje1105	NZ_CUKD01000015.1	OXC6256	556	0	998	0.899099
cje1105	NZ_CUOL01000025.1	OXC6433	555	0	979	0.881982
cje1105	NZ_CUOP01000031.1	OXC6435	555	0	979	0.881982
cje1105	NZ_CUPA01000004.1	OXC6458	561	0	957	0.862162
cje1105	NZ_CUPJ01000003.1	OXC6466	556	0	861	0.775676
cje1105	NZ_CUQE01000001.1	OXC6486	555	0	996	0.897297
cje1105	NZ_CURC01000003.1	OXC6507	555	0	996	0.897297
cje1105	NZ_CUSA01000005.1	OXC6529	555	0	1018	0.917117
cje1105	NZ_CUSO01000029.1	OXC6542	555	0	979	0.881982
cje1105	NZ_CUTM01000017.1	OXC6546	555	0	966	0.87027
cje1105	NZ_CUUZ01000003.1	OXC6550	559	0	966	0.87027
cje1105	NZ_CUST01000003.1	OXC6555	559	0	966	0.87027
cje1105	NZ_CTRS01000002.1	OXC6586	555	0	1018	0.917117
cje1105	NZ_CUUV01000003.1	OXC6610	555	0	972	0.875676
cje1105	NZ_CUVW01000003.1	OXC6635	560	0	963	0.867568
cje1105	NZ_AKFN01000178.1	P854	555	0	972	0.875676
cje1105	NC_003912.7	RM1221	555	0	1026	0.924324
cje1105	NZ_CP017860.1	TS1218	556	0	861	0.775676
cje1105	NZ_CP041584.1	YH003	556	0	998	0.899099
cje1105	NZ_CP017859.1	YQ2210	556	0	861	0.775676
cje1105	NZ_CP048764.1	ZH003	556	0	789	0.710811
cje1105	NZ_CP048763.1	ZH006	556	0	789	0.710811
cje1105	NZ_CP017856.1	ZP3204	556	0	861	0.775676
cje1105	NZ_CP048756.1	ZS006	556	0	789	0.710811
cje1105	NZ_CP048772.1	ZS007	556	0	773	0.696396
