# Supplementary material for: Bioinformatic Analysis of the Campylobacter jejuni Type VI Secretion System and Effector Prediction
Source: Front Microbiol. 2021 Jun 29;12:694824. doi: 10.3389/fmicb.2021.694824 (PMC8285248; doi:10.3389/fmicb.2021.694824)
Supplement: Supplementary Table 7 — List of MIX proteins screened against the local C. jejuni protein database. [file Table_7.XLSX]

## Sheet: Sheet1
Table S10. Analysis of the BLASTP-homology searches for CJPI-1 functionally predicted proteins in the local C. jejuni protein database.
Strain	T6SS 13 loci (against ref 108 T6SS) (blue = T6SS+)	No. of homologous matches to CJ488_0932	No. of homologous matches to CJ488_0935	No. of homologous matches to CJ488_0938	No. of homologous matches to CJ488_0944	No. of homologous matches to CJ488_0957	No. of homologous matches to CJ488_0961	No. of homologous matches to CJ488_0962	No. of homologous matches to CJ488_0980	No. of homologous matches to CJ488_0988	No. of homologous matches to CJ488_0994	No. of homologous matches to CJ488_0996	CJIE3
4
100
255	10
488	13	1	1	1	1	1	1	1	2	1	1	1	+
1336		1	1		1								+
2704
2865	12						1		1		1	1	+
2868	12	1		1							1	1
2871
4031
10186	10			1
10227	12	1		1							1	1
12502	12	1	1			1		1	1		1	1	+
12567
20176	12		1				1						+
30318	12	1		1				1
32488
35925
43431	13	1	1		1	1	1	1	1	1	1		+
00-0949
00-1597	13		1			1		1					+
00-2425
00-2426
00-2538
00-2544
00-6200
01-1512
1_12S
10_S9
11_S10
11168H/araE
11168H/lacY
14980A	13		1			2			3	1	1	1	+
15AR0917													+
15AR0919													+
15AR0984													+
15AR1555													+
16_S15
17_S16
18-164			1
2006-119					1
24_S23
27_S26
28_S27
29_S28
30_S29
31_S30					1
32_S31
33_S32
34_S33
35_S34
39_S37
4_S4
40_S38
41_S39
42_S40
43_S41
44_S42
45_S43					1
49_S46
5_S5
50_S47
51_S49
52_S50
53_S51					1
54_S52					1
56_S54					1
57_S55
60_S58
61_S59
62_S60
63_S61
64_S62
65_S63					1
66_S64
7_S6
8_S7
81116; NCTC 11828
81-176					1
81-176					1
81-176_G1_B0					1
81-176_G1_B7					1
A74/C_24-3					1
A74/O_2-2					1
AR-0412	13	1		1		2		2	1	1	1	1	+
AR-0413
AR-0414	13	1	1			1		1	1		1	1	+
AR-0415
AR-0419
ATCC 33560	13	1							1		2	1	+
ATCC 35925
ATCC 49349		1	1	1
BC				1
BCW_3781	13			1								1
BCW_3784
BCW_3785
BCW_3786	13			1	1			1		1		1	+
BCW_3787	13			1	1			1		1		1	+
BCW_3788
BCW_3790	13			1	1	1		1		1		1	+
BCW_3792	13			1	1			1		1		1	+
BCW_3794	13				1	1		1	1	1	1	3
BCW_3797			1	1	1
BCW_3798	13				1	1		1		1		1	+
BCW_3799	13			1	2			1		2		1
BCW_3800	12			1	1	1	1	1	1	2	1	1	+
BCW_3802	13			1	1	1	1	1	1	2	1	1	+
BCW_3803					1
BCW_3805	13			1	1			1		1		1	+
BCW_3810	12			1	1	1	1	1		2	1	1	+
BCW_4216
BCW_4219	13			1	1			1		1		1
BCW_4220	13			1	1			1		1		1	+
BCW_4221
BCW_4222	13			1	1			1				1	+
BCW_4223	13				1	1		1		3		1
BCW_4224
BCW_4225	13			1	1			1		1		1	+
BCW_4226
BCW_4228	13			1	1			1		1		1	+
BCW_4229	13			1	1			1		1		1	+
BCW_4231	13			1	1	1	1	1	1	2	1	1	+
BCW_4456
BCW_4459	13					1			1		3	1	+
BCW_4460					1
BCW_4461					1
BCW_4727
BCW_4731
BCW_4734					1
BCW_4735		1			1
BCW_4738
BCW_4743
BCW_4755
BCW_4757
BCW_5121	13					1	1	1	1	1	1	1	+
BCW_5125	13	1	1			1	1	1	1	1	1	1	+
BCW_5128	13			1	1	1	1		1	1	1	1	+
BCW_5143	13			1	1		1	1	1	1	3	1	+
BCW_5145	13	1	1			1	1	1	1	1	1	1	+
BCW_5146	12			1			1	1	1	1	1	1	+
BCW_5150	13			1		1	1	1	1	1	2	1	+
BCW_5152	1		1										+
BCW_5156	13			1	1	2	1	1	1	1	1	1	+
BCW_5157	13			1	1	1	1	1	1	1	3	1	+
BCW_5159
BCW_5161	13			1		1	1		1	1	1	1	+
BCW_5162	13	1	1			1	1	1	1	1	1	1	+
BCW_5170	13					1	1	1	1	1	1	1	+
BCW_5171	13		1	1			1		1	1	1	1	+
BCW_5174	13			1		1	1	1	1	1	1	1	+
BCW_6451
BCW_6452
BCW_6453	13	1		1	2	1		1		2		1
BCW_6454	13			1	2			1		1		1	+
BCW_6456	1			1						1	2	1	+
BCW_6923
BCW_6924
BCW_6934
BCW_7438	13					1			1		1	1	+
BfR-CA-14430
BJ-CJD101					1
BJ-CJD120	13			1			1	1	1		1	1	+
BJ-CJD39													+
BJ-CJD63	12					1							+
BJ-CJD70					1
BJ-CJGB95377					1
BJ-CJGB96114					1
BJ-CJGB96299
BJ-CJGB96G25					1
C10-448	13			1	1			1		1	1	1	+
C12-5524				1					1	2		1	+
C1-5523			1		1					1	1	1	+
CFSAN032806
CFSAN032806
CFSAN054107	13						1	1	1		1	1	+
CFSAN065294	12			1				1				1
CFSAN065296
CFSAN065297			1
CFSAN065298	12	1	1	1		1		1		1	1	1	+
CFSAN065301	13					1		1				1	+
CFSAN065305	12			1		1		1	1	1	1	1	+
CFSAN065306	12	1				1	1	1		2	2	1	+
CFSAN065307	12	1		1		1		1		1		1	+
CFSAN065312
CFSAN065320					1
CFSAN065322					1
CFSAN065325
CFSAN065331	12	1	1			1		1	1	1	1	1	+
CFSAN065333
CFSAN065335
CFSAN065336
CFSAN065338	13		1	1				2				1	+
CFSAN065340
CFSAN065343	12	1	1			1		1	1	1	1	1	+
CFSAN065344
CFSAN065345
CFSAN065346
CFSAN065347	12			1		1	1	1	1	1	1	1	+
CFSAN065349					1
CFSAN065350	13					1			1		1	1	+
CFSAN065351
CFSAN065352
CFSAN065354		1		1			1	1					+
CFSAN065355					1
CFSAN065356	12					1			1		1	1	+
CFSAN065357	12					1			1		1	1	+
CFSAN065358	11					1			1		2	1	+
CFSAN065360		1		1			1	1					+
CFSAN065361	13					1			1		1	1	+
CFSAN065362		1		1			1	1					+
CFSAN065363
CFSAN065364	13					1			1		1	1	+
CFSAN065365	12	1				1			1		1	1	+
CFSAN065366	12					1		1	1	1	1	1	+
CFSAN065367
CFSAN065368	13					1			1		1	1	+
CFSAN065369
CFSAN065371
CFSAN065372	12	1	1			1		1	1	1	1	1	+
CFSAN065373
CFSAN065374
CFSAN065375
CFSAN065376
CFSAN065377
CFSAN065378
CFSAN065379
CFSAN065380
CFSAN065381
CFSAN065382
CFSAN065383
CFSAN065384
CFSAN065385
CFSAN065386	12	1	1			1		1	1	1	1	1	+
CFSAN065387	13	1	1			1		1	1	1	1	1	+
CFSAN065388	13	1	1			1		1	1	1	1	1	+
CFSAN065389
CFSAN065390
CFSAN065391
CFSAN065392	12	1	1			1		1	1	1	1	1	+
CFSAN065393	13	1	1			1		1	1	1	1	1	+
CFSAN065394
CFSAN065395
CFSAN065396	13	1	1			1		1	1	1	1	1	+
CFSAN065397
CFSAN065399	1		1			1							+
CFSAN065400
CFSAN065401
CFSAN065402
CFSAN065404
CFSAN065406
CFSAN065407	13	1	1	1		1	1	1	1	1		1	+
CFSAN065408	13	1	1			1	1	1		1	1	1	+
CFSAN065409	13	1	1	1		1		1		1	1	1	+
CFSAN065411	12	1	1	1			1	1	1	1		1	+
CFSAN065412	12			1				1	1	1	1	1	+
CFSAN065413	13		1			1	1				2	1	+
CFSAN065414		1		1			1	1					+
CG8421
CJ017CCUA													+
CJ018CCUA	12		1				1				2	1	+
CJ031CC45
CJ066CC508			1	1	1
CJ067CC45		1			1
CJ071CC464	13						1	1	1		1	1	+
CJ074CC443
CJ088CC52
CJ090CC1332
Cj1	12	1		1		1					1	1
Cj2
Cj3
Cj5	12						1	1					+
CJ513CC45
CJ515CC45
CJ677CC002
CJ677CC008
CJ677CC012					1
CJ677CC013
CJ677CC014
CJ677CC016
CJ677CC024
CJ677CC026
CJ677CC032					1
CJ677CC033					1
CJ677CC034					1
CJ677CC036
CJ677CC039
CJ677CC040
CJ677CC041					1
CJ677CC047
CJ677CC052					1
CJ677CC058
CJ677CC059
CJ677CC061
CJ677CC062
CJ677CC064
CJ677CC073					1
CJ677CC078
CJ677CC085					1
CJ677CC086
CJ677CC092
CJ677CC094
CJ677CC095
CJ677CC100
CJ677CC519
CJ677CC520
CJ677CC521
CJ677CC522
CJ677CC523
CJ677CC524
CJ677CC525
CJ677CC526
CJ677CC527
CJ677CC528
CJ677CC529
CJ677CC530
CJ677CC531
CJ677CC532
CJ677CC533
CJ677CC534
CJ677CC535
CJ677CC536
CJ677CC537
CJ677CC538
CJ677CC539					1
CJ677CC540
CJ677CC541					1
CJ677CC542					1
CJM1cam
CLB104	2		1			1							+
CVM 41974
D2600
D42a
D7331
F38011
FDAARGOS_262	13	1				1			1		2	1	+
FDAARGOS_263
FDAARGOS_265
FDAARGOS_266
FDAARGOS_295		1	1
FDAARGOS_421	1		1	1		1							+
FDAARGOS_422
FJ3124
FORC_046					1
FORC_083				1
HB93-13					1
HB-CJGB-LC
HB-CJGB-LL
HB-CJGB-LXC					1
HB-CJGB-QYT
HB-CJGB-XWM	12	1	1					1	1		1	1	+
HB-CJGB-ZB					1
HB-CJGB-ZHX					1
HB-CJGB-ZX
HF5-4A-4
HF5-5-1
HF5-7-1
HN-CJD07035
HPC5			1	1
huA17	13	1		1		1					1	1
IA3902
ICDCCJ07002
ICDCCJ07004
IF1100	12		1			1		1	1			1	+
isolate_A1
isolate_C16
isolate_H23	13	1										1
isolate_H7
isolate_W22
isolate_W30	2			1		1		1			1	1	+
isolate_W9
JL-CJHLIU1-1	12		1			1	1	1	1	1	1	1	+
k1					1
Le_204R
Le_755
M1
M129	13	1	1			1		1	2	1	2	1	+
Ma_1
Ma_B
MTVDSCj07
MTVDSCj13
MTVDSCj16	13	1		1		1			1	1	1	1	+
MTVDSCj20
NADC 20827						1							+
NCTC 11168
NCTC 11168-BN148
NCTC 11168-K12E5
NCTC 11168-Kf1
NCTC 11168-mcK12E5
NCTC 11168-mfK12E5
NCTC 11168-rNRC
NCTC 12660
NCTC 12661
NCTC 12664
NCTC10983
NCTC11351	13					1		1	1		2	1	+
NCTC11925
NCTC12109
NCTC12662
NCTC12851
NCTC13255
NCTC13257
NCTC13261
NCTC13265	1		1	1	1	1							+
NCTC13266
NCTC13268	13					1		1	1		1	1	+
NS4-1-1
NS4-5-1
NS4-9-1
NW	1		1			1							+
OD267	13	1		1		1					1	1
OXC6256	12		1			1	1	1	1	1	1	1	+
OXC6261				1
OXC6270
OXC6274
OXC6295
OXC6314
OXC6316
OXC6321
OXC6324
OXC6325
OXC6329
OXC6353
OXC6367
OXC6391
OXC6413
OXC6420
OXC6430
OXC6433	12	1		1		2	1	1			2	1	+
OXC6435	11	1		1	1	1	1		1		1	1	+
OXC6454
OXC6457
OXC6458	13					1	1	1	1	1	1	1	+
OXC6461
OXC6466	13					1		1					+
OXC6477
OXC6483
OXC6486	12		1			1	1	1	1	1	1	1	+
OXC6489
OXC6493
OXC6507	13	1	1			1		1	1	1	1	1	+
OXC6519
OXC6521
OXC6525		1			1
OXC6529			1			1							+
OXC6531
OXC6542	13	1		1	1	1	1		1		3	1	+
OXC6546	13		1		1	2	1	1	1	1		1	+
OXC6550	13					1		1	1	1	1	1	+
OXC6552
OXC6555	13					1		1	1	1	1	1	+
OXC6574
OXC6586	13					1		1	1		2	1	+
OXC6589	1
OXC6604
OXC6610	13	1		1		1	1		1		3	1	+
OXC6631			1			1					2	1	+
OXC6635	12					1		1	1	1	1	1	+
OXC6637
P10-2209
P3-2209				1
P5-2209				1
P854	12	1		1	1	1	1		1			1	+
Po_1
Po_2
PT14
R14			1	1
R7-B1-22
RC009			1	1	1
RC168	12	1		1		1			1	1	1	1	+
RC169	11	1		1					1	1	2	1	+
RC270	13			1		1			1	1			+
RC427	11	1		1		1							+
RC429
RC507
RC517	11			1						1
RC526	4			1							1
RM1221	1		1	1		1							+
RM1246-ERRC
RM1285					1
RM1285
RM3194	13	1		1		1					1	1
RM3196
RM3197
RM3420					1
S1_S1	13			1		1					1	1
S18_S17	13				1	1		1	1	1	1	1	+
S2_S2					1
S20_S19	13					1		1					+
S21_S20	13					1			1	1	1	1	+
S23_S22				1									+
S26_S25	1		1										+
S3
S3_S3			1	1
S36_S35	13			1				1	1	1			+
S46_S44	13					1		1	1	1	1	1	+
S47_S45			1	1
S58_S56			1	1
SCJK2		1			2
SP17-196
T1-21
TS1218	13					1		1	1				+
WP2202	13	1		1		1					1	1
YH001
YH002		1		1	1
YH003	11	1	1			1		1	1	1	1	1	+
YQ2210	12					1	1		1		1	1	+
ZH003				1	1								+
ZH006				1	1
ZP3204	13					1	1		1			1	+
ZS004
ZS006				1	1								+
ZS007	13	1		1		2		1	1	1	1	1	+
