# Supplementary material for: Bioinformatic Analysis of the Campylobacter jejuni Type VI Secretion System and Effector Prediction
Source: Front Microbiol. 2021 Jun 29;12:694824. doi: 10.3389/fmicb.2021.694824 (PMC8285248; doi:10.3389/fmicb.2021.694824)
Supplement: Supplementary Table 8 — BLASTN-homology search and analysis for cje1094 in the local Campylobacter nucleotide database. [file Table_8.XLSX]

## Sheet: Sheet2
Table S12 | BLASTN-homology search and analysis for vgrG genes in a local database of T6SS+ C. jejuni genomes of assembly level “complete” or higher.
Query ID	Subject genome accession	Strain	Subject length (nucleotides)	Expected value	Bit score	Subject percentage identity to query
VgrG (JX436460.1)	NZ_CP010306	00-1597	2517	0	4499	0.894078
VgrG (JX436460.1)	NZ_CP010306	00-1597	562	0	961	0.190978
VgrG (JX436460.1)	NZ_CP017029	14980A	2517	0	4494	0.893084
VgrG (JX436460.1)	NZ_CP017029	14980A	2174	0	3568	0.709062
VgrG (JX436460.1)	NZ_CP017029	14980A	562	0	961	0.190978
VgrG (JX436460.1)	NZ_CP017029	14980A	157	1.28e-60	235	0.0467011
VgrG (JX436460.1)	NZ_CP044174	AR-0412 plasmid pAR-0412	2517	0	4466	0.88752
VgrG (JX436460.1)	NZ_CP044174	AR-0412 plasmid pAR-0412	908	0	1572	0.312401
VgrG (JX436460.1)	NZ_CP044174	AR-0412 plasmid pAR-0412	93	3.72e-31	137	0.0272258
VgrG (JX436460.1)	N/A	488	2517	0	4449	0.884141
VgrG (JX436460.1)	N/A	488	1690	0	3066	0.6093
VgrG (JX436460.1)	NZ_CP014743	WP2202 plasmid pCJDM202	2517	0	4362	0.866852
VgrG (JX436460.1)	NZ_CP014743	WP2202 plasmid pCJDM202	908	0	1567	0.311407
VgrG (JX436460.1)	NZ_CP014743	WP2202 plasmid pCJDM202	93	2.22e-33	145	0.0288156
VgrG (JX436460.1)	NZ_CP014745	OD267 plasmid pCJDM67 L	2517	0	4362	0.866852
VgrG (JX436460.1)	NZ_CP014745	OD267 plasmid pCJDM67 L	908	0	1567	0.311407
VgrG (JX436460.1)	NZ_CP014745	OD267 plasmid pCJDM67 L	93	1.03e-31	139	0.0276232
VgrG (JX436460.1)	NZ_CP028373	huA17	2517	0	4351	0.864666
VgrG (JX436460.1)	NZ_CP028373	huA17	908	0	1561	0.310215
VgrG (JX436460.1)	NZ_CP028373	huA17	93	2.22e-33	145	0.0288156
VgrG (JX436460.1)	NZ_CP014345	RM3194	2517	0	4351	0.864666
VgrG (JX436460.1)	NZ_CP014345	RM3194	908	0	1561	0.310215
VgrG (JX436460.1)	NZ_CP014345	RM3194	93	2.22e-33	145	0.0288156
VgrG (JX436460.1)	NZ_CP019838	ATCC 33560	2527	0	4039	0.802663
VgrG (JX436460.1)	NZ_CP019838	ATCC 33560	1690	0	3066	0.6093
VgrG (JX436460.1)	NZ_CP019838	ATCC 33560	1690	0	3049	0.605922
VgrG (JX436460.1)	NZ_CP019838	ATCC 33560	742	0	1327	0.263712
VgrG (JX436460.1)	NZ_CP022076	FDAARGOS_262	2527	0	4039	0.802663
VgrG (JX436460.1)	NZ_CP022076	FDAARGOS_262	1690	0	3066	0.6093
VgrG (JX436460.1)	NZ_CP022076	FDAARGOS_262	1690	0	3037	0.603537
VgrG (JX436460.1)	NZ_CP022076	FDAARGOS_262	742	0	1327	0.263712
VgrG (JX436460.1)	NZ_LN831025	NCTC11351	2527	0	4039	0.802663
VgrG (JX436460.1)	NZ_LN831025	NCTC11351	1690	0	3066	0.6093
VgrG (JX436460.1)	NZ_LN831025	NCTC11351	1690	0	3049	0.605922
VgrG (JX436460.1)	NZ_LN831025	NCTC11351	742	0	1327	0.263712
VgrG (JX436460.1)	NZ_LR134497	NCTC13268	2527	0	4023	0.799483
VgrG (JX436460.1)	NZ_LR134497	NCTC13268	1690	0	3072	0.610493
VgrG (JX436460.1)	NZ_LR134497	NCTC13268	742	0	1315	0.261328
VgrG (JX436460.1)	NZ_CP017033	MTVDSCj16	2527	0	4017	0.798291
VgrG (JX436460.1)	NZ_CP017033	MTVDSCj16	1690	0	3072	0.610493
VgrG (JX436460.1)	NZ_CP017033	MTVDSCj16	572	1.14e-145	518	0.102941
VgrG (JX436460.1)	NZ_CP028185	CFSAN054107	2527	0	4006	0.796105
VgrG (JX436460.1)	NZ_CP028185	CFSAN054107	1690	0	3066	0.6093
VgrG (JX436460.1)	NZ_CP028185	CFSAN054107	742	0	1194	0.237281
VgrG (JX436460.1)	NZ_CP007749	M129	2527	0	4006	0.796105
VgrG (JX436460.1)	NZ_CP007749	M129	1690	0	3055	0.607114
VgrG (JX436460.1)	NZ_CP007749	M129	742	0	1208	0.240064
VgrG (JX436460.1)	NZ_CP044173	AR-0412	2527	0	3995	0.793919
VgrG (JX436460.1)	NZ_CP044173	AR-0412	1690	0	3044	0.604928
VgrG (JX436460.1)	NZ_CP044173	AR-0412	562	0	961	0.190978
VgrG (JX436460.1)	NZ_CP044169	AR-0414	2527	0	3995	0.793919
VgrG (JX436460.1)	NZ_CP044169	AR-0414	1690	0	3044	0.604928
VgrG (JX436460.1)	NZ_CP044169	AR-0414	742	0	1203	0.23907
VgrG (JX436460.1)	NZ_CP041584	YH003	2527	0	3989	0.792727
VgrG (JX436460.1)	NZ_CP041584	YH003	1690	0	3055	0.607114
VgrG (JX436460.1)	NZ_CP041584	YH003	742	0	1216	0.241653
VgrG (JX436460.1)	NZ_CP048772	ZS007 plasmid pCJ145K	2169	0	3873	0.769674
VgrG (JX436460.1)	NZ_CP048772	ZS007 plasmid pCJ145K	2192	0	3819	0.758943
VgrG (JX436460.1)	NZ_CP048772	ZS007 plasmid pCJ145K	1690	0	2998	0.595787
VgrG (JX436460.1)	NZ_CP048772	ZS007 plasmid pCJ145K	560	0	946	0.187997
VgrG (JX436460.1)	NZ_CP048772	ZS007 plasmid pCJ145K	394	0	684	0.13593
VgrG (JX436460.1)	NZ_CP048772	ZS007 plasmid pCJ145K	90	1.03e-31	139	0.0276232
VgrG (JX436460.1)	NZ_CP048772	ZS007 plasmid pCJ145K	90	1.03e-31	139	0.0276232
VgrG (JX436460.1)	NZ_CP048772	ZS007 plasmid pCJ145K	80	3.75e-26	121	0.0240461
VgrG (JX436460.1)	NZ_CP017856	ZP3204	1690	0	3066	0.6093
VgrG (JX436460.1)	NZ_CP017856	ZP3204	458	0	739	0.14686
VgrG (JX436460.1)	NZ_CP017856	ZP3204	411	0	638	0.126789
VgrG (JX436460.1)	NZ_CP017856	ZP3204	418	9.99e-57	222	0.0441176
VgrG (JX436460.1)	N/A	43431	1690	0	3066	0.6093
VgrG (JX436460.1)	N/A	43431	885	0	1491	0.296304
VgrG (JX436460.1)	NZ_CP017860	TS1218	1690	0	3055	0.607114
VgrG (JX436460.1)	NZ_CP017860	TS1218	752	0	806	0.160175
VgrG (JX436460.1)	NZ_CP017860	TS1218	473	0	702	0.139507
VgrG (JX436460.1)	NZ_CP017859	YQ2210	1690	0	3038	0.603736
VgrG (JX436460.1)	NZ_CP017859	YQ2210	398	0	651	0.129372
VgrG (JX436460.1)	NZ_CP017859	YQ2210	408	3.89e-180	632	0.125596
VgrG (JX436460.1)	NZ_CP017859	YQ2210	421	4.65e-55	217	0.043124
VgrG (JX436460.1)	NZ_CP012217	CJ071CC464	1428	0	2569	0.510533
VgrG (JX436460.1)	NZ_CP012217	CJ071CC464	582	0	1053	0.209261
VgrG (JX436460.1)	NZ_CP012217	CJ071CC464	664	0	1016	0.201908
VgrG (JX436460.1)	NZ_CP012217	CJ071CC464	416	0	752	0.149444
VgrG (JX436460.1)	NZ_CP012217	CJ071CC464	363	1.82e-173	610	0.121224
VgrG (JX436460.1)	NZ_CP012217	CJ071CC464	569	2.53e-122	440	0.0874404
VgrG (JX436460.1)	NZ_CP012217	CJ071CC464	248	3.28e-121	436	0.0866455
VgrG (JX436460.1)	NZ_CP012217	CJ071CC464	228	4.27e-115	416	0.0826709
VgrG (JX436460.1)	NZ_CP012221	CJ018CCUA	1356	0	2438	0.484499
VgrG (JX436460.1)	NZ_CP012221	CJ018CCUA	562	0	961	0.190978
VgrG (JX436460.1)	NZ_CP012221	CJ018CCUA	502	0	904	0.17965
VgrG (JX436460.1)	NZ_CP012221	CJ018CCUA	722	0	887	0.176272
VgrG (JX436460.1)	NZ_CP012221	CJ018CCUA	608	1.49e-134	481	0.0955882
VgrG (JX436460.1)	NZ_CP012221	CJ018CCUA	258	1.51e-124	448	0.0890302
VgrG (JX436460.1)	NZ_CP012221	CJ018CCUA	251	4.39e-95	350	0.0695548
VgrG (JX436460.1)	NZ_CP012221	CJ018CCUA	390	3.42e-91	337	0.0669714
VgrG (JX436460.1)	NZ_CP017863	IF1100	562	0	961	0.190978
VgrG (JX436460.1)	NZ_CP017863	IF1100	308	1.44e-159	564	0.112083
