# Supplementary material for: Bioinformatic Analysis of the Campylobacter jejuni Type VI Secretion System and Effector Prediction
Source: Front Microbiol. 2021 Jun 29;12:694824. doi: 10.3389/fmicb.2021.694824 (PMC8285248; doi:10.3389/fmicb.2021.694824)
Supplement: Supplementary Table 9 — BLASTN-homology search and analysis for cje1105 in the local Campylobacter nucleotide database. [file Table_9.XLSX]

## Sheet: Sheet2
Table S13 | NCBI-CDD webtool results for VgrG proteins from T6SS-positive C. jejuni genomes of assembly level “complete” or higher.
Query	Hit type	PSSM-ID	From	To	E-Value	Bitscore	Accession	Short name	Incomplete	Superfamily
Q#1 - >488_VgrG1	non-specific	274542	45	675	3.39759e-49	182.015	TIGR03361	VI_Rhs_Vgr	-	cl37255
Q#1 - >488_VgrG1	superfamily	274542	45	675	3.39759e-49	182.015	cl37255	VI_Rhs_Vgr superfamily	-	-
Q#1 - >488_VgrG1	non-specific	226032	45	563	1.12135e-26	115.504	COG3501	VgrG	-	cl34624
Q#1 - >488_VgrG1	superfamily	226032	45	563	1.12135e-26	115.504	cl34624	VgrG superfamily	-	-
Q#1 - >488_VgrG1	non-specific	273730	138	573	3.72565e-23	103.708	TIGR01646	vgr_GE	-	cl36942
Q#1 - >488_VgrG1	superfamily	273730	138	573	3.72565e-23	103.708	cl36942	vgr_GE superfamily	-	-
Q#1 - >488_VgrG1	specific	368682	45	357	5.48888e-11	64.6267	pfam05954	Phage_GPD	-	cl15796
Q#1 - >488_VgrG1	superfamily	387678	45	357	5.48888e-11	64.6267	cl15796	Phage_GPD superfamily	-	-
Q#1 - >488_VgrG1	non-specific	224760	582	727	0.00838305	38.4249	COG1847	Jag	C	cl34365
Q#1 - >488_VgrG1	superfamily	224760	582	727	0.00838305	38.4249	cl34365	Jag superfamily	C	-
Q#2 - >488_VgrG2	non-specific	274542	45	629	2.44621e-61	215.913	TIGR03361	VI_Rhs_Vgr	-	cl37255
Q#2 - >488_VgrG2	superfamily	274542	45	629	2.44621e-61	215.913	cl37255	VI_Rhs_Vgr superfamily	-	-
Q#2 - >488_VgrG2	specific	226032	45	657	2.48903e-41	159.802	COG3501	VgrG	-	cl34624
Q#2 - >488_VgrG2	superfamily	226032	45	657	2.48903e-41	159.802	cl34624	VgrG superfamily	-	-
Q#2 - >488_VgrG2	non-specific	273730	138	612	1.07349e-32	132.598	TIGR01646	vgr_GE	-	cl36942
Q#2 - >488_VgrG2	superfamily	273730	138	612	1.07349e-32	132.598	cl36942	vgr_GE superfamily	-	-
Q#2 - >488_VgrG2	specific	368682	45	357	5.1314e-11	64.6267	pfam05954	Phage_GPD	-	cl15796
Q#2 - >488_VgrG2	superfamily	387678	45	357	5.1314e-11	64.6267	cl15796	Phage_GPD superfamily	-	-
Q#2 - >488_VgrG2	non-specific	222900	638	804	0.00764154	39.7383	PHA02596	5	N	cl33691
Q#2 - >488_VgrG2	superfamily	222900	638	804	0.00764154	39.7383	cl33691	5 superfamily	N	-
Q#3 - >43431_VgrG_1	non-specific	274542	45	674	1.79215e-49	182.785	TIGR03361	VI_Rhs_Vgr	-	cl37255
Q#3 - >43431_VgrG_1	superfamily	274542	45	674	1.79215e-49	182.785	cl37255	VI_Rhs_Vgr superfamily	-	-
Q#3 - >43431_VgrG_1	non-specific	226032	45	567	1.08933e-26	115.504	COG3501	VgrG	-	cl34624
Q#3 - >43431_VgrG_1	superfamily	226032	45	567	1.08933e-26	115.504	cl34624	VgrG superfamily	-	-
Q#3 - >43431_VgrG_1	non-specific	273730	138	567	3.24862e-23	104.093	TIGR01646	vgr_GE	-	cl36942
Q#3 - >43431_VgrG_1	superfamily	273730	138	567	3.24862e-23	104.093	cl36942	vgr_GE superfamily	-	-
Q#3 - >43431_VgrG_1	specific	368682	45	357	9.12696e-11	63.8563	pfam05954	Phage_GPD	-	cl15796
Q#3 - >43431_VgrG_1	superfamily	387678	45	357	9.12696e-11	63.8563	cl15796	Phage_GPD superfamily	-	-
Q#3 - >43431_VgrG_1	non-specific	224760	581	726	0.007999	38.4249	COG1847	Jag	C	cl34365
Q#3 - >43431_VgrG_1	superfamily	224760	581	726	0.007999	38.4249	cl34365	Jag superfamily	C	-
Q#4 - >00-1597_VgrG_1	non-specific	274542	45	629	2.44621e-61	215.913	TIGR03361	VI_Rhs_Vgr	-	cl37255
Q#4 - >00-1597_VgrG_1	superfamily	274542	45	629	2.44621e-61	215.913	cl37255	VI_Rhs_Vgr superfamily	-	-
Q#4 - >00-1597_VgrG_1	specific	226032	45	657	5.94221e-41	158.647	COG3501	VgrG	-	cl34624
Q#4 - >00-1597_VgrG_1	superfamily	226032	45	657	5.94221e-41	158.647	cl34624	VgrG superfamily	-	-
Q#4 - >00-1597_VgrG_1	non-specific	273730	138	612	1.65655e-32	132.213	TIGR01646	vgr_GE	-	cl36942
Q#4 - >00-1597_VgrG_1	superfamily	273730	138	612	1.65655e-32	132.213	cl36942	vgr_GE superfamily	-	-
Q#4 - >00-1597_VgrG_1	specific	368682	45	357	5.1314e-11	64.6267	pfam05954	Phage_GPD	-	cl15796
Q#4 - >00-1597_VgrG_1	superfamily	387678	45	357	5.1314e-11	64.6267	cl15796	Phage_GPD superfamily	-	-
Q#5 - >14980A_VgrG_1	non-specific	274542	45	629	1.24318e-59	211.29	TIGR03361	VI_Rhs_Vgr	-	cl37255
Q#5 - >14980A_VgrG_1	superfamily	274542	45	629	1.24318e-59	211.29	cl37255	VI_Rhs_Vgr superfamily	-	-
Q#5 - >14980A_VgrG_1	specific	226032	45	657	1.03178e-38	152.098	COG3501	VgrG	-	cl34624
Q#5 - >14980A_VgrG_1	superfamily	226032	45	657	1.03178e-38	152.098	cl34624	VgrG superfamily	-	-
Q#5 - >14980A_VgrG_1	non-specific	273730	138	612	4.04348e-32	131.057	TIGR01646	vgr_GE	-	cl36942
Q#5 - >14980A_VgrG_1	superfamily	273730	138	612	4.04348e-32	131.057	cl36942	vgr_GE superfamily	-	-
Q#5 - >14980A_VgrG_1	specific	368682	151	357	2.3206e-10	62.3155	pfam05954	Phage_GPD	N	cl15796
Q#5 - >14980A_VgrG_1	superfamily	387678	151	357	2.3206e-10	62.3155	cl15796	Phage_GPD superfamily	N	-
Q#5 - >14980A_VgrG_1	non-specific	222900	638	782	0.000496334	43.5903	PHA02596	5	N	cl33691
Q#5 - >14980A_VgrG_1	superfamily	222900	638	782	0.000496334	43.5903	cl33691	5 superfamily	N	-
Q#6 - >14980A_VgrG_2	non-specific	274542	45	629	1.24538e-60	213.987	TIGR03361	VI_Rhs_Vgr	-	cl37255
Q#6 - >14980A_VgrG_2	superfamily	274542	45	629	1.24538e-60	213.987	cl37255	VI_Rhs_Vgr superfamily	-	-
Q#6 - >14980A_VgrG_2	specific	226032	45	657	1.89267e-40	157.106	COG3501	VgrG	-	cl34624
Q#6 - >14980A_VgrG_2	superfamily	226032	45	657	1.89267e-40	157.106	cl34624	VgrG superfamily	-	-
Q#6 - >14980A_VgrG_2	non-specific	273730	138	612	1.65655e-32	132.213	TIGR01646	vgr_GE	-	cl36942
Q#6 - >14980A_VgrG_2	superfamily	273730	138	612	1.65655e-32	132.213	cl36942	vgr_GE superfamily	-	-
Q#6 - >14980A_VgrG_2	specific	368682	151	357	2.32418e-10	62.3155	pfam05954	Phage_GPD	N	cl15796
Q#6 - >14980A_VgrG_2	superfamily	387678	151	357	2.32418e-10	62.3155	cl15796	Phage_GPD superfamily	N	-
Q#7 - >AR-0412_VgrG_1	non-specific	274542	45	674	1.89853e-49	182.785	TIGR03361	VI_Rhs_Vgr	-	cl37255
Q#7 - >AR-0412_VgrG_1	superfamily	274542	45	674	1.89853e-49	182.785	cl37255	VI_Rhs_Vgr superfamily	-	-
Q#7 - >AR-0412_VgrG_1	non-specific	226032	45	567	6.53414e-27	116.275	COG3501	VgrG	-	cl34624
Q#7 - >AR-0412_VgrG_1	superfamily	226032	45	567	6.53414e-27	116.275	cl34624	VgrG superfamily	-	-
Q#7 - >AR-0412_VgrG_1	non-specific	273730	138	567	1.37958e-23	105.249	TIGR01646	vgr_GE	-	cl36942
Q#7 - >AR-0412_VgrG_1	superfamily	273730	138	567	1.37958e-23	105.249	cl36942	vgr_GE superfamily	-	-
Q#7 - >AR-0412_VgrG_1	specific	368682	45	357	5.48094e-11	64.6267	pfam05954	Phage_GPD	-	cl15796
Q#7 - >AR-0412_VgrG_1	superfamily	387678	45	357	5.48094e-11	64.6267	cl15796	Phage_GPD superfamily	-	-
Q#8 - >AR-0412_VgrG_2	non-specific	274542	45	629	4.37394e-60	212.446	TIGR03361	VI_Rhs_Vgr	-	cl37255
Q#8 - >AR-0412_VgrG_2	superfamily	274542	45	629	4.37394e-60	212.446	cl37255	VI_Rhs_Vgr superfamily	-	-
Q#8 - >AR-0412_VgrG_2	specific	226032	45	657	4.59143e-40	155.95	COG3501	VgrG	-	cl34624
Q#8 - >AR-0412_VgrG_2	superfamily	226032	45	657	4.59143e-40	155.95	cl34624	VgrG superfamily	-	-
Q#8 - >AR-0412_VgrG_2	non-specific	273730	138	612	1.85301e-31	129.131	TIGR01646	vgr_GE	-	cl36942
Q#8 - >AR-0412_VgrG_2	superfamily	273730	138	612	1.85301e-31	129.131	cl36942	vgr_GE superfamily	-	-
Q#8 - >AR-0412_VgrG_2	specific	368682	45	357	5.1314e-11	64.6267	pfam05954	Phage_GPD	-	cl15796
Q#8 - >AR-0412_VgrG_2	superfamily	387678	45	357	5.1314e-11	64.6267	cl15796	Phage_GPD superfamily	-	-
Q#8 - >AR-0412_VgrG_2	non-specific	222900	638	813	0.00515366	40.1235	PHA02596	5	N	cl33691
Q#8 - >AR-0412_VgrG_2	superfamily	222900	638	813	0.00515366	40.1235	cl33691	5 superfamily	N	-
Q#9 - >AR-412_VgrG_3	non-specific	274542	45	629	4.37394e-60	212.446	TIGR03361	VI_Rhs_Vgr	-	cl37255
Q#9 - >AR-412_VgrG_3	superfamily	274542	45	629	4.37394e-60	212.446	cl37255	VI_Rhs_Vgr superfamily	-	-
Q#9 - >AR-412_VgrG_3	specific	226032	45	657	4.59143e-40	155.95	COG3501	VgrG	-	cl34624
Q#9 - >AR-412_VgrG_3	superfamily	226032	45	657	4.59143e-40	155.95	cl34624	VgrG superfamily	-	-
Q#9 - >AR-412_VgrG_3	non-specific	273730	138	612	1.85301e-31	129.131	TIGR01646	vgr_GE	-	cl36942
Q#9 - >AR-412_VgrG_3	superfamily	273730	138	612	1.85301e-31	129.131	cl36942	vgr_GE superfamily	-	-
Q#9 - >AR-412_VgrG_3	specific	368682	45	357	5.1314e-11	64.6267	pfam05954	Phage_GPD	-	cl15796
Q#9 - >AR-412_VgrG_3	superfamily	387678	45	357	5.1314e-11	64.6267	cl15796	Phage_GPD superfamily	-	-
Q#10 - >AR-0414_VgrG_1	non-specific	274542	45	674	7.49334e-49	181.245	TIGR03361	VI_Rhs_Vgr	-	cl37255
Q#10 - >AR-0414_VgrG_1	superfamily	274542	45	674	7.49334e-49	181.245	cl37255	VI_Rhs_Vgr superfamily	-	-
Q#10 - >AR-0414_VgrG_1	non-specific	226032	45	567	1.36293e-26	115.119	COG3501	VgrG	-	cl34624
Q#10 - >AR-0414_VgrG_1	superfamily	226032	45	567	1.36293e-26	115.119	cl34624	VgrG superfamily	-	-
Q#10 - >AR-0414_VgrG_1	non-specific	273730	138	567	8.02841e-24	106.019	TIGR01646	vgr_GE	-	cl36942
Q#10 - >AR-0414_VgrG_1	superfamily	273730	138	567	8.02841e-24	106.019	cl36942	vgr_GE superfamily	-	-
Q#10 - >AR-0414_VgrG_1	specific	368682	45	357	5.48094e-11	64.6267	pfam05954	Phage_GPD	-	cl15796
Q#10 - >AR-0414_VgrG_1	superfamily	387678	45	357	5.48094e-11	64.6267	cl15796	Phage_GPD superfamily	-	-
Q#10 - >AR-0414_VgrG_1	non-specific	224760	581	726	0.00837228	38.4249	COG1847	Jag	C	cl34365
Q#10 - >AR-0414_VgrG_1	superfamily	224760	581	726	0.00837228	38.4249	cl34365	Jag superfamily	C	-
Q#11 - >AR-0414_VgrG_2	non-specific	274542	45	629	1.02009e-60	214.372	TIGR03361	VI_Rhs_Vgr	-	cl37255
Q#11 - >AR-0414_VgrG_2	superfamily	274542	45	629	1.02009e-60	214.372	cl37255	VI_Rhs_Vgr superfamily	-	-
Q#11 - >AR-0414_VgrG_2	specific	226032	45	657	1.27867e-40	157.491	COG3501	VgrG	-	cl34624
Q#11 - >AR-0414_VgrG_2	superfamily	226032	45	657	1.27867e-40	157.491	cl34624	VgrG superfamily	-	-
Q#11 - >AR-0414_VgrG_2	non-specific	273730	138	612	9.52072e-33	132.983	TIGR01646	vgr_GE	-	cl36942
Q#11 - >AR-0414_VgrG_2	superfamily	273730	138	612	9.52072e-33	132.983	cl36942	vgr_GE superfamily	-	-
Q#11 - >AR-0414_VgrG_2	specific	368682	45	357	5.1314e-11	64.6267	pfam05954	Phage_GPD	-	cl15796
Q#11 - >AR-0414_VgrG_2	superfamily	387678	45	357	5.1314e-11	64.6267	cl15796	Phage_GPD superfamily	-	-
Q#11 - >AR-0414_VgrG_2	non-specific	222900	638	787	0.00528777	40.1235	PHA02596	5	N	cl33691
Q#11 - >AR-0414_VgrG_2	superfamily	222900	638	787	0.00528777	40.1235	cl33691	5 superfamily	N	-
Q#12 - >ATCC33560_VgrG_1	non-specific	274542	45	674	7.49334e-49	181.245	TIGR03361	VI_Rhs_Vgr	-	cl37255
Q#12 - >ATCC33560_VgrG_1	superfamily	274542	45	674	7.49334e-49	181.245	cl37255	VI_Rhs_Vgr superfamily	-	-
Q#12 - >ATCC33560_VgrG_1	non-specific	226032	45	567	7.67889e-27	115.889	COG3501	VgrG	-	cl34624
Q#12 - >ATCC33560_VgrG_1	superfamily	226032	45	567	7.67889e-27	115.889	cl34624	VgrG superfamily	-	-
Q#12 - >ATCC33560_VgrG_1	non-specific	273730	138	567	2.86735e-24	107.175	TIGR01646	vgr_GE	-	cl36942
Q#12 - >ATCC33560_VgrG_1	superfamily	273730	138	567	2.86735e-24	107.175	cl36942	vgr_GE superfamily	-	-
Q#12 - >ATCC33560_VgrG_1	specific	368682	45	357	5.48094e-11	64.6267	pfam05954	Phage_GPD	-	cl15796
Q#12 - >ATCC33560_VgrG_1	superfamily	387678	45	357	5.48094e-11	64.6267	cl15796	Phage_GPD superfamily	-	-
Q#12 - >ATCC33560_VgrG_1	non-specific	224760	581	726	0.007999	38.4249	COG1847	Jag	C	cl34365
Q#12 - >ATCC33560_VgrG_1	superfamily	224760	581	726	0.007999	38.4249	cl34365	Jag superfamily	C	-
Q#13 - >ATCC33560_VgrG_2	non-specific	274542	45	674	7.49334e-49	181.245	TIGR03361	VI_Rhs_Vgr	-	cl37255
Q#13 - >ATCC33560_VgrG_2	superfamily	274542	45	674	7.49334e-49	181.245	cl37255	VI_Rhs_Vgr superfamily	-	-
Q#13 - >ATCC33560_VgrG_2	non-specific	226032	45	567	7.67889e-27	115.889	COG3501	VgrG	-	cl34624
Q#13 - >ATCC33560_VgrG_2	superfamily	226032	45	567	7.67889e-27	115.889	cl34624	VgrG superfamily	-	-
Q#13 - >ATCC33560_VgrG_2	non-specific	273730	138	567	2.86735e-24	107.175	TIGR01646	vgr_GE	-	cl36942
Q#13 - >ATCC33560_VgrG_2	superfamily	273730	138	567	2.86735e-24	107.175	cl36942	vgr_GE superfamily	-	-
Q#13 - >ATCC33560_VgrG_2	specific	368682	45	357	5.48094e-11	64.6267	pfam05954	Phage_GPD	-	cl15796
Q#13 - >ATCC33560_VgrG_2	superfamily	387678	45	357	5.48094e-11	64.6267	cl15796	Phage_GPD superfamily	-	-
Q#13 - >ATCC33560_VgrG_2	non-specific	224760	581	784	0.000415009	42.2769	COG1847	Jag	-	cl34365
Q#13 - >ATCC33560_VgrG_2	superfamily	224760	581	784	0.000415009	42.2769	cl34365	Jag superfamily	-	-
Q#14 - >ATCC33560_VgrG_3	non-specific	274542	45	629	1.02009e-60	214.372	TIGR03361	VI_Rhs_Vgr	-	cl37255
Q#14 - >ATCC33560_VgrG_3	superfamily	274542	45	629	1.02009e-60	214.372	cl37255	VI_Rhs_Vgr superfamily	-	-
Q#14 - >ATCC33560_VgrG_3	specific	226032	45	657	7.03131e-41	158.261	COG3501	VgrG	-	cl34624
Q#14 - >ATCC33560_VgrG_3	superfamily	226032	45	657	7.03131e-41	158.261	cl34624	VgrG superfamily	-	-
Q#14 - >ATCC33560_VgrG_3	non-specific	273730	138	612	4.98726e-33	133.753	TIGR01646	vgr_GE	-	cl36942
Q#14 - >ATCC33560_VgrG_3	superfamily	273730	138	612	4.98726e-33	133.753	cl36942	vgr_GE superfamily	-	-
Q#14 - >ATCC33560_VgrG_3	specific	368682	45	357	5.1314e-11	64.6267	pfam05954	Phage_GPD	-	cl15796
Q#14 - >ATCC33560_VgrG_3	superfamily	387678	45	357	5.1314e-11	64.6267	cl15796	Phage_GPD superfamily	-	-
Q#14 - >ATCC33560_VgrG_3	non-specific	222900	638	787	0.00611638	40.1235	PHA02596	5	N	cl33691
Q#14 - >ATCC33560_VgrG_3	superfamily	222900	638	787	0.00611638	40.1235	cl33691	5 superfamily	N	-
Q#15 - >CFSAN0514107_VgrG_1	non-specific	274542	45	674	1.90941e-49	182.785	TIGR03361	VI_Rhs_Vgr	-	cl37255
Q#15 - >CFSAN0514107_VgrG_1	superfamily	274542	45	674	1.90941e-49	182.785	cl37255	VI_Rhs_Vgr superfamily	-	-
Q#15 - >CFSAN0514107_VgrG_1	non-specific	226032	45	567	6.54779e-27	116.275	COG3501	VgrG	-	cl34624
Q#15 - >CFSAN0514107_VgrG_1	superfamily	226032	45	567	6.54779e-27	116.275	cl34624	VgrG superfamily	-	-
Q#15 - >CFSAN0514107_VgrG_1	non-specific	273730	138	567	2.05532e-23	104.863	TIGR01646	vgr_GE	-	cl36942
Q#15 - >CFSAN0514107_VgrG_1	superfamily	273730	138	567	2.05532e-23	104.863	cl36942	vgr_GE superfamily	-	-
Q#15 - >CFSAN0514107_VgrG_1	specific	368682	45	357	5.48888e-11	64.6267	pfam05954	Phage_GPD	-	cl15796
Q#15 - >CFSAN0514107_VgrG_1	superfamily	387678	45	357	5.48888e-11	64.6267	cl15796	Phage_GPD superfamily	-	-
Q#15 - >CFSAN0514107_VgrG_1	non-specific	224760	581	726	0.0086156	38.4249	COG1847	Jag	C	cl34365
Q#15 - >CFSAN0514107_VgrG_1	superfamily	224760	581	726	0.0086156	38.4249	cl34365	Jag superfamily	C	-
Q#16 - >CFSAN0514107_VgrG_2	non-specific	274542	45	629	2.44621e-61	215.913	TIGR03361	VI_Rhs_Vgr	-	cl37255
Q#16 - >CFSAN0514107_VgrG_2	superfamily	274542	45	629	2.44621e-61	215.913	cl37255	VI_Rhs_Vgr superfamily	-	-
Q#16 - >CFSAN0514107_VgrG_2	specific	226032	45	657	5.94221e-41	158.647	COG3501	VgrG	-	cl34624
Q#16 - >CFSAN0514107_VgrG_2	superfamily	226032	45	657	5.94221e-41	158.647	cl34624	VgrG superfamily	-	-
Q#16 - >CFSAN0514107_VgrG_2	non-specific	273730	138	612	2.48604e-32	131.827	TIGR01646	vgr_GE	-	cl36942
Q#16 - >CFSAN0514107_VgrG_2	superfamily	273730	138	612	2.48604e-32	131.827	cl36942	vgr_GE superfamily	-	-
Q#16 - >CFSAN0514107_VgrG_2	specific	368682	45	357	5.1314e-11	64.6267	pfam05954	Phage_GPD	-	cl15796
Q#16 - >CFSAN0514107_VgrG_2	superfamily	387678	45	357	5.1314e-11	64.6267	cl15796	Phage_GPD superfamily	-	-
Q#16 - >CFSAN0514107_VgrG_2	non-specific	222900	638	813	0.000532342	43.5903	PHA02596	5	N	cl33691
Q#16 - >CFSAN0514107_VgrG_2	superfamily	222900	638	813	0.000532342	43.5903	cl33691	5 superfamily	N	-
Q#17 - >FDAARGOS-262_VgrG_1	non-specific	274542	45	674	7.49334e-49	181.245	TIGR03361	VI_Rhs_Vgr	-	cl37255
Q#17 - >FDAARGOS-262_VgrG_1	superfamily	274542	45	674	7.49334e-49	181.245	cl37255	VI_Rhs_Vgr superfamily	-	-
Q#17 - >FDAARGOS-262_VgrG_1	non-specific	226032	45	567	7.67889e-27	115.889	COG3501	VgrG	-	cl34624
Q#17 - >FDAARGOS-262_VgrG_1	superfamily	226032	45	567	7.67889e-27	115.889	cl34624	VgrG superfamily	-	-
Q#17 - >FDAARGOS-262_VgrG_1	non-specific	273730	138	567	2.86735e-24	107.175	TIGR01646	vgr_GE	-	cl36942
Q#17 - >FDAARGOS-262_VgrG_1	superfamily	273730	138	567	2.86735e-24	107.175	cl36942	vgr_GE superfamily	-	-
Q#17 - >FDAARGOS-262_VgrG_1	specific	368682	45	357	5.48094e-11	64.6267	pfam05954	Phage_GPD	-	cl15796
Q#17 - >FDAARGOS-262_VgrG_1	superfamily	387678	45	357	5.48094e-11	64.6267	cl15796	Phage_GPD superfamily	-	-
Q#17 - >FDAARGOS-262_VgrG_1	non-specific	224760	581	726	0.007999	38.4249	COG1847	Jag	C	cl34365
Q#17 - >FDAARGOS-262_VgrG_1	superfamily	224760	581	726	0.007999	38.4249	cl34365	Jag superfamily	C	-
Q#18 - >FDAARGOS-262_VgrG_2	non-specific	274542	45	629	1.02009e-60	214.372	TIGR03361	VI_Rhs_Vgr	-	cl37255
Q#18 - >FDAARGOS-262_VgrG_2	superfamily	274542	45	629	1.02009e-60	214.372	cl37255	VI_Rhs_Vgr superfamily	-	-
Q#18 - >FDAARGOS-262_VgrG_2	specific	226032	45	657	7.03131e-41	158.261	COG3501	VgrG	-	cl34624
Q#18 - >FDAARGOS-262_VgrG_2	superfamily	226032	45	657	7.03131e-41	158.261	cl34624	VgrG superfamily	-	-
Q#18 - >FDAARGOS-262_VgrG_2	non-specific	273730	138	612	4.98726e-33	133.753	TIGR01646	vgr_GE	-	cl36942
Q#18 - >FDAARGOS-262_VgrG_2	superfamily	273730	138	612	4.98726e-33	133.753	cl36942	vgr_GE superfamily	-	-
Q#18 - >FDAARGOS-262_VgrG_2	specific	368682	45	357	5.1314e-11	64.6267	pfam05954	Phage_GPD	-	cl15796
Q#18 - >FDAARGOS-262_VgrG_2	superfamily	387678	45	357	5.1314e-11	64.6267	cl15796	Phage_GPD superfamily	-	-
Q#18 - >FDAARGOS-262_VgrG_2	non-specific	222900	638	787	0.00611638	40.1235	PHA02596	5	N	cl33691
Q#18 - >FDAARGOS-262_VgrG_2	superfamily	222900	638	787	0.00611638	40.1235	cl33691	5 superfamily	N	-
Q#19 - >huA17_VgrG_1	non-specific	274542	45	624	8.37629e-61	214.372	TIGR03361	VI_Rhs_Vgr	-	cl37255
Q#19 - >huA17_VgrG_1	superfamily	274542	45	624	8.37629e-61	214.372	cl37255	VI_Rhs_Vgr superfamily	-	-
Q#19 - >huA17_VgrG_1	specific	226032	45	652	4.23175e-41	159.032	COG3501	VgrG	-	cl34624
Q#19 - >huA17_VgrG_1	superfamily	226032	45	652	4.23175e-41	159.032	cl34624	VgrG superfamily	-	-
Q#19 - >huA17_VgrG_1	non-specific	273730	138	607	1.81183e-32	132.213	TIGR01646	vgr_GE	-	cl36942
Q#19 - >huA17_VgrG_1	superfamily	273730	138	607	1.81183e-32	132.213	cl36942	vgr_GE superfamily	-	-
Q#19 - >huA17_VgrG_1	specific	368682	45	357	5.09168e-11	64.6267	pfam05954	Phage_GPD	-	cl15796
Q#19 - >huA17_VgrG_1	superfamily	387678	45	357	5.09168e-11	64.6267	cl15796	Phage_GPD superfamily	-	-
Q#20 - >M129_VgrG_1	non-specific	274542	45	674	9.16529e-49	180.859	TIGR03361	VI_Rhs_Vgr	-	cl37255
Q#20 - >M129_VgrG_1	superfamily	274542	45	674	9.16529e-49	180.859	cl37255	VI_Rhs_Vgr superfamily	-	-
Q#20 - >M129_VgrG_1	non-specific	226032	45	567	6.89541e-27	116.275	COG3501	VgrG	-	cl34624
Q#20 - >M129_VgrG_1	superfamily	226032	45	567	6.89541e-27	116.275	cl34624	VgrG superfamily	-	-
Q#20 - >M129_VgrG_1	non-specific	273730	138	567	1.08134e-23	105.634	TIGR01646	vgr_GE	-	cl36942
Q#20 - >M129_VgrG_1	superfamily	273730	138	567	1.08134e-23	105.634	cl36942	vgr_GE superfamily	-	-
Q#20 - >M129_VgrG_1	specific	368682	45	333	1.26646e-10	63.4711	pfam05954	Phage_GPD	-	cl15796
Q#20 - >M129_VgrG_1	superfamily	387678	45	333	1.26646e-10	63.4711	cl15796	Phage_GPD superfamily	-	-
Q#20 - >M129_VgrG_1	non-specific	224760	581	726	0.00785438	38.4249	COG1847	Jag	C	cl34365
Q#20 - >M129_VgrG_1	superfamily	224760	581	726	0.00785438	38.4249	cl34365	Jag superfamily	C	-
Q#21 - >M129_VgrG_2	non-specific	274542	45	629	1.25786e-60	213.987	TIGR03361	VI_Rhs_Vgr	-	cl37255
Q#21 - >M129_VgrG_2	superfamily	274542	45	629	1.25786e-60	213.987	cl37255	VI_Rhs_Vgr superfamily	-	-
Q#21 - >M129_VgrG_2	specific	226032	45	657	6.28511e-41	158.647	COG3501	VgrG	-	cl34624
Q#21 - >M129_VgrG_2	superfamily	226032	45	657	6.28511e-41	158.647	cl34624	VgrG superfamily	-	-
Q#21 - >M129_VgrG_2	non-specific	273730	138	612	1.9379e-32	131.827	TIGR01646	vgr_GE	-	cl36942
Q#21 - >M129_VgrG_2	superfamily	273730	138	612	1.9379e-32	131.827	cl36942	vgr_GE superfamily	-	-
Q#21 - >M129_VgrG_2	specific	368682	45	333	1.18589e-10	63.4711	pfam05954	Phage_GPD	-	cl15796
Q#21 - >M129_VgrG_2	superfamily	387678	45	333	1.18589e-10	63.4711	cl15796	Phage_GPD superfamily	-	-
Q#21 - >M129_VgrG_2	non-specific	222900	653	787	0.00136627	42.0495	PHA02596	5	N	cl33691
Q#21 - >M129_VgrG_2	superfamily	222900	653	787	0.00136627	42.0495	cl33691	5 superfamily	N	-
Q#22 - >MTVDSCj16_VgrG_1	non-specific	274542	45	674	8.37084e-48	178.163	TIGR03361	VI_Rhs_Vgr	-	cl37255
Q#22 - >MTVDSCj16_VgrG_1	superfamily	274542	45	674	8.37084e-48	178.163	cl37255	VI_Rhs_Vgr superfamily	-	-
Q#22 - >MTVDSCj16_VgrG_1	non-specific	226032	45	567	3.81771e-26	113.963	COG3501	VgrG	-	cl34624
Q#22 - >MTVDSCj16_VgrG_1	superfamily	226032	45	567	3.81771e-26	113.963	cl34624	VgrG superfamily	-	-
Q#22 - >MTVDSCj16_VgrG_1	non-specific	273730	138	567	4.50471e-24	106.789	TIGR01646	vgr_GE	-	cl36942
Q#22 - >MTVDSCj16_VgrG_1	superfamily	273730	138	567	4.50471e-24	106.789	cl36942	vgr_GE superfamily	-	-
Q#22 - >MTVDSCj16_VgrG_1	specific	368682	151	333	5.72095e-10	61.5451	pfam05954	Phage_GPD	N	cl15796
Q#22 - >MTVDSCj16_VgrG_1	superfamily	387678	151	333	5.72095e-10	61.5451	cl15796	Phage_GPD superfamily	N	-
Q#22 - >MTVDSCj16_VgrG_1	non-specific	224760	581	726	0.007999	38.4249	COG1847	Jag	C	cl34365
Q#22 - >MTVDSCj16_VgrG_1	superfamily	224760	581	726	0.007999	38.4249	cl34365	Jag superfamily	C	-
Q#23 - >MTVDSCj16_VgrG_2	non-specific	274542	45	629	1.25691e-59	211.29	TIGR03361	VI_Rhs_Vgr	-	cl37255
Q#23 - >MTVDSCj16_VgrG_2	superfamily	274542	45	629	1.25691e-59	211.29	cl37255	VI_Rhs_Vgr superfamily	-	-
Q#23 - >MTVDSCj16_VgrG_2	specific	226032	45	657	3.73994e-40	156.335	COG3501	VgrG	-	cl34624
Q#23 - >MTVDSCj16_VgrG_2	superfamily	226032	45	657	3.73994e-40	156.335	cl34624	VgrG superfamily	-	-
Q#23 - >MTVDSCj16_VgrG_2	non-specific	273730	138	612	5.27156e-33	133.753	TIGR01646	vgr_GE	-	cl36942
Q#23 - >MTVDSCj16_VgrG_2	superfamily	273730	138	612	5.27156e-33	133.753	cl36942	vgr_GE superfamily	-	-
Q#23 - >MTVDSCj16_VgrG_2	specific	368682	151	333	5.35873e-10	61.5451	pfam05954	Phage_GPD	N	cl15796
Q#23 - >MTVDSCj16_VgrG_2	superfamily	387678	151	333	5.35873e-10	61.5451	cl15796	Phage_GPD superfamily	N	-
Q#23 - >MTVDSCj16_VgrG_2	non-specific	222900	638	787	0.00666319	39.7383	PHA02596	5	N	cl33691
Q#23 - >MTVDSCj16_VgrG_2	superfamily	222900	638	787	0.00666319	39.7383	cl33691	5 superfamily	N	-
Q#24 - >NCCT11351_VgrG_1	non-specific	274542	45	674	7.49334e-49	181.245	TIGR03361	VI_Rhs_Vgr	-	cl37255
Q#24 - >NCCT11351_VgrG_1	superfamily	274542	45	674	7.49334e-49	181.245	cl37255	VI_Rhs_Vgr superfamily	-	-
Q#24 - >NCCT11351_VgrG_1	non-specific	226032	45	567	7.67889e-27	115.889	COG3501	VgrG	-	cl34624
Q#24 - >NCCT11351_VgrG_1	superfamily	226032	45	567	7.67889e-27	115.889	cl34624	VgrG superfamily	-	-
Q#24 - >NCCT11351_VgrG_1	non-specific	273730	138	567	2.86735e-24	107.175	TIGR01646	vgr_GE	-	cl36942
Q#24 - >NCCT11351_VgrG_1	superfamily	273730	138	567	2.86735e-24	107.175	cl36942	vgr_GE superfamily	-	-
Q#24 - >NCCT11351_VgrG_1	specific	368682	45	357	5.48094e-11	64.6267	pfam05954	Phage_GPD	-	cl15796
Q#24 - >NCCT11351_VgrG_1	superfamily	387678	45	357	5.48094e-11	64.6267	cl15796	Phage_GPD superfamily	-	-
Q#24 - >NCCT11351_VgrG_1	non-specific	224760	581	726	0.007999	38.4249	COG1847	Jag	C	cl34365
Q#24 - >NCCT11351_VgrG_1	superfamily	224760	581	726	0.007999	38.4249	cl34365	Jag superfamily	C	-
Q#25 - >NCTC11351_VgrG_2	non-specific	274542	45	674	7.49334e-49	181.245	TIGR03361	VI_Rhs_Vgr	-	cl37255
Q#25 - >NCTC11351_VgrG_2	superfamily	274542	45	674	7.49334e-49	181.245	cl37255	VI_Rhs_Vgr superfamily	-	-
Q#25 - >NCTC11351_VgrG_2	non-specific	226032	45	567	7.67889e-27	115.889	COG3501	VgrG	-	cl34624
Q#25 - >NCTC11351_VgrG_2	superfamily	226032	45	567	7.67889e-27	115.889	cl34624	VgrG superfamily	-	-
Q#25 - >NCTC11351_VgrG_2	non-specific	273730	138	567	2.86735e-24	107.175	TIGR01646	vgr_GE	-	cl36942
Q#25 - >NCTC11351_VgrG_2	superfamily	273730	138	567	2.86735e-24	107.175	cl36942	vgr_GE superfamily	-	-
Q#25 - >NCTC11351_VgrG_2	specific	368682	45	357	5.48094e-11	64.6267	pfam05954	Phage_GPD	-	cl15796
Q#25 - >NCTC11351_VgrG_2	superfamily	387678	45	357	5.48094e-11	64.6267	cl15796	Phage_GPD superfamily	-	-
Q#25 - >NCTC11351_VgrG_2	non-specific	224760	581	784	0.000415009	42.2769	COG1847	Jag	-	cl34365
Q#25 - >NCTC11351_VgrG_2	superfamily	224760	581	784	0.000415009	42.2769	cl34365	Jag superfamily	-	-
Q#26 - >NCTC11351_VgrG_3	non-specific	274542	45	629	1.02009e-60	214.372	TIGR03361	VI_Rhs_Vgr	-	cl37255
Q#26 - >NCTC11351_VgrG_3	superfamily	274542	45	629	1.02009e-60	214.372	cl37255	VI_Rhs_Vgr superfamily	-	-
Q#26 - >NCTC11351_VgrG_3	specific	226032	45	657	7.03131e-41	158.261	COG3501	VgrG	-	cl34624
Q#26 - >NCTC11351_VgrG_3	superfamily	226032	45	657	7.03131e-41	158.261	cl34624	VgrG superfamily	-	-
Q#26 - >NCTC11351_VgrG_3	non-specific	273730	138	612	4.98726e-33	133.753	TIGR01646	vgr_GE	-	cl36942
Q#26 - >NCTC11351_VgrG_3	superfamily	273730	138	612	4.98726e-33	133.753	cl36942	vgr_GE superfamily	-	-
Q#26 - >NCTC11351_VgrG_3	specific	368682	45	357	5.1314e-11	64.6267	pfam05954	Phage_GPD	-	cl15796
Q#26 - >NCTC11351_VgrG_3	superfamily	387678	45	357	5.1314e-11	64.6267	cl15796	Phage_GPD superfamily	-	-
Q#26 - >NCTC11351_VgrG_3	non-specific	222900	638	787	0.00611638	40.1235	PHA02596	5	N	cl33691
Q#26 - >NCTC11351_VgrG_3	superfamily	222900	638	787	0.00611638	40.1235	cl33691	5 superfamily	N	-
Q#27 - >NCTC13268_VgrG_1	non-specific	274542	45	674	1.89853e-49	182.785	TIGR03361	VI_Rhs_Vgr	-	cl37255
Q#27 - >NCTC13268_VgrG_1	superfamily	274542	45	674	1.89853e-49	182.785	cl37255	VI_Rhs_Vgr superfamily	-	-
Q#27 - >NCTC13268_VgrG_1	non-specific	226032	45	567	2.83627e-27	117.43	COG3501	VgrG	-	cl34624
Q#27 - >NCTC13268_VgrG_1	superfamily	226032	45	567	2.83627e-27	117.43	cl34624	VgrG superfamily	-	-
Q#27 - >NCTC13268_VgrG_1	non-specific	273730	138	567	6.06864e-24	106.404	TIGR01646	vgr_GE	-	cl36942
Q#27 - >NCTC13268_VgrG_1	superfamily	273730	138	567	6.06864e-24	106.404	cl36942	vgr_GE superfamily	-	-
Q#27 - >NCTC13268_VgrG_1	specific	368682	45	357	5.48094e-11	64.6267	pfam05954	Phage_GPD	-	cl15796
Q#27 - >NCTC13268_VgrG_1	superfamily	387678	45	357	5.48094e-11	64.6267	cl15796	Phage_GPD superfamily	-	-
Q#27 - >NCTC13268_VgrG_1	non-specific	224760	581	726	0.007999	38.4249	COG1847	Jag	C	cl34365
Q#27 - >NCTC13268_VgrG_1	superfamily	224760	581	726	0.007999	38.4249	cl34365	Jag superfamily	C	-
Q#28 - >NCTC13268_VgrG_2	non-specific	274542	45	629	2.44621e-61	215.913	TIGR03361	VI_Rhs_Vgr	-	cl37255
Q#28 - >NCTC13268_VgrG_2	superfamily	274542	45	629	2.44621e-61	215.913	cl37255	VI_Rhs_Vgr superfamily	-	-
Q#28 - >NCTC13268_VgrG_2	specific	226032	45	657	2.48903e-41	159.802	COG3501	VgrG	-	cl34624
Q#28 - >NCTC13268_VgrG_2	superfamily	226032	45	657	2.48903e-41	159.802	cl34624	VgrG superfamily	-	-
Q#28 - >NCTC13268_VgrG_2	non-specific	273730	138	612	7.1505e-33	133.368	TIGR01646	vgr_GE	-	cl36942
Q#28 - >NCTC13268_VgrG_2	superfamily	273730	138	612	7.1505e-33	133.368	cl36942	vgr_GE superfamily	-	-
Q#28 - >NCTC13268_VgrG_2	specific	368682	45	357	5.1314e-11	64.6267	pfam05954	Phage_GPD	-	cl15796
Q#28 - >NCTC13268_VgrG_2	superfamily	387678	45	357	5.1314e-11	64.6267	cl15796	Phage_GPD superfamily	-	-
Q#28 - >NCTC13268_VgrG_2	non-specific	222900	638	787	0.00489555	40.1235	PHA02596	5	N	cl33691
Q#28 - >NCTC13268_VgrG_2	superfamily	222900	638	787	0.00489555	40.1235	cl33691	5 superfamily	N	-
Q#29 - >OD267_VgrG_1	non-specific	274542	45	624	8.37629e-61	214.372	TIGR03361	VI_Rhs_Vgr	-	cl37255
Q#29 - >OD267_VgrG_1	superfamily	274542	45	624	8.37629e-61	214.372	cl37255	VI_Rhs_Vgr superfamily	-	-
Q#29 - >OD267_VgrG_1	specific	226032	45	652	4.23175e-41	159.032	COG3501	VgrG	-	cl34624
Q#29 - >OD267_VgrG_1	superfamily	226032	45	652	4.23175e-41	159.032	cl34624	VgrG superfamily	-	-
Q#29 - >OD267_VgrG_1	non-specific	273730	138	607	1.81183e-32	132.213	TIGR01646	vgr_GE	-	cl36942
Q#29 - >OD267_VgrG_1	superfamily	273730	138	607	1.81183e-32	132.213	cl36942	vgr_GE superfamily	-	-
Q#29 - >OD267_VgrG_1	specific	368682	45	357	5.09168e-11	64.6267	pfam05954	Phage_GPD	-	cl15796
Q#29 - >OD267_VgrG_1	superfamily	387678	45	357	5.09168e-11	64.6267	cl15796	Phage_GPD superfamily	-	-
Q#30 - >RM3194_VgrG_1	non-specific	274542	45	624	8.37629e-61	214.372	TIGR03361	VI_Rhs_Vgr	-	cl37255
Q#30 - >RM3194_VgrG_1	superfamily	274542	45	624	8.37629e-61	214.372	cl37255	VI_Rhs_Vgr superfamily	-	-
Q#30 - >RM3194_VgrG_1	specific	226032	45	652	4.23175e-41	159.032	COG3501	VgrG	-	cl34624
Q#30 - >RM3194_VgrG_1	superfamily	226032	45	652	4.23175e-41	159.032	cl34624	VgrG superfamily	-	-
Q#30 - >RM3194_VgrG_1	non-specific	273730	138	607	1.81183e-32	132.213	TIGR01646	vgr_GE	-	cl36942
Q#30 - >RM3194_VgrG_1	superfamily	273730	138	607	1.81183e-32	132.213	cl36942	vgr_GE superfamily	-	-
Q#30 - >RM3194_VgrG_1	specific	368682	45	357	5.09168e-11	64.6267	pfam05954	Phage_GPD	-	cl15796
Q#30 - >RM3194_VgrG_1	superfamily	387678	45	357	5.09168e-11	64.6267	cl15796	Phage_GPD superfamily	-	-
Q#31 - >TS1218_VgrG_1	non-specific	274542	45	674	1.89853e-49	182.785	TIGR03361	VI_Rhs_Vgr	-	cl37255
Q#31 - >TS1218_VgrG_1	superfamily	274542	45	674	1.89853e-49	182.785	cl37255	VI_Rhs_Vgr superfamily	-	-
Q#31 - >TS1218_VgrG_1	non-specific	226032	45	567	6.53414e-27	116.275	COG3501	VgrG	-	cl34624
Q#31 - >TS1218_VgrG_1	superfamily	226032	45	567	6.53414e-27	116.275	cl34624	VgrG superfamily	-	-
Q#31 - >TS1218_VgrG_1	non-specific	273730	138	567	2.05148e-23	104.863	TIGR01646	vgr_GE	-	cl36942
Q#31 - >TS1218_VgrG_1	superfamily	273730	138	567	2.05148e-23	104.863	cl36942	vgr_GE superfamily	-	-
Q#31 - >TS1218_VgrG_1	specific	368682	45	357	5.48094e-11	64.6267	pfam05954	Phage_GPD	-	cl15796
Q#31 - >TS1218_VgrG_1	superfamily	387678	45	357	5.48094e-11	64.6267	cl15796	Phage_GPD superfamily	-	-
Q#31 - >TS1218_VgrG_1	non-specific	224760	581	726	0.007999	38.4249	COG1847	Jag	C	cl34365
Q#31 - >TS1218_VgrG_1	superfamily	224760	581	726	0.007999	38.4249	cl34365	Jag superfamily	C	-
Q#32 - >WP2202_VgrG_1	non-specific	274542	45	624	8.37629e-61	214.372	TIGR03361	VI_Rhs_Vgr	-	cl37255
Q#32 - >WP2202_VgrG_1	superfamily	274542	45	624	8.37629e-61	214.372	cl37255	VI_Rhs_Vgr superfamily	-	-
Q#32 - >WP2202_VgrG_1	specific	226032	45	652	4.23175e-41	159.032	COG3501	VgrG	-	cl34624
Q#32 - >WP2202_VgrG_1	superfamily	226032	45	652	4.23175e-41	159.032	cl34624	VgrG superfamily	-	-
Q#32 - >WP2202_VgrG_1	non-specific	273730	138	607	1.81183e-32	132.213	TIGR01646	vgr_GE	-	cl36942
Q#32 - >WP2202_VgrG_1	superfamily	273730	138	607	1.81183e-32	132.213	cl36942	vgr_GE superfamily	-	-
Q#32 - >WP2202_VgrG_1	specific	368682	45	357	5.09168e-11	64.6267	pfam05954	Phage_GPD	-	cl15796
Q#32 - >WP2202_VgrG_1	superfamily	387678	45	357	5.09168e-11	64.6267	cl15796	Phage_GPD superfamily	-	-
Q#33 - >YH003_VgrG_1	non-specific	274542	45	674	9.16529e-49	180.859	TIGR03361	VI_Rhs_Vgr	-	cl37255
Q#33 - >YH003_VgrG_1	superfamily	274542	45	674	9.16529e-49	180.859	cl37255	VI_Rhs_Vgr superfamily	-	-
Q#33 - >YH003_VgrG_1	non-specific	226032	45	567	6.89541e-27	116.275	COG3501	VgrG	-	cl34624
Q#33 - >YH003_VgrG_1	superfamily	226032	45	567	6.89541e-27	116.275	cl34624	VgrG superfamily	-	-
Q#33 - >YH003_VgrG_1	non-specific	273730	138	567	1.08134e-23	105.634	TIGR01646	vgr_GE	-	cl36942
Q#33 - >YH003_VgrG_1	superfamily	273730	138	567	1.08134e-23	105.634	cl36942	vgr_GE superfamily	-	-
Q#33 - >YH003_VgrG_1	specific	368682	45	333	1.26646e-10	63.4711	pfam05954	Phage_GPD	-	cl15796
Q#33 - >YH003_VgrG_1	superfamily	387678	45	333	1.26646e-10	63.4711	cl15796	Phage_GPD superfamily	-	-
Q#33 - >YH003_VgrG_1	non-specific	224760	581	726	0.00785438	38.4249	COG1847	Jag	C	cl34365
Q#33 - >YH003_VgrG_1	superfamily	224760	581	726	0.00785438	38.4249	cl34365	Jag superfamily	C	-
Q#34 - >YH003_VgrG_2	non-specific	274542	45	629	1.25786e-60	213.987	TIGR03361	VI_Rhs_Vgr	-	cl37255
Q#34 - >YH003_VgrG_2	superfamily	274542	45	629	1.25786e-60	213.987	cl37255	VI_Rhs_Vgr superfamily	-	-
Q#34 - >YH003_VgrG_2	specific	226032	45	657	6.28511e-41	158.647	COG3501	VgrG	-	cl34624
Q#34 - >YH003_VgrG_2	superfamily	226032	45	657	6.28511e-41	158.647	cl34624	VgrG superfamily	-	-
Q#34 - >YH003_VgrG_2	non-specific	273730	138	612	1.29117e-32	132.598	TIGR01646	vgr_GE	-	cl36942
Q#34 - >YH003_VgrG_2	superfamily	273730	138	612	1.29117e-32	132.598	cl36942	vgr_GE superfamily	-	-
Q#34 - >YH003_VgrG_2	specific	368682	45	333	1.18589e-10	63.4711	pfam05954	Phage_GPD	-	cl15796
Q#34 - >YH003_VgrG_2	superfamily	387678	45	333	1.18589e-10	63.4711	cl15796	Phage_GPD superfamily	-	-
Q#34 - >YH003_VgrG_2	non-specific	222900	638	813	0.00190825	41.6643	PHA02596	5	N	cl33691
Q#34 - >YH003_VgrG_2	superfamily	222900	638	813	0.00190825	41.6643	cl33691	5 superfamily	N	-
Q#35 - >YQ2210_VgrG_1	non-specific	274542	45	674	9.16529e-49	180.859	TIGR03361	VI_Rhs_Vgr	-	cl37255
Q#35 - >YQ2210_VgrG_1	superfamily	274542	45	674	9.16529e-49	180.859	cl37255	VI_Rhs_Vgr superfamily	-	-
Q#35 - >YQ2210_VgrG_1	non-specific	226032	45	567	6.89541e-27	116.275	COG3501	VgrG	-	cl34624
Q#35 - >YQ2210_VgrG_1	superfamily	226032	45	567	6.89541e-27	116.275	cl34624	VgrG superfamily	-	-
Q#35 - >YQ2210_VgrG_1	non-specific	273730	138	567	1.60818e-23	104.863	TIGR01646	vgr_GE	-	cl36942
Q#35 - >YQ2210_VgrG_1	superfamily	273730	138	567	1.60818e-23	104.863	cl36942	vgr_GE superfamily	-	-
Q#35 - >YQ2210_VgrG_1	specific	368682	45	333	1.26646e-10	63.4711	pfam05954	Phage_GPD	-	cl15796
Q#35 - >YQ2210_VgrG_1	superfamily	387678	45	333	1.26646e-10	63.4711	cl15796	Phage_GPD superfamily	-	-
Q#35 - >YQ2210_VgrG_1	non-specific	224760	581	726	0.007999	38.4249	COG1847	Jag	C	cl34365
Q#35 - >YQ2210_VgrG_1	superfamily	224760	581	726	0.007999	38.4249	cl34365	Jag superfamily	C	-
Q#36 - >ZP3204_VgrG_1	non-specific	274542	45	674	1.89853e-49	182.785	TIGR03361	VI_Rhs_Vgr	-	cl37255
Q#36 - >ZP3204_VgrG_1	superfamily	274542	45	674	1.89853e-49	182.785	cl37255	VI_Rhs_Vgr superfamily	-	-
Q#36 - >ZP3204_VgrG_1	non-specific	226032	45	567	6.53414e-27	116.275	COG3501	VgrG	-	cl34624
Q#36 - >ZP3204_VgrG_1	superfamily	226032	45	567	6.53414e-27	116.275	cl34624	VgrG superfamily	-	-
Q#36 - >ZP3204_VgrG_1	non-specific	273730	138	567	2.05148e-23	104.863	TIGR01646	vgr_GE	-	cl36942
Q#36 - >ZP3204_VgrG_1	superfamily	273730	138	567	2.05148e-23	104.863	cl36942	vgr_GE superfamily	-	-
Q#36 - >ZP3204_VgrG_1	specific	368682	45	357	5.48094e-11	64.6267	pfam05954	Phage_GPD	-	cl15796
Q#36 - >ZP3204_VgrG_1	superfamily	387678	45	357	5.48094e-11	64.6267	cl15796	Phage_GPD superfamily	-	-
Q#36 - >ZP3204_VgrG_1	non-specific	224760	581	726	0.007999	38.4249	COG1847	Jag	C	cl34365
Q#36 - >ZP3204_VgrG_1	superfamily	224760	581	726	0.007999	38.4249	cl34365	Jag superfamily	C	-
