# Supplementary material for: Bioinformatic Analysis of the Campylobacter jejuni Type VI Secretion System and Effector Prediction
Source: Front Microbiol. 2021 Jun 29;12:694824. doi: 10.3389/fmicb.2021.694824 (PMC8285248; doi:10.3389/fmicb.2021.694824)
Supplement: Supplementary Data 1 — PAAR amino acid sequences screened against the local C. jejuni protein database. [file Data_Sheet_1.ZIP]

Archive with 8 entries (8 files):
- Supplementary data 1/PAAR1_seqs.fasta
- Supplementary data 1/PAAR2_seqs.fasta
- Supplementary data 1/PAAR3_seqs.fasta
- Supplementary data 1/PAAR4_seqs.fasta
- Supplementary data 1/PAAR5_seqs.fasta
- Supplementary data 1/PAARCT1_seqs.fasta
- Supplementary data 1/PAARCT2_Seqs.fasta
- Supplementary data 1/PAARRhs_seqs.fasta
