# Supplementary material for: Bioinformatic Analysis of the Campylobacter jejuni Type VI Secretion System and Effector Prediction
Source: Front Microbiol. 2021 Jun 29;12:694824. doi: 10.3389/fmicb.2021.694824 (PMC8285248; doi:10.3389/fmicb.2021.694824)
Supplement: Supplementary Data 1 — PAAR amino acid sequences screened against the local C. jejuni protein database. [file Data_Sheet_1.ZIP › Supplementary data 1/PAAR1_seqs.fasta]

>pdb|4JIW|D Chain D, c1882 PAAR-repeat protein from Escherichia coli in complex with a VgrG-like beta-helix that is based on a fragment of T4 gp5
PLAAKLTDKGTQHDGYYETVITAGSSTVFIDGLPAARQEDPLTPHDKPKHPPHPRKIARGSSTVFIDGLP
AARTGDAIDCGGVVIGGGTVNIG

>pdb|4JIV|D Chain D, VCA0105 PAAR-repeat protein from Vibrio cholerae in complex with a VgrG-like beta-helix that is based on a fragment of T4 gp5
GNGIVVGHLGTDHDGFPPTPVTAGSATVRYDGIPAARLGDPLAPHDKPKHPSHGRAIAAGSGTVMIDGKP
AARVGDAVDCGGVLQGASSVNIG

>WP_017817521.1 PAAR domain-containing protein [Vibrio harveyi]
MGKATARQGDSDTGHGAYPPRQNTGGSADVFINSKPAHCQGDAWASHCKTVKPYDCHGASTAGGSSSVFV
NGKALARVGDSVSCGSSIASGSGDVFTG

>WP_017788792.1 PAAR domain-containing protein [Vibrio vulnificus]
MPAASRQGDGCTGHGAFPPRTSTSGSGNVFINGKPALRVGDSWAVHCNPSPSCHAGTQATGSSTVFVNGQ
ALARIGDSVDCGSAVAAGSPNVFAG

>WP_017635644.1 PAAR domain-containing protein [Vibrio sp. 712i1]
MPAVGIVGSVDSGHGGFSPGVFVSGQPLLTVNGINVLGTGDISVMHVKPDNPPHVGVITGSSKLTVNGVP
IAVVGDALGCGATLVNGNDLMTID

>WP_017508022.1 PAAR domain-containing protein [beta proteobacterium L13]
MPAALRVNDACSGHDLCPPRPAAAGSPNVFINGRPAHRLGDAWAPHGCPVHGSHGGVLTSGSASVFVNGL
PLGRVGDGVSCGSTAAEGSPNVFAG

>WP_010385148.1 PAAR domain-containing protein [Pseudoalteromonas rubra]
MPAISLNKAQTNLHDDYNPATVAAAQSTFKVGGEAVLCVGDALSVHLHSKDSKLPPHAGQTVAQGAPGFT
IGGNAVARVGDVSSCNAKLEDGCAQFIVGNKGGAA

>WP_010364453.1 PAAR domain-containing protein [Pseudoalteromonas citrea]
MPAISLDGAMTNVHVGFLPGKASATQSSFTVAGKPALRKGDPISSHSLIMDPKVKHAGMKIAMGAGSFTI
AGKAVARVGDLTSCLGMLAQGEGSFSVGG

>WP_009468098.1 PAAR domain-containing protein [Roseibium sp. TrichSKD4]
MPKAARLGDIGAGHGCFPPTPAIAGSSDTFINGRPAVRLGDAFVPHGCPNCPPHPRSLSAGSATVFINNK
KAGRVGDAIGCGGSVSTGSGDTLIGDVGMGGPFKSCMKGAKDSSTPLLDPGLSKLADPAAAELLSYRNAL
AGGLDSLENFVSQTMNSLLENGIQNALSQHVASLVPPSVGAALPGAALSAVKDGLTSDNLVSALKGKLNG
IANDVGGHMSAQLGRASKSLTSMGNPLTAVLPNPPGNSLANAVHAMASGQPEALKSTLTAMATDKVPNLA
AHAAGTTL

>WP_008709996.1 MULTISPECIES: PAAR domain-containing protein [Synergistaceae]
MPALTREGDKCTGHDACPPRPLATGSPDVIVNGRGAARVVKDIYEAHGCDAHAPHSAVIASGSGNTYING
YPAGRIGDPVSCGGSVAEGSPNVFVGG

>WP_007677687.1 PAAR domain-containing protein [alpha proteobacterium BAL199]
MPAVARLADLCTGHGCWPPRPNAEGSPDVFVNLRPAHRQRDAWLPHTCPDIPETHASVQAAGSRTVYVNG
RQLARIGDPVACGSAVATGSPDVFAGD

>WP_005627495.1 PAAR domain-containing protein, partial [Epibacterium mobile]
FCQHVLGDIGSGHGCHFPPTPSTGASPDVYVNGIAVVRQGDAYADHGCGVCPAPAHGRNLSGGSGSVFVN
GKPAGRVGDAISCGGAADAGSPNVSFGD

>WP_017054498.1 type VI secretion system PAAR protein [Vibrio genomosp. F6]
MPKAALLGDIGIEHDGFPPTPIISASPDVMIDGKPVARIGDDLEPHDKPKNPPHPRKIASGASHILVNGK
PIAIDGSAVNCGGEIKAGSSVNIK

>WP_009831584.1 type VI secretion system PAAR protein [Marinomonas sp. MED121]
MGNAAKVGDQGLDHDGFPPTAITAGSGTVKADGAAIARLGDPLEQHSKPKHPPHGRAIAGGSGSVFADGK
PVARSGDPVGCGGALTGGGTVNVG

>ABF64026.1 PAAR [Ruegeria sp. TM1040]
MPAVTRKGDTCTGHGNYPSRSSTGGSGSVYTNGKPVHRQGDGWSVHCNPVPICHGGILATGSSTVFVEGK
QIGRIGDPVDCGSSVASGSGNVFAGG

>AFK56023.1 PAAR protein (plasmid) [Tistrella mobilis KA081020-065]
MPPVTLKGDACTGHGCWPGRPSIEGETRLTVGGRPVVLVGHAFAAHTCPAIPETHGGVLAAGAPRLTVGG
RAIGRIDDPVSCGSRVAEGEARILIGD

>EOV48493.1 hypothetical protein A1SC_01918 [Escherichia sp. KTE52]
MSAIATSDTVCSGHGGFPPRPVAETVSWFTVNGKPVVVDGGAFPSHTDGNSAHPGSAVSTRSWFAIGGKG
VVCVGDPLSCGSVIANGEAIFQVS

>CDB46659.1 uncharacterized protein BN533_01715 [Phascolarctobacterium sp. CAG:207]
MDMLYATRLGDTDTGHDACPGTVLVSASTNVIINGKGAGRVGDSYAPHGCIVHPAHTAHIASGSSTVLIN
GLQAARVGDPIDCGGSVASGSPDVIIGG

>EOD79614.1 Uropathogenic specific protein [Grimontia indica]
MGNAVVLGNIGTDHDGFHPSPVVAASSAIKVDGIPLARQEDAITPHDKPKSPPHVRSIAAGFPTVFANGK
PVVRTGDPVSFVGVVVGGEIVNIG

>AEC00276.1 PAAR repeat-containing protein [Selenomonas sputigena ATCC 35185]
MPAVTRIGDTTTGVCNKGLPCCPHGRTGTDATASPNVTVNGIPLHRLHDTGPTNCPHGGTFESVVGSSTV
TCNGRRVVRIGDTTVCQSCGQSGTHTSGSPNVTAGG

>EIL24708.1 hypothetical protein ECO9574_25952, partial [Escherichia coli O111:H8 str. CVM9574]
SEQIIGDGVASIATKDSICSGHGGFPSRPPVESEPLLKVNGVEVLVDGKQYAQHTDGNSTHGGQAISTRA
WFTVNGKGIVCVGDPVSCGSTVASGDGLVQVS

>EFM17775.1 hypothetical protein PanABDRAFT_4286 [Pantoea sp. aB]
MPAAGTLDSVCSGHGAFPSRQTAEADAGLTINGKAVLVDGKLFKDHTDGKSTHNGKAVSGRPWFTINGKG
IVCVDDQVSCGSTVATGDAGFQVN

>BAH22294.1 hypothetical protein [Wolbachia endosymbiont of Cadra cautella]
MIGDIEYTSQTSELSGYESGCEDESRREEETRGSLLGQKRLSESDKDLSLAKQGKVVRFGDMCNQHGDYL
QSPGIGGSSNVFVNGRPVHRQGDEWSQHASTDPYKPPHTSQSLLEGSDSVFVNGKAIARTGDLISCGAVA
EQGSNDVFAG
