# Supplementary material for: Bioinformatic Analysis of the Campylobacter jejuni Type VI Secretion System and Effector Prediction
Source: Front Microbiol. 2021 Jun 29;12:694824. doi: 10.3389/fmicb.2021.694824 (PMC8285248; doi:10.3389/fmicb.2021.694824)
Supplement: Supplementary Data 1 — PAAR amino acid sequences screened against the local C. jejuni protein database. [file Data_Sheet_1.ZIP › Supplementary data 1/PAAR2_seqs.fasta]

>WP_019945379.1 PAAR domain-containing protein [Dyadobacter beijingensis]
MIKPAARLSDLQVCTLNTAGVAHVGGSITIAAPRTVFVNGMKAATIQDQCPCAAGGPNVIAAGSGSVFFD
GLAAARQSDSTAHGGRISSGSADVFIGD

>WP_018970922.1 PAAR domain-containing protein [Rubritalea marina]
MPPAATITSMHVCPQVTPGLPPIPHVGGPVLGPGEPTVLISGMPAARVGDMALCVGPPDSIASGSATVMI
GGSPAAFLGSETEHGGTIVVGIPNVMIGA

>WP_009417452.1 PAAR domain-containing protein [Capnocytophaga sp. oral taxon 335]
MPGQAATINSMHTCPMTTGNTPHVGGPVVQGENSVLIGGQPATTASCICTCEAGGADTIVQGVSSVLISG
KPAATVGDATAHGGVIISGVPTVLIGTNDGEVTEIEAIEELETTLDIPFFDLNI

>WP_008584688.1 PAAR domain-containing protein [Niabella soli]
MALAARITDNHTCPMTNPNGSPHTGGPILPSGKATVFIGGMAAAKQGDSCVCAGPPDTISKGSASVFIDG
KPAARVGDQTAHGGAITSGCATVMIGD

>WP_006972146.1 PAAR domain-containing protein [Plesiocystis pacifica]
MAKAARRGDRHECPMLGPPPASKPHGSGVVIGGASTVQVGFQGAARMGDACACPGIPNAIVTGSGTVTIE
HRPAARVTDRTAHGGALTSGAADVEIG

>WP_005879822.1 PAAR domain-containing protein [Oxalobacter formigenes]
MQPAARVGDMHTCPMQTPGLPPIPHVGGPVLPPGCPTVLIGGMPAARVGDMAVCVGPFDLIITGSSTVLI
GGKPAARMGDTTAHGGTIVAGCPTVVIGG

>WP_003506671.1 PAAR domain-containing protein [Agrobacterium tumefaciens]
MGKPAAIIGKAHICPQVDPGPKPHVGGPVVTGRPFVRIDGVPVAVVGDSTICTGCGCVDKIVSGSQIARI
NGQPIARLGDATDHGGLITEGVASVRID

>WP_002624163.1 PAAR domain-containing protein [Cystobacter fuscus]
MPPAARISDMHVCPKVEPGPVPHVGGPTSSGESTVIIGGMPAARIGDSLVCFGGPPDSISQGESTVIIGG
KPAARLGDGTSHGGVLVAGCPTVIIGSSAQAQTVVVAARDGTPFCEECEKRKREQEQAQRDAQSQA

>WP_002540662.1 MULTISPECIES: PAAR domain-containing protein [Grimontia]
MGKPVSLLGHMHVCPKVEPGPVPHVGGPIIDAGQSLVKVNGIPVAVVGGKAICTGVGMPDDLKQGSSLVK
INGKAVVRMGDGCAHGGQVVQGWPTITMS

>WP_001316181.1 PAAR domain-containing protein [Escherichia coli]
MMAQPAARVTDMHICPMITPGIPPIPHIGGPLLAPGVPNVLISGLPAATLGNMAVCTGPLDIVTMGSMKV
FIGNRPAARMGDSCAHGGTIVTGSPVVLLG

>WP_000030802.1 MULTISPECIES: PAAR domain-containing protein [Escherichia]
MSKAVVLKGHNHTCPKVDPGPRPHIGGPVSECQQTFVTYNGVPLALVGDKLTCKGSGSKDTIVSGSTVLK
INGKAVARMGDTTEHGGVIVEGESGLMIS

>ADV50556.1 PAAR repeat-containing protein [Cellulophaga algicola DSM 14237]
MAGKPAATVGSNHTCPMCSGTTPHVGGPITQGSPNVFINGKPAARMGDMCTCVGPPDVIAQGNPTVLING
VPIATVGSMTAHGGIIISGESNVIIGSNTPKPLTVTMPITDIPFPKINIIDKVLSSKYIKEATANQEKLK
AEAYNDNDDISISSRVAIKQLIDYCKDNESKVFINQFKLVYGNKIDEESFKILQEKGRNNKIKQPLIKTT
KGYVQNEVYYSFKEGKHIIQVTERIIKASKESEAQHDKLMLNLANAFHDYIEYIIKHECQPTQNT

>BAK33158.1 hypothetical protein MLP_01440 [Microlunatus phosphovorus NM-1]
MPTGPALRAGDMVVCPLMDGPKPHVGGPISPAAAIPTVLIGGMPAAVANGVPGGIVCVSPAPNGIVMGSM
TVQIGGFPAARLGDQTMHGTPIAPGPGCPTVIIGG

>GAD00164.1 hypothetical protein AALB_0244 [Agarivorans albus MKT 106]
MGKPVAMLGSFHVCPKVQNKVPHVGGPVVGGNGTVTAGGMPVACVGDKLVCIGPPDTIKSGSSSVTVGGK
AVARLGDSTAHGGKIVVGNPTVLIG
