# Supplementary material for: Bioinformatic Analysis of the Campylobacter jejuni Type VI Secretion System and Effector Prediction
Source: Front Microbiol. 2021 Jun 29;12:694824. doi: 10.3389/fmicb.2021.694824 (PMC8285248; doi:10.3389/fmicb.2021.694824)
Supplement: Supplementary Data 1 — PAAR amino acid sequences screened against the local C. jejuni protein database. [file Data_Sheet_1.ZIP › Supplementary data 1/PAAR3_seqs.fasta]

>WP_020488958.1 PAAR domain-containing protein [Dehalobacter sp. FTH1]
MAFAARVTDPTGHPGLVTGPGVATVLIGGMPAAVLGDMHACSFPPPASHPPTPFTMGSTSVLISGRPALR
MGDVAGCGAPIIAGAPTVSVGG

>WP_020476534.1 PAAR domain-containing protein [Zavarzinella formosa]
MPPAARLGDPTCHPGAIAGPGVPTVLIGGTPAAVVSDSHMCAFPPPAGPHPSNAIIKGSATVMIGGKPAA
RVGDPTGCGATIIAGMPSVLIAG

>WP_020143740.1 PAAR domain-containing protein [Terracoccus sp. 273MFTsu3.1]
MPGAARVGDTTAHGGTVVGPGVATVLIAGMPAAVLGDMHACVIPPPSHLPASPFVAGSATVLVQGRPALR
AGDACGCGASVVVGSPMVVIG

>WP_019498211.1 PAAR domain-containing protein [Pseudanabaena sp. PCC 6802]
MPAAVRVGDLSNHGGTIIGPGVSNVLISGQPAAVAGDGHICSLPPIGHQPTASIFPMGSAKVFIGGRPAL
RTSDACLCGAMAAVGAPTVTID

>WP_018099786.1 MULTISPECIES: PAAR domain-containing protein [unclassified Streptomyces]
MPSAAAARVGDPTGHPGTVGPPGVVSVLIGGRPAATVGTLHQCASPLGHPPSPIAPPGSRSVFIGGRPAA
RVGDLSGCGAPILSGCATVLIGG

>WP_010602704.1 MULTISPECIES: PAAR domain-containing protein [Pedobacter]
MPNAVRTTDVTNHGGLVTGPGVPTVLIGGMPATVIGDMHTCVIPPPGHIPASPFVAGSATVMIGGKPAVR
TGDVCGCGASAVVGCPTVTIG

>WP_010353287.1 PAAR domain-containing protein [Streptomyces acidiscabies]
MPAAARTGDPTDHGGVIATPPPAAARSVVTVLIGGRPAAVVGSLHTCAMPPHLALGPANVVIPNPAGLTS
GVVLIGGLPAAKARDKTACGATIVMGAMNVLIGGV

>ACM22087.1 PAAR motif-containing protein [Geobacter daltonii FRC-32]
MPAAARVGDTTTHGGTITGPGSPTVLIGGKPAAVAGDMHSCTIPVSQAHPLAVSTFPFGSTTVLIGNKPA
LRATDACLCGAKAAVGEPTVQIG

>ACU36867.1 PAAR repeat-containing protein [Actinosynnema mirum DSM 43827]
MPMAARVNDKTTHGGTIGPPKSAKAMTVLVQGLPAAVVSAQHVCVIPPHAIASVANLVLPGKSLASRVFV
GGLPAAVVGDQTSCGAKIIPIPPLRTVFVGGPL
