# Supplementary material for: Bioinformatic Analysis of the Campylobacter jejuni Type VI Secretion System and Effector Prediction
Source: Front Microbiol. 2021 Jun 29;12:694824. doi: 10.3389/fmicb.2021.694824 (PMC8285248; doi:10.3389/fmicb.2021.694824)
Supplement: Supplementary Data 1 — PAAR amino acid sequences screened against the local C. jejuni protein database. [file Data_Sheet_1.ZIP › Supplementary data 1/PAAR4_seqs.fasta]

>WP_020516438.1 PAAR domain-containing protein [Actinoplanes globisporus]
MPQPAARQNDPVTGTDIHILMVPSPGGPVPTPTPLPYAGQLAMQLSTDVLINGRPAATQGSKSQQVPHIP
PFPFQRPPTNQGTVVMGSPTVLVNGKPLARMGDQVATCNDPVDAPVSVITAGSPDVMVA

>WP_020160891.1 MULTISPECIES: PAAR domain-containing protein [Methylobacter]
MPPAARVTDLITSTATSGVPMPILPPGAATVFIGGLPAARLGDNCGADAVIKGSATVQINGLPAARIGDL
TAGGGAILPPGALTVLIGG

>ADP85021.1 PaaR repeat-containing protein [Frankia inefficax]
MGLPAAKEGDRVMATDMHVVVPPAPATPVLTPLPFVGALTGGLSPNVNIMGRPAATVGSTADNVPGHVPP
GGVFQRPPSNRGTVLLGSATVMINGRRAARSGDPVETCNDPTDLPAGTIVAAGSVLIG

>ACL75862.1 PAAR repeat-containing protein [Ruminiclostridium cellulolyticum H10]
MGQPAAKQGDRIVATDTHIELVPVGSSTVPTPIPNPFTGIIDGSLSSNVNIMGKPAATVDSTATNTPSHS
PKSGPFQKAPKNKGKISVGSTTVKINGKLAARNGDAAITCNDPADIPVGKVVAAGTVIIGG

>BAE50697.1 Uncharacterized conserved protein [Magnetospirillum magneticum AMB-1]
MGLPAAKLGDSIVNAADIHIVLVPSPGGPVPTPQPFPFNGKITMNTSPTVRINSRPAATVGSMATNLPPH
IPTSGMFQVPPTNLGRVVMGSFTVKINGKAAARATDFCETCHDIPPAGPQAPPPQVVVTGLATVRIG

>EGJ35421.1 hypothetical protein LYNGBM3L_03960 [Moorea producens 3L]
MGQPAAKQGDQITAIDTHIVMVPSGPVTVPTPLPHPFAGIINGNLSSDVNIMGMPAATVDSTADNTPPHI
PTPPGTAFQSPPANKGTIKIGSPTVKINGKQAARNGDIAETCNDPADLPIGQVIAVGTVFIG

>EGJ32659.1 hypothetical protein LYNGBM3L_05180 [Moorea producens 3L]
MGKPAARKGDLVVTSCTHQVQGQPPAPAPPIVAPMPIPFQGKFEQKLSKKVKIGGKLVALKGSQGKTQVH
PPIPPPGTSPIKFVKEPNKTAEITKGSSSVKIEGKPVARIGDPVKTCSELPPPHGTVSPGPGKPTKVFIG
G

>EIV92961.1 hypothetical protein FraQA3DRAFT_2634 [Frankia sp. QA3]
MGAPAAVTGDQITATCAVHQVPGPTGTPIPSPAPLPFAAPLTTGLAATVLVGGRPVAVAGSAGLNTPPHV
GLHVSDPFMVPAAQQGQVVAGSATVLAEGRGVAYSGCQVTGCAQLPGLLTGSAATVLVGP

>EIV92706.1 PAAR motif protein [Frankia sp. QA3]
MAGQPAAAKDNRVVAVDTHIVMVPSPSGVTPLPLPHSFSGVLDGGLVSTVTIGGQAAAVVGSTASNTPAH
VPTPPGASFQRPPSDKATVQVGSATVTIGGKAAARNGDVAITCNDPADLPAGTVLAAGTVMVG

>EIM65436.1 hypothetical protein DespoDRAFT_03696 [Desulfobacter postgatei 2ac9]
MGQPAAKQSDKILGVDIHIILIPTPGGPVPTPIPHPFSGDIDGALSSDVNIEGKPAATVDSTATNTPSHI
PQGGSFQSPPSNRATIKMGSGTVFINGKAAARMGDMAETCNDPTDAPVGTVMASGTVMIG

>EHR72514.1 PAAR motif protein [Burkholderiales bacterium JOSHI_001]
MPPAARLSDKVLHDAPHCHAPIHPAAPVPTPVPHPPQPLPITTNCVTTVLIDNMPAAVVTSQTIPCLMAS
CIPGGPGLVAKGSATVLIGNLPAARAGDMVAFASCVAPIPSPTGKIIPPCSTTVMIGG

>AGC46194.1 Rhs family protein [Myxococcus stipitatus DSM 14675]
MTSTLTLSSTSAHGARQADRPPAPVPPLIQPTGENVAVDSFASIVNRTTDPFRQAPPAHQGTVGAVNQVL
GGVLGVINAPVELLNTGFALATAPLAALFPALPAATLTALHVGLPHPHAHPPSLIVPAPPIPLPSLGAVM
LSGCMSVLINGLPAARAGDVGLAVTCGSFMPPLEVFTGSSKVFIGGSRAARMGDITKHCTPSTGGGALTK
MQKVMAVASKVMAGAGMVSGALSVATAAMDSANSSAEAAAAAAADDANAAAASASAAAGQAIGAGVAAAQ
LAADAAAMVMSMMVGKDPGLVPDFGAIVVGHPNVLIGGFPMPSWSDVAEGMKKLVAGLRRGVRGGRRQGR
LFCASCM

>AGP41959.1 hypothetical protein SCE1572_50175 [Sorangium cellulosum So0157-2]
MFEAAKFGDPVLGVDVHMVLVPAPPAPAPVPTPLPHPFIGVVFDPLGAALGAAIGAVFGGGGPVFINMMP
VGNTGTDAKGIPHLPTPPGVSFAPNDIPDNAGTIITGSKTVSMAGASAGRLTSMVMTCNFPINLPTSVCM
AVPMGAPVLVGGPDSFDILAAVTRGIRTKWFSDFLHRVTRAGPRLSRVICFLTGHPVDVVTGEVLADTVD
FELPGPIPLKFERNYYSRDVGDGPLGPGWHHPLAASADERADSVRVRLPDGRERTHDSLPPGGSFWDDID
RYTLERTQRGYQLTFWDGRRLHFESVRGAPVTHPLVRITDRCENAVELRYEGGRLRQVVDSVGRVLELAV
AEGRLRSIRMRCREGWIDLVAYEYDGEGRLAAALDPMRRPVRYAYKGGVLVQETNRNGLSFYFEYDWYHP
DGWCVRTWGDGGIYDRRITYDKHRHFTVVDDSRGGRTLYHGNAAGLVDREVDPTGREKLYEWDSSYRKVA
EVDGLGHRTEWAYDARGNRVLERDALGQETRWRFDELNLPVERIDAAGGVWRREFDARGKIRRAEDPLGN
VARFRHDRRGNLVSVEDAKGRTLALRYTTAGELAEAIDWEGHATRYEVNARGSVVRQVSALGGETAITRD
ACDRPVAVRLPDGSVLRLAYDGEGNLIERTDGLGHTTRFRYEGFNKLVERIDPAGGTIRYTYL

>AGP36489.1 hypothetical protein SCE1572_19515 [Sorangium cellulosum So0157-2]
MLPAAHRGAGQNVSFPDVCLTPPAPGVPVPYTNLGMHAMAAPFSPTVMVGGLPALNLSAKIPITTGDEAG
ALHPTIKGQGTFVAGSPTVMVDGLPAINLTAPVTGNAMNAPKGEHLIPNAVSVFYNLASAAPGAGQAAGE
AMREVAEALVDAPPPAAALLPGGVGLVRVAVMAPDAPARVFAGIRRLEEAEGGLRALILDLRGCPGGELD
AALRLAEDFLPRGAELGAMNDADGDAMVRRSRRDPAFELPVVALVDGGTASAAEVLAGSLQAHGRALLVG
ARTHGKGSVQSVVQTPEGLCYATVGRWLLPGGVELEGRGLTPDVAAEGEGDPEVDAALRAAWEAARRITD
SRDRVRVR

>ACR10672.1 PAAR motif protein [Teredinibacter turnerae T7901]
MGQPAAKQDDQVVGVDIHIVMIPSPGGPVPTPLPNPFSGKLDGELSGDVNIEGKAAATEGSTATNSPSHI
PSGGNFQNQPDNKGTVKMGSSTVFINGKAAARAGDTVETCNDPSAAPVGSIIAVGTVFIG

>AEA63688.1 hypothetical protein bgla_2g12400 [Burkholderia gladioli BSR3]
MGQPAAKMGDSIVNAADIHIVLVPSPGGPVPTPQPFPFNGKLSMQMSLNVRINSRPAATVGSMAQNIPPH
IPSSGAFQVPPTNLGRVVFGSTTVRINGRGAARMGDICETCHDIPPGAPQAPPPTVVVAGMSNVLIG

>ACF11308.1 PAAR repeat-containing protein [Chlorobaculum parvum NCIB 8327]
MPFAARVGDMIVSTATQGAPIPIIPPGAPTVLIGGMPAARLGDTCGADSIVMGSTSVSIGGMPAARVGDP
TAGGGTVMPPGATTVMIGG

>ABX04425.1 PAAR repeat-containing protein [Herpetosiphon aurantiacus DSM 785]
MGKPAAKKGDQVTGSCMHTVQPPGGPPPPPVQVPHPFVGMINDQLSSDVKIGGQPAAVAGSKAMNTPAHI
PTPPNLSFINSPNNQATLEGGSQTVKINGKSAIRAGDQATTCDEAKVKGVVVAVGTVMIGD

>EPX64761.1 hypothetical protein D187_000183 [Cystobacter fuscus DSM 2262]
MPAAKHFDPLLGIDIHLIQPPGGVPPVPIPHPHIGMVFDPMDYVPILGATVLVGGVPRAQAGTSGIALPP
HIPMGGVFIKPPANESEVFMGSSTVSVDGDAFSHLALPALSCQDIGMPPIPRLKKKKTVNSLVLPTTMVL
SIPVPVVVGGPPTVSLMALGMRAGMALLGAMVSKLKKMRAARKSQNGVHCNGGHPVDVITGANFDEFVDA
RSAPPGLFCWQRRYTTAHADRQGVLGWGFRHEYQHTLHLLRQAWRYEDARGRVIDFEPLKEGERETKRHG
VVLRRLDGRQYEISEGWAPRLILQAAEGEDIARLRFVRSAEAELELRHVGERLSEITERSPRERCRYRFV
HDLAGRLTEVLRVQSSGTRRVARYEYDRHGHLIVSEDAEGGRHEYLYDEAHRWTRMRTPTGYSFWWRYDA
QGRCTETSGEDGLWWARFEYDPEKRESRVAERQGGVSTFQYDENLTLRKRIDPYGGALVREVDVDGRVLR
EVDSGGRVTQMVYDAHGALVGRADPYRRQLPSPELMPRSPPLRRYFYPETPRGFLLGSGLDVLPEAATGD
SWSLLSRIPIELAELVALLVFTRPESCAPWATRLCDGLGRRVLAVDAAGHRREWRYDRAGNEVWFHDADG
VVRQRRMQRWNLVGAEVDGLGHTTRYEYSSTEQVVRVVDAGGTVSEYEYDEKDRLVRVRRHGVVKEEYTW
NTGDRLVQKRDGCGQVLLRMEYLKESRSEMRHLASGGWLQLEYDERGRPTRASTDKHEVELRRDVVGRIL
FDRRDGSGVDRERTHARCRTTVLGRFTWTLEGDELEGLLVVVDPKGGKHQIWRDPKGLVLRSHAHGSCEL
LQHDVQGRLCSSLAWRHPREGIQPARWVRYEYTAEGDLISQWDGQRGRIYYSVDAAHRLTGEQGAHGDSR
YRLDAAGNLLEKPGLRGVLLAEGNRLAAANDETFSYDSRNHLAERRGTGGSRTRYTYDSSDRLIRVEDGR
GEPWTADYDGLGRRLCCGRGVRQTHFYWDGERLAAEVSAEGRLRVYVYAAHDALVPVLLVDYESVNAAPE
SGMVYALFTNQAGVPSYVEDESGRTVWWAEHIEPYGQVAVGSGAEFELNIRLPGHYLDEDTGLVYNRFRY
YDPVLGRYLQGDPLGLAGGINLYAYAPNPLVQFDVLGLTHKGRGDSNGALGDDGLTESVPSNPPEGHAHV
DASPKRYPGPSIDSERAMQVVLDELQKAGVGKNRVPSVTVLSHKNGSVTIGVSGEASTVKYVKDALSDRL
PSNYTVADALPEDFPVEPALYPNGQMIASRTCGEPKAWNAASQNPSPVTGQSVKFRGDPAKNKYRVDENN
PEDVNMKPCPSCDLNQGGFIGDTQIEPRP

>ENO75381.1 PAAR motif protein [Thauera sp. 27]
MSLPAAKEGDRILATDIHIVMLPSPGGPVPTPLPSPFVGTLDGGLSADVLIEGKAAATKDSTATNTPGHI
PAGGPFQTPPSNSATILAGSSTVHINGKPAARMSDMAQTCNDPADLPAGSVIASGTVLIG

>EJM10692.1 RHS repeat-associated core domain protein containing protein [Pseudomonas sp. GM17]
MNWNTTAKLPEAGEQPAAEPLIAPTGDTSVDALAEVVNNTAQPFQEAPPPEQGEVGVVSHWVNAALAVVG
APFELLNTGLALLVSPLDHLTPGMPAAVLGVPHRGVPHAHPHPPSLNAPLPSLGTTLGSCCVSVLIGGIP
AARAGDLGIAPTCGSFFPGYDIWTGSSNTYIGGSRAARMSLDITRHCNPASAFGKFGMAMTAAGAAAGGL
SAAAQAEGGEDGEAAMTAAQAAADAATMALGALLGKDPGVPPSTGTLAMGNPTVLIGGFPLPDAMDVAGG
LAKAAKKLPELAAPKSKKANPDCDRPGHPVDPVTGASADELVDYQDQGPGRFTWERYYYSHWSEEDGPLG
FGFRHSLQHELLLLRTRALYIDPRRREYEFPRQADGRYTGTFGGYTLSQSSPTRFILRHERHGILGFERS
GPADIQARLAGIVIDNIRRTPRYHPDGRLECLCDVDEAGEPLQTWWFHYDTQGHITEVLRARPDHTLSVA
RYAYDGAGCLATWYDALGHSGSHGYDAQRRMTRVTDRNGYSFSYAYDAQGRCVHSEGQDQLWRVDLAYEP
GRTRVTEADGGEWLFLYNEAGTVVCVIDPYEGERNILTHADGHILEEEDSGGRVMRWLYDPDGHNIGRMD
RWGNVWATKDDAPNLPNPLEHKVPGTPLGLQWGEAFEHLPAAPLDLPAELAELATDVLALPEPLPPQTRH
DVLGRIVERLDAYGRREHFEHDPAGNLVRFTDKDGQEYRYTTTSWNLRGSETDLLGHSVRYGYTRREKVR
QVIDANGNESTYDYDYKDRITRVVRHGVTRESYAYDTGDRLIEKRDAHGELLLRFEVGDNGLHSSRLLAS
GEEHRYRYDERGHFTEASTDTHEVCMSHDWADRRTSDLRDGQGVRHQYRGRHLARTTYFDRFTVGYAMQP
DGSLLIHTPDGGTHHLQRGADGHLLLALGNGSRELRRFDLDGRCIGRLHWPSGQPEATRWQRYHYSGEGE
LRRVESNADGLREYRYDAAHRLVWEIRDGSPTRHYAYDPGGNLLATPAVPWMRYREGNRLETSSAGTYRY
DQRNLLCEVVDAHGHSTRYHYKSMDLLAKVSWSDRPDAWTAEYDGLCRRIAKTLGQARTEYHWDGDRLAA
ETAPDGRLRLYVYANEDAFLPFLFLDYDTPDAPPESGRAYFVFCNQVGLPERIEDARGREAWRAEDIDPY
GLIRVAEGNAVEYDLRWPGHWFERETGLHCNRFRVYCPRLGRYLQSDPMGQEGGINLYSYPANPLAAVDV
LGLKDAHKATEGNNEAPYGSGVASEGMDLTSHASPRHASWSERLAAQAHSAWEVMKAGLAKREEERARGE
SGPTYVTLEGGQQLQIGSNMGPCLSVVMDITTGRVFYGQNPDYGKNTKRKPSKYLELSELAELKIRVVKS
EPEDGQLDFIVTKEEPDIEPRPIRSVGTAGTHSEVHAICAALQARPEAKLSELAVYNIRTQATKNEPAGE
PMPRCGNCLELTRGVIALTD

>EJC65591.1 hypothetical protein QWA_01995 [Alcaligenes faecalis subsp. faecalis NCIB 8687]
MFMLNNGGAQANAIPDVCKVPSPAGPVPTPFPNLATTQMAQPSGLVRNVLVVNMPALNQASKIMMSSGDE
VGTVGGVASNRIKGEVQFMNGSMTVMVGGKPAVRMGCMTGHNGMPVNSVGTVISPSQSTVMVGS

>EFC85033.1 conserved hypothetical protein [Frankia sp. EUN1f]
MSAPVVLAGDKITGVCAIHQIPGPAGAPIPSPAPLPFSAPLTIGLSTTVFVGGQPVALESSTGTNTPPHA
GLHVSDPYLVPAAQQGRVLSGSGTVRVEGRGVAYSGCPVTQCAQMTAMIVGSGTTVLVGP

>EAR10063.1 hypothetical protein MED297_08241 [Reinekea sp. MED297]
MSKNSVLINGRTAVHADSGGILNTVDVCLTRIGNSVVPIPYPNVAESKDAANTASTVFINGQPACTKDST
FSKSRGDEPGNKKGVKSGTKGGEASFIMGSSNVFIEGVPAARAMDMMVSNNQNTPPMPLIQDIGLPPLPK
STKASDELESRDGPDGFEWNTEGPITPGTTLEILSDSEDEHSAYSQTLTDGGAS
