# Supplementary material for: Bioinformatic Analysis of the Campylobacter jejuni Type VI Secretion System and Effector Prediction
Source: Front Microbiol. 2021 Jun 29;12:694824. doi: 10.3389/fmicb.2021.694824 (PMC8285248; doi:10.3389/fmicb.2021.694824)
Supplement: Supplementary Data 1 — PAAR amino acid sequences screened against the local C. jejuni protein database. [file Data_Sheet_1.ZIP › Supplementary data 1/PAAR5_seqs.fasta]

>WP_006037780.1 PAAR domain-containing protein [Paenibacillus curdlanolyticus]
MPPAARMGDPTSHGTPLSPGPGSANVLIGGKPAWRAASDFHACPLATPNPHAGGVVAAGSATVFINGLPA
VRMGDTITEAGGPNAIMMGEPTVLIG

>WP_004371077.1 PAAR domain-containing protein [Prevotella oris]
MGKGAARKGIDIAGHSGLINTGSDNVLIDGFPAARKGDGFICPSAFHNGSGIIMGGSTSVLINGKPAARI
GDETICGVQALPTVGVKAAQENILFTAMLANQNYSNDSHVRAFGVQGSLTDENGNGQYDTFNLDAPLILD
TKYNSPDWDPFGEGNGGIGVGVGYSAGHGKIKAGLYADGVYGYEAEAGITGSHHEANVHIGKEGVLYGDA
AGYADVGYAEANAKREYIADWEEKRIGMQMELGAKAGVARAGADGTADILGILKVKANVEGELEAVGVSA
KGGWYLDFDDLEAHVNVGGELALLLGLKCDLSVTLSLKPITNFITNAAEYISNALGLIAPRDGTVLTGSS
TVIIGG

>CCK16756.1 FIG00634882: hypothetical protein [Cronobacter universalis NCTC 9529]
MGKPAARALIDKGAHLGLIQTGSPNVIIGGFPAARKTDGLLCKKHGQGIIVSGSSSVFINGLPLARLGDK
TLCNKTAAPKDKAAAPKDKTAPPKYWGATLAKKARPDGTIHGDNYDARILGAYASMEDKNGSGKLDTTSI
GFTLQDLVFGNMKSTSMLRGEIRTKLASTSASGTLYRDEKDVIIINSSATATGAQYGATGAIGQEGNIYA
SIGGDFTVATAEAKMVTEVYLGNKGRFGLVYESGSEAALAKAEAFTKTDLYGVFTSESKVGVPFGGVGAS
AGLTVLADSTDYSLNVKISGELALKLGLSADINMKFYAKKFAEKFTKFNVDMMMSAIDFFKNEDDKFKAS
GKNASGDGAIISGCTTVLVGG

>AGB49810.1 hypothetical protein Metho_1616 [Methanomethylovorans hollandica DSM 15978]
MPPAARVGDVTSHGTPLGPGPGSPNVLIGGMPAWRATADIHNCPLISGVVPHVGGVVIAGSVTVFINNLP
AARQGDVIAEIGPPNTIVMGCPTVLIG

>AFZ21571.1 PAAR motif protein [Microcoleus sp. PCC 7113]
MSRAAARITDSVAHPLPPVLTGGPGSFNVFIGGLPAWRGIPLASAAALQSAKQTADIAIRTAEATTLAAA
GTPGAPAAKAAEETTKATTAATMSSTITSSAGGADIHMCSTPLPIPPHGPGVVIDGSATVLINNLPACRM
GDTIVEAVGPPNKIVRGCPTVLIGG

>NP_107042.1 hypothetical protein msr6560 [Mesorhizobium loti MAFF303099]
MGQPAARLGDPTSHGTPLGPGPGCPTVLIAGMPAWRAGSDTHACPLVDVLKPHVGGVVAVGSMTVKIGGL
AAARQGDMIVEAGAPNPIAVGAPTVMIG

>WP_001664543.1 PAAR domain-containing protein [Salmonella enterica]
MGKDAARQTADTAGHDGPITSGSSNVLTGGFPAARMGDTFVCKEHGPGVISEGSKTVTINGMPAARKGDK
VVCGKKALPPTQGPKPPEYHYVTIAKNTNEDGTVKVKNPNEFQMIILLASSQLSDSDGDGNFDTANVKAV
VEEFQLNHPMGSSGANFNLGGVVGKAEMSGTTIANDEQFSSKANLKLEGVSGNIGVSSGKEGSGDYTSGK
AEGTLGSVDAKGDVTITYDSNESLYGFGGELGAEAAAAKGEVSAAVESKYFRLKGSLGGSAGSVGLAGSA
GGWLDTDNIMLKLKIGGEVALALGLKGDVEVQFGPFYDVPVPLSERLGVTSSKSGIVLSGMSNVIIGG

>WP_006650996.1 PAAR domain-containing protein [Haloterrigena thermotolerans]
MKPAARLGDSTAHGKPLSGGTGSPNVLIGGKPAWRAGVDMHVCPLVSGPVPHVGGVVAKGSTSVLINGMP
AVRMGDKVMESGPPNTIISGETTVLIG

>ELX08640.1 hypothetical protein Jab_2c06950 [Janthinobacterium sp. HH01]
MGQAAARVGDSTSHGTPLGPGPGCPTVLIGGRPAWRAGSDTHVCPLSDGPKPHVGGVVAVGSVTVLIGGL
PAARMGDAIVEAGAPNPIAAGAPTVLIG

>WP_008469065.1 PAAR domain-containing protein [Beggiatoa sp. SS]
MPTGPAARIADPTAHGGIISLGLPTVLIGGMPAARLGDLHVCPMVTGIVPHVGGPIALGSFTVLIGMMPA
ARLGDMAVCVGPPDMVAMGCPTVIIGG

>WP_009624735.1 PAAR domain-containing protein [Desulfosporosinus sp. OT]
MPPAARVGDTTAHGTPLGPGPGSVNVLIGGKPAWRANSDVHNCPLVTGTVPHVGGMVTMGSTTVLINNLP
AVRMGDMITESGPPNSVAMGESTVMIG

>WP_020721747.1 PAAR domain-containing protein [Bryobacterales bacterium KBS 96]
MPPAARISDQTAHGGIVTVGFPTVLICNLPAARIGDLHTCPMVTGVVPHVGGPFITGSFTVLVGSMPQAK
VGDMLVCVGPPDTLIMGAPTVQVGMAGAGGGGFGSAMAGMTALAGQPPAPAAAPDSATSEIQTDNSIVTR
YGKQIVIEGPLRYQAMVVHALRSFLVKPQGQQWQAEQVTTGRHVRICPAIKFDKDVRLSSPNRDREGAGV
FNGAGRDLIVPFDLPEAADIDGGEAIGRALCLAAQAVYPSVSSDSLAA

>NP_952039.1 PAAR motif-containing protein [Geobacter sulfurreducens PCA]
MPMAARTGDMTSHGTPLGPGPGCATVLIGGMPAWRAGSDFHACPLMNPGPSPHVGGTVAAGSATVLIGGL
PAARQGDSIVESGPPNSITLGCPTVMIG

>YP_343863.1 hypothetical protein Noc_1867 [Nitrosococcus oceani ATCC 19707]
MPTAARIGDMTSHGTPLTPLVPGVMGSLNVFIGGQPAWRAITDVHVCPVSNGPQPHVGGTVLKGSTSVFI
NAFPAARQGDEIVEGGGGLTKSPWDFPLFRLEDKRDE
