# Supplementary material for: Bioinformatic Analysis of the Campylobacter jejuni Type VI Secretion System and Effector Prediction
Source: Front Microbiol. 2021 Jun 29;12:694824. doi: 10.3389/fmicb.2021.694824 (PMC8285248; doi:10.3389/fmicb.2021.694824)
Supplement: Supplementary Data 1 — PAAR amino acid sequences screened against the local C. jejuni protein database. [file Data_Sheet_1.ZIP › Supplementary data 1/PAARCT1_seqs.fasta]

>WP_005755073.1 MULTISPECIES: PAAR domain-containing protein [Pseudomonas syringae group]
MIPSGRQGDMHLCPLPGHGCTPIVTASSDTLINGMSAARVGDMCGCGAVIVTGFPSIFINGRPMAHLGSP
TSHGGTIISGSPDVGGGSDFGDAAGPAIDFSRLGILRKDGTLDEPKLNQLMNDPGLQENAKAAEALFPPA
TSNTAIAPACNHPDQMEELTRYIADEMNRNLLHPTVQKLKQLLNYDTAEETRKWMELPWYAQMGAHNNPQ
TIAASNTAAAMVIWAEKVGQNREWDHKPKILAKFNNDSRHKQGRYAYYYDIWSNIHYGYIGMAAGFSEAV
LLDGAGLEQIASETLGKIKRPLKNDWPAPSEGADGLRAWDDAPDRISIGIGVSLYRRFPNGEIQADEIMK
DVLQIPKSSWGKGVELHSCFDKPENKSTA

>YP_002894208.1 PAAR repeat-containing protein [Tolumonas auensis DSM 9187]
MPLVARASDSHACPQKGHSVNTISSGSDDVFINGLPVAREGDSTSCGATIVTGSSTVFINGKPAALFGAA
TSHGGVIISGSGNVLIGDSYSPDFSSVESFNSYNQHFQFVDANGKPVSVFTYLIETPEGMVSGDVCEFGK
TQLVHTSTESDISLKRVVQHTVGIRE

>WP_007350841.1 DUF2235 domain-containing protein [Marinobacter sp. ELB17]
MSNLMVACVGDSHVCPLHGHGSSPIIANGATANVDGVPIARVGDTCGCGAVIVQGYPLALLDGRPMAHMG
SPTSHGGQIITGKPRVLLGVATFTAPVVDFAKAGALNSQGQLTPEAEQALNKDPFGFVEWAKAKGALVDE
GLEGATPEEIEASKHYSEGRSDLRPKVTVEAGVFFDGTGNSIGNTGAFERKVDECLTAQAAGAISEETCS
AEISQLMEGSYLNAETNVAKLRDLYQPFSTDTVTVENHRIPVYVSGVGTKSGKEDDAWAMGTGMGERGVL
AKIILGCQNLADEIYKGAGTRIDNLVLDIFGFSRGAATARHFVNEVQDGVGGALGQAFQEQGIAWPKNVT
IRFLGLFDTVAAVVDVRSGDFSAHNANNGDVRVNIAADAVQRAVHLTARDEWRYNFSLNSLRGPDGRLPG
HFDEWVLPGAHSDIGGGYPENFHEHIQIVQPRKFLGRHPRESYEYATVLMERRQLIDQGWLGPNNPEATL
TVEEAYRRRLKEGEVELQFQLWLDRRVQADYSRVALRQMYRLAKDAGVPLNTVKPTDIGFSLSDELQPIA
TQITRHINEGRPLQLMPKEEALLRQRYIHHSAHYQTAGPLFPFKPAPGGMRNIHPNRGLK

>WP_009614679.1 MULTISPECIES: PAAR domain-containing protein [unclassified Pseudomonas]
MSKPAARQTDIDACPLPGHGSNPTVTGSPDVLINGLPALRVGDSSACGDVVVEGMTSILVNGRPLAFQGS
TTAHGGVIISGSGDVLIGNQHTPAPFVPPAPMPNTFQDRFQLVCSQTGEPLPHYPYVIRRANGAMEKGVS
DDQGFTHLVRCVGEAEKVQILAGGDA

>CDG53101.1 PAAR domain-containing protein (fragment) [Halomonas sp. A3H3]
MKPVARKGDLHRCPIPGHGTTEIVTGSPSKVEGQPVARVGDKTGCGATIIEGSSHSNHDGRPTAYLGCKT
DHGGEIITALSSAKVEP

>WP_007161166.1 MULTISPECIES: PAAR domain-containing protein [Pseudomonas]
MSGKPAARLGDAVACPKCGSTALVQGSADVTFDGLPAATLGHACGCGAALSAAVIPNVLINGRPAAVLGS
LTSHGGVVIGGSGTVIIGLDAGGAAKGACASHAGTTGLVPGQGKPLALRDRER

>WP_010487721.1 MULTISPECIES: PAAR domain-containing protein [Pseudomonas]
MSGKPAARISDMTACSGHNKNPIVEGSSDVLFDGLGAARLGDKTACDSAISSAVIPNVLINGKPAAVLGS
TASHNNNPIVTGSGTVVIGSSHTAAEFIAPAQMATKEGNTSS

>sp|Q9HXA9|Q9HXA9_PSEAE Hypothetical protein
MSGKPAARLGDPTACPLPGHGSNPIVGGSPDVFFDHLSAARQGDATACGATLSANVIANVLINGKPATVV
GSVGTHGNLVVGGAGTVLIGNSGGGAPALALAPPKLCLQCLLLAARRNQALVPLESLGGAP

>WP_009722379.1 PAAR domain-containing protein [Halomonas sp. TD01]
MEQAKLGDQVACPCKGGPHRIVSAASTTFIDGVPAARVGDRSSCGDSIVTGLDWYTIEGAAAAIHGSQTS
CGGTVIAASSAVTGQPSGGANTSSLSSIQPPNDINNEYGSPRANNLGEKSAQGGASEQVLRDEQEPPIVN
MAEDRWESIVNDTPAIFEIEDNPNTSGKEPWYALNAFEEVNENKQAFEEVGREVGVDTKLLRAIAYIETT
HGYYDRIHPRNTSFRPMNINYEYWKPIADEAGFTRYEVVNYPYPNIYVSAVLLKRIQARVVPSSIEKVAS
IYNALGAEHVNDYGARVKFIYDQELWESRSE

>WP_009722395.1 PAAR domain-containing protein [Halomonas sp. TD01]
MEQAKVGDLLACNCKGGPHKIVMGSPSSILDGMPVARVGDKCSCGATITSGLNWFLVDGQPVAIDGSTTS
CGGKVIANSSSKTGIPGNSIRSSFSNSNSIIKNKYNEKIRILDPRGIPFSYQNYAIVRHNGIKEHGQTDK
DGLTHLVQDHESPERIKIILIVEDKTL

>WP_016418161.1 PAAR domain-containing protein [Halomonas anticariensis]
MSISKVEGRLIAKIGDKVVCSCKGGPHRIVSGSPTTKLRGIPVARVGDKSSCGASIATGTAKFKIRGTEA
ALDGSQTSCGGTIVVSG

>WP_016416123.1 PAAR domain-containing protein [Halomonas anticariensis]
MDLAKVGDNVVCSCKGGPHSIISGASPATVDGTLIARVGDKSSCGAAITSGASGYLVDGAPAAIHGSTTS
CGGYVAAASSTITGLPTTGTRATAPQASIAAGSALRHVNDTSVAALAENNAETVYRYVAEETEIIIKQPA
YLQVEGVEMIGGYSFRNHIVIRGHTLHISSHGWAPSTQVPGSGSAVFDMHAELKDGNQLLETAVLENSGT
NAWLSDPRYTPIGHATLRLPKPEPARTLSLHLQGTFIYQTRSESVSPIPPSTSKTISIQVVAQ

>EJM21451.1 hypothetical protein PMI22_01972 [Pseudomonas sp. GM21]
MSGKPAARKTDTVNCPRCGGTAIDSGSPNVFFDGLPAARVTDCTTCGSVLTMGAMSSVQINGQAALVTGS
QGTHGDTITGGSSSIIIGNNFTPAPVSPISPMPAHLVEPASYQPSVIAPAPTPARAAAIDDSVLEEEEEE
EELDEEKPVGIALRIGVFFDGTLNNANNGEMGLLCGASHAIKPEDLEASCKPYMSDPDSSYANDESNIKK
LSDLYFAPDELQDIAGQQQLFKSLYIEGIGTSSGQPDSMTGAGMGRGATGVSAKVEDAFREILRTILKFS
QTNPDSKIINLTFDTFGFSRGAAAARHFANEVALGRQGPLGQTIKMLRRAFHENFSGEFKRDINMGFIGL
FDTVPSVGGLANLGNVRSQTAPGLKLYLPRSLFPNVVQLAARDEIRANFALNRVKPAHLEITLPGVHSDL
GGGYFPESEENLLISPMQVLVVPGTTDVKYTSIYRDAQQVKAKWEAKGWPSQMLEVVTPYVRGLPPSQQK
SFNPGKQVYAALQLKRPVRGELSRVYLRVMYELAKQRGVRFKRLDEQYPSYTIPSELQALCDRFVAGDYS
TTPAEEQLLKLKYIHTSANWNPPSILQGSTPRTSSGLLYFNAPTTDGIRVQHPHVPD

>EPC00801.1 hypothetical protein L861_13505 [Halomonas anticariensis FP35 = DSM 16096]
MAVVEGKQVIIVGDRVICNCPGRPHTIVSGSPTNFFHGISMCRVGDKSSCGATIITGSERFTMVGAGRLA
ALDGSLTSCGGYVQADMALRSRAQAGGDSSFRAARMQTSRTTEASPHATQSSLASTSPTINQRPPYEIPA
NSGYWPPYNPLTREELNVVYVRPAIEIAVLTKTEAEEFLANLYEEHSVKGQLDTTRQVWGSAEHARDAYH
IAKGLGGLGVMAYEKRINGRDYVIIRGYKRHQQTLMRGNRWRSNNPRVVQLGLGSHGARAVLRVSVVLDI
AWATATNAVDAIIRDDRTMEDFVGRSGMDIAKGVVTTGLGLAAAAGVSSVLTGGLIFAGVVLLVGISLDQ
LDNHFGISDQLVERMKGEAQ

>EAZ54244.1 hypothetical protein PACG_02817 [Pseudomonas aeruginosa C3719]
MSGKPRCAPGRSDRVSRCRATAATRSSAARPTSSSTICPLPAQGDATACGATLSANVIANVLINGKPATV
VGSVGTHGNLVVGGAGTVLIGNSGGGAPALALAPPKLCLQCLLLAARRNQALVPLESLGGAP

>EQM81011.1 hypothetical protein L686_08270 [Pseudomonas stutzeri MF28]
MAKPAARVSDTHSCPIPGHGSNPIAVGSPDVLFNNLPAARVGDASSCGGAISEGEATILVNGKPVAFLGS
PTTHGGSVVTGSGNILVGSSVSPAPFTAPAPLPNQLDEHFVLSDSDTGLPLANRPYKLKMASGKVIEGLT
DEHGKTKRAAAYTAETVSVEFAPQTEIYIG

>EQL41122.1 hypothetical protein M770_12555 [Pseudomonas aeruginosa VRFPA03]
MSGKPAARVSDPTACPLPGHGSNPIVVGSADVFFDGLAAARQGDASAWRCTASMPGSSMRSSEMGANRVD
YGKTTDTVGFRSSGQKCHCGFGGSGQTTAISETISSR

>WP_009394708.1 PAAR domain-containing protein [Pseudomonas putida]
MKPVVLLGHQHRCPIHGPGHVVTGASDARLDGKPIARVGDSISCGAVIQTGSADTLIEGKAVARLGDTTS
HGGTLVEGDEGWRLD

>YP_558012.1 hypothetical protein Bxe_A3019 [Burkholderia xenovorans LB400]
MRPVVLVGHRHSCPLHGIGTVTTGSDGVTVNGRPVARVGDMTSCGATIVSGSSTTFGGKAVARMGDATSH
GGTLIEGDDGWLLD

>NP_746171.1 hypothetical protein PP_4045 [Pseudomonas putida KT2440]
MATMPAIVLLGHPHHCPLCGPTSVSSGSSLFFVNGRAAARVGDRLGCGAAITSGSALMMDEGQPLARVGD
ATSHGGVLENGDNSWLLD

>WP_019473874.1 MULTISPECIES: PAAR domain-containing protein [Pseudomonas]
MNPVVLVGHQHNCPLHGVNQVESGSAAYTFNGRPVARVGDRTTCGAVIESGAGHFLIEGAAVARKGDRTD
HGGVLEEGDAGWLL

>BAC91961.1 gsr4020 [Gloeobacter violaceus PCC 7421]
MGLAQARMGDPESCPAIPPCITPTGTISAMLCTKTFCNGLLVSVIGDGVSCGATTVGGSTTVFHEGISAH
RLSDANSCAGACTGASPDTFIG
