# Supplementary material for: Bioinformatic Analysis of the Campylobacter jejuni Type VI Secretion System and Effector Prediction
Source: Front Microbiol. 2021 Jun 29;12:694824. doi: 10.3389/fmicb.2021.694824 (PMC8285248; doi:10.3389/fmicb.2021.694824)
Supplement: Supplementary Data 1 — PAAR amino acid sequences screened against the local C. jejuni protein database. [file Data_Sheet_1.ZIP › Supplementary data 1/PAARCT2_Seqs.fasta]

>NP_670550.1 hypothetical protein y3251 [Yersinia pestis KIM10+]
MPISEINRKIEVYMKGVICIGDKTTHGGQVLSGSGKMKFAGIGVARLNDPVSCPQHGNTFIIEAHPSFKD
NGIPVAFHGHRCGCGCTLISSQKGATVIAMR

>NP_522193.1 hypothetical protein RS03735 (plasmid) [Ralstonia solanacearum GMI1000]
MKRYVILSGDKTTVGGTVQATVTTLQLNSVHVAHEDDAVACPACHSTGKIQCSGGPRLPMNGPDGRRIAL
HDDLCICGCQPPPRLVASQTVMGTGK

>WP_018915203.1 PAAR domain-containing protein [Thiomonas sp. FB-6]
MARRALILVGDSTSHGGVVLEGADTDTLDGRAIACVGHRVSCPKCKGDFPIVPDGSGGHELPWIGGLNVA
VEGMQTACGATLIASQQAFVVDEAPEAPEQPEAPRAPPPSGPGLCLECLRHAAIHGAVSVLRREV

>WP_006413560.1 PAAR domain-containing protein [Burkholderia multivorans]
MRRYDIVKGDTTTVAGIVQGGDGADLIGGREQAYEHDPVWCPVCKTVGKIACAGPRISTTGPDGRQAALS
DDLCVCACPTPPKLVASQSVSYIDI

>WP_009239450.1 MULTISPECIES: PAAR domain-containing protein [Ralstonia]
MRRNFLKKGDGSTVGAEVLEGEETCTHNGTALAFIGAKVYCHACKTVGLIAAQGPRWPDFMMEKEQALEG
DVCICKCQPPPIMIASQNDSFQSFEHHELAALGFGESSNPLRTALSATRHFNACSSYDEQAHLVSAALEG
IPYYIETEDGRTFSGRVPANGLLPRIDTQGEEPYTVLWGDEALAKQTEAQA

>YP_003908345.1 hypothetical protein [Burkholderia sp. CCGE1003]
MKRYDILDSDTTTRQGRVKATCNTDTIDGRATAYENDPVWCAGCNSWGKIVCVGPRIATKGPDGREQALS
DDLCSCQCAPSPRLVASRTRSYCEV

>ACB68749.1 conserved hypothetical protein [Burkholderia ambifaria MC40-6]
MTERACIFQHDRTTANGVVLDGLDDIGLDDRKLSYLGARVRCPACNTVGHIESDGSTPRADDLAGKQHAL
EGDLCRCACTPPPRLVASRRDWTIE

>ADX54726.1 hypothetical protein BC1001_1283 [Burkholderia sp. CCGE1001]
MRRRIAVVGDTLTSGGRLLPYVQSVGFRFHGHMAALIGGAAYCDACASVGTIAKAGGPRRMHYLSTRDVA
LDGDAVLCKCQPSPRIVAALSLESWYEDMAEHDAGATTGPDLLQPAPCRYGERFTLVNRSNKPLAGVRYR
ITSDSGDVFTGTTDMHGQTERYLSGTAVSLKLELLGS

>ACC71033.1 hypothetical protein Bphy_1854 [Paraburkholderia phymatum STM815]
MMSKSVNGSARANLCNRETANGTVQVVSTTIQPEGRDVTHEGGNVACPACRTTGTIQCDGQREVMTAPDG
RHAALSDDLCICGCKPHPKLVASQQVLSVGE

>WP_016833042.1 PAAR domain-containing protein [Herbaspirillum lusitanum]
MKRFYIFEGDKTSSGGIPIASQDHSTWHGRYYIMLNDKVYCPACKKTGTIIGQGPRLDDNWMGKRPALND
DICVCDCRPAPKLIAYQDNDWQMMTAEEVAYQGGGAAQNVAATAPISQFFGSTLGDDETHAIRFQALDPE
TGDPMPKCAYTLMRENGAQHGGVTDREGFTEVIETARPEQIGVHFMFKSPKGETIDREDLTA

>YP_294778.1 hypothetical protein Reut_A0552 [Ralstonia eutropha JMP134]
MDAPPSQAMKEHPMHRHIRYNLVQGDKTTANGIVVGANDARMTQMGVPLALEGDAVWCPACKTTGHILCI
GPRHSNSFHGRKDALEGDLCVCRCDPSPRLIHSMTGMSHVLTHDELVAQGFAKHPVQSDFPGESGHYDEA
VHLSAGAEPACLAGLPFFIETADGRRFSGKLDATGQMPRIATESLGAYEIFWGDDALARG

>WP_019924625.1 PAAR domain-containing protein [Duganella zoogloeoides]
MSFPPINGLLMKRYHITLGASTSAGGKVISASSACSINGVKMALEGDQVLCPACKSPGKIALCGTRIPES
WNGKQVALQDDLCLCRCPSPPRLIAIQSLKCQILDGDSATSPEAAASLARQQMQSDALQDPEDQIVLRLL
DDYSQQPLAARRYRLEFSDKVVEGQTDSDGYTAPFAAADRKQLVAWQVIE

>WP_007732488.1 PAAR domain-containing protein [Paraburkholderia hospita]
MRHYDVCNGDTTTAGGRVVAPERGDTIRGRAVAYEGDSVWCPKCDSTGRIICTDRRNDRGPNGKQVALSG
DWCVCKCDPSPRLIASQHHSGC

>YP_004229622.1 hypothetical protein BC1001_3148 [Burkholderia sp. CCGE1001]
MRRHFIVVGDKTTSGGIVTEGEPGAMNRGRWLSYHGARIDCPACESEGRIVGVGPTRPHTYRGKQAALEN
DLCICKCEPPPVLIASLHNAWMSFESHELAEIGNANDGSDILQRARGAFDRQFRFVDGDGRPVAGIRVYL
TDVDGQTKAVVTDRHGRTPLKSGAARQRIGVALREAARK

>WP_009688056.1 PAAR domain-containing protein [Burkholderia pseudomultivorans]
MERYFIRIGDKTTSGGTVLQGKDSFKHHGKAVAYAGAQVSCPACQTVGTIENIPPYRTMLLNGKQIALSD
DLCICKCSPAPRLLASQSTGFMSLSGSTITKIEPGVERGSSSASTEPPRFNDRFKLYDHATGNPLVNKEY
AILRSNGTVEHGVTDRDGCTHLLSSTTESETVHIYI

>CAR51249.1 conserved hypothetical protein [Burkholderia cenocepacia J2315]
MSRKFILKGDTTDHGGVVLEGIANSSFDGRELAYLGAAVFCAACKSPGVIVSDGGERTMTVMGKVVALEH
DLCQCQCTPLPKLIASQATGTISG

>YP_004231143.1 hypothetical protein BC1001_4695 [Burkholderia sp. CCGE1001]
MRRFYLKVGDKSSTGGTIIEGIPSCTHHGTPLTFLGAQVVCSACGSTGRIVPKGPRWPDNMMGKEAALDG
DLCACNCYPHPVMLASQSTMSQSFESHHLTDMGFACNGTPLRKDPVGNFDERVRVLDGSGRPLSGVPFHI
KARSGDIHKGVTDSEGYCPGSIRPMLRNWILLSATKLWSGGTHEYLYLQHSNERQEGFSL

>YP_004211311.1 hypothetical protein Rahaq_0557 [Rahnella sp. Y9602]
MNRYVLVLGDKTTAGGSIIGCSAINTSYDGLPIAVQGDKISCPACGTTGYLLCVTPRHNSTYEGKPEGLS
GDLCICKCTPPPKLINSKTAMFHTLTLADLIAQGHAKHPIQIDYAGESGGYDEQITIQSTTRARELAGLP
YYIEARDGRHFAGTIGEDGRLPRIATNGLDSYDIHVGDDALGKG

>YP_003910306.1 hypothetical protein BC1003_5092 [Burkholderia sp. CCGE1003]
MRRRMLLKGDKTTADGVVLDGVAAGFNNGTPLTYHGASILCPTCKSTGRIVGAGPSWPMTFNGLQVALEN
DLCICKCNPPPRLLSSQDDMFMTFESHELAGMGLHSDGRQLQGSSNVFDEQVRAVGAGASEGYPYYIETP
DGHVLSGNLAEGGHLPRVFTPSDADYHVYWGDEALEKMAGD

>YP_004226543.1 hypothetical protein BC1001_0016 [Burkholderia sp. CCGE1001]
MIRYNIVDGDKTTADGIAIASSNSCLNMGKALVMLGDYAECPKCNSKGRIVGDGPRRPTKLMGRQPALNN
DLCMCSCEEKPRLINSLSSLWEKVGPDEAGKQCSSASAGIPGAELKQGGEPQLGRRFQFVDSETQEPLAN
RRYVANVDGQTRHGVTDESGFADIDGRPGSDIQVHLVFKAPTGNLKIQEG

>WP_018310691.1 PAAR domain-containing protein [Cupriavidus sp. UYPR2.512]
MVTRTYLIRGDKANNGATISGGSDSYFWHNVPVAREGDAVYCPVCKRAGTIVCVGPRVPCTDMGKEVALS
GDICACGCQPAPVFYASRPFTMTIASEEAAQRQSAKPNGFAATVRAQQSGGATSHDQRVQLLDEASGQPL
ANWRYCLTGENGTHEGRTDSNGFTTRVFADQAMTVRLEVFGEEA

>WP_018914532.1 PAAR domain-containing protein [Thiomonas sp. FB-6]
MDLPPFNLMRRHHICLGDATTAGGVVVSASSTVTILGRPAALEGDTVDCRACKSTGVITCAGPRHHETFG
GRNTALEGDLCACRCRKPPELVASQQGSYQTVGGSGVGMPPGAATHTAALTAPHGTDGSTASDPVHDRPW
LGFQLDETASCEGVSCRVLFDDGSHAYAACMTGNRLRLHGVAARSATQVDYLLGEVRAEASLIAFLLERI
AT

>WP_019450332.1 PAAR domain-containing protein [Cupriavidus sp. BIS7]
MIRCNLVKGDKSATGGQALEGIALCTIKGKEMAFLGAEVYCPACKTTGEIVGVGPRHPNNLMGKQQALED
DICVCRCNPPPVMIASQREVFHSFTAAELAAMGFDATGKPLERLAKTRNDGQYQFHEQVQLSAPPGYDLA
GMRYLIKGSDGSVQQGTVPEDGQLPRIFTSHEATYTVLWGDQAAAEDE

>WP_003156945.1 PAAR domain-containing protein [Pseudomonas aeruginosa]
MKRYHITLGARTTAGGTVTSAWEHASIEGKPMAREGDSVFCPACGSAGVIVCVGPRLDERLETRSTALDG
DLCMCRCDPPPRLLADQTLRCQVLSSEESAAMSLNPRAPFPGRSMARPPADAWRSPTAPGAGLEEEEEEE
ERSGVTLRLGLFFDGTGNNQANSAAVAGCHALAVGLSDTAAEDIRQHCAAYGYDGEGRVPDNSYGNDVTN
VARLYDLYPDNTLDPLEATADEAYIKVYLEGVGTHSGGEDSLYSQGTGQGPTGVLARIRQMPALVIKQVD
LLRSLNPHLLVERIEIDLFGFSRGAAAARHCANELLKGPDSLLAQALPAGSPLFARCFAWRRGADFALNF
IGLFDTVAGIVAPLRGDFSPHDGRNAGLALGLAPGCARRVVQLVAGNEYRHNFSLVRTDDDIRLPGAHAD
IGGGYLPEAVEKVLLSRPESNRVSQGQADDNTEAYWRTRQCLERELPRWRPYVQRLGIATWSVAMPRRRG
ELPEKRVYAALSSERRVRGELSRVYLRIMRELAVRAGVAFKVIEERDPALSIPDELRPIAAKLQAYTLGE
DFTGLSEEEIALLCRRYIHLSAHWNAAKGKHNSALAVMFINRPAEGGKRKEYPNA

>YP_006792796.1 hypothetical protein BUPH_00344 [Burkholderia phenoliruptrix BR3459a]
MRAHIYEGDHTTARGTVADGIDGVGYNGRRMGYIGAPVTCPACGTTGRIGKNGERFEQDWYGKVPALEDD
LCLCACNPKPRLLASQHEWTVD

>WP_017734158.1 S-type pyocin domain-containing protein [Pseudomonas sp. CBZ-4]
MRRYNLTNGAKTTAGGTVYTGYMGGTINGLGMVRQGDLIFCPACSSQGFVVCVGPRLGEIWDGAEAALAG
DVCRCKCDPPPKLIANQFMEFQDIDPEKSPSFLPPPGTASARSTAAEAFAPNAQPDALNVCVFAKSCVSV
PAGSTAAGQAPERADNFGKTALIASTGTAGTVGRIAGTLGSDLGTWAVRGVAGASAALNVVLLAFWPRDI
GDSTLYTPAQLANLQSASTRVRFQFRQDDAGELRAYGIHTSPGSGSDRVPVAHARWNADKSAMVAVLDGI
SITWTPNNGPVVSAPSPYPGTPERLENLLVHPIAVGPDSALTHYPGQDAEDVTWQDTIITFPADSGVAPL
YLVFAKPAVRPLEVDIYGAFAGRAREGVHLDHMPSRAALKRYLTRNKSFSSDEIHNLMNYVASIAVPAHI
HQKYSETYGWRNTKTKQKIDARDLRGAVDNNFNALKPHLLEQGFSENELENARHKMHKINEDRGWY

>WP_019520049.1 PAAR domain-containing protein [Moraxella boevrei]
MLLTRYYILENDTTTVGGVVQKTNNTLSFKVYGKNKSYIGDHVWCPVCNTMGEIVANGARLNVSVNGYVP
ALNDDLCMCKCRPSPKLVHSQTTFKETIDDDTLAKYEQTQQNIANVSKYSAQVQFISEDSIPYANIDYVA
NNVTTGKRYCGITDKNGWTQTFYSDKPDDFEIY

>YP_004359747.1 hypothetical protein bgla_1g11070 [Burkholderia gladioli BSR3]
MKRNYLRVGDCSTSGGRVVDGIASMICDGIELTYVGAGVSCPACRQTGIIVAAGPRWADDLMGRQAALEG
DEVACGCDPRPTMVASQCSMFQSFESNELRRMGFTSPGLQLALDPEVAQPSSGICLSCVLVAARCAASMI
VRQ

>WP_007179846.1 PAAR domain-containing protein [Burkholderia sp. Ch1-1]
MDVVANRRQSDHANRSERGFTKMLRKIILVGDPPSTGGAALPHDGAYITGVDGRPAALIGGQVSCSACQT
TGVIFKAGGPYRKRNNGQEIALEGDRVRCKCEVNPTMVSAAGYDWLPQVDDQIEGLGQYMCYDQQFQLKD
KNGTPMTEIYYTAKLPSGETRHGITDELGMTERYETESPQKIAIHLGHLPTESSEG

>EDT02445.1 conserved hypothetical protein [Burkholderia ambifaria IOP40-10]
MMRRIAVVGDELETGGHILAYAGPTFTFGDAGHQVALIGGLAFCAACESTGQIAKTGGPKRIEFMGETAA
DGDIVRCRCSTPPRIVAVLSGNSWCDDLAEAASIVSSGMNREGNVKTVAACVYDECVRATGNGASPDYPY
IIETADGRVHSGRLDSTGYLPRIHTSGKDEYTIYWGDEALARSNGDV

>WP_010089497.1 PAAR domain-containing protein [Burkholderia ubonensis]
MLRKIAVIGDALSSGGKVLPRGGPPITMNGHQVALIGGPAFCAACKATGVIAKSGGPYRMSMSGEAALDQ
DIVICGCPKPPKIVATLGGDMWCDDMVEGHGKVVSSLTATGGVASVKKGAYDEQVKATEHQVEGLPYYIE
TADGRVHFGRLDANGTLPRVYTGDDPGAYTVHWGDDAIAKHHGE

>YP_002980245.1 hypothetical protein Rpic12D_0266 [Ralstonia pickettii 12D]
MEYMRPGLRHGDLTTTGGVITATGRMRFHGKEVAAEGDLATCPACKSMGYLVNDAYPAFGLPSGRQLAIQ
GAWIFCKCANPPRAIASTDKFRVAVNRAGSIAQGHAGVLPLSSVPSGAPDYVQQRESVHDRIHPDEEDIV
EQYYELVDADTGQPVPGYRYDLLTNGKRSSQDAALIDGRSVIVRGGLSIGIVLWLDKSREAQA

>WP_001246631.1 PAAR domain-containing protein [Salmonella enterica]
MRNVARKGDPTSTGGMIQEGDSSWLSEGYPTTYIGMIATCPACKVGQGPIVAVGPRSIIGPGGPVALQGD
YVACGCPSMSNVILPAQGTTVGDNMGPRPKTASTPVEPPASTLADSQPASALADSVTTPLVLKPLPLVDL
LETRIGVFFDGTQNNMHNSKLREQCERASDAVCSSIEKLIGTGTSYDNGLTNVARLHNAYTGKAIYIEGI
GTQSGLADDTKGLALGIGGTGVIMKAQMGLDQLTAHVQSLPPGSVGFSRGAAAARHFINKLLALNLGRPL
RVGFVGLFDTVAAIGSAADGLDTSDDNNLGVSLYLAPGCADQVVQLTAHHEYRVNFALNSISSTHREIPL
YGAHSDIGGGYLAGEERIPIARPYEVTMMVGDQEALKAFKSEASKRYYEAQKVYQAYLATPSQLKDELHQ
YSIPTPSGGRTGYIANTVMTRYVKPELQLLAGHLMRQLAAESGVPILELTETIPDELAAIFTAYQAAATT
GGLPTLTPEQEHLIMTQYAHCSDSWVTSAGIFVNAPAPSRIRRVYQQQQGK

>WP_004869448.1 PAAR domain-containing protein [Acinetobacter gerneri]
MHAYITVGCATTGGGKVVTGQNTFLIDGRAIACLGDQATCPTHKRIARIVSGCDPHMIINNKAAALANAL
LDCGCHCIPNQNLVVGDNGGGFNIAAGSTDETVFYFNDPNINSLVAEKEDLLNGFYYNVDTGFFEGEITK
GKGSIQDVYTCTSKKSAEKFEGIKKVPISNHNKFIFEASIIYGESSAFRSAKNDELKFEMFSIASVFQKN
KEAYGGTSDQAKNFRSTSPEARNNTKMQFAIAAQINVLNKGKDYSNGADMWDGAEQAMFPATDKRRSTGR
FELHMNTMGWTISDEHYAKWKNNVGSSFVAPQHRPAPDNYGGYKNKGKMRLKSTAVYNRTIFWNSK

>WP_004090690.1 MULTISPECIES: PAAR domain-containing protein [Hafnia]
MRPIICQNDKTSTGGKVLQGSPTMKINGKPVALVGMQATCNACKKGIGTLVSAGPCLGKVDGVYVILAGD
YVACGCPPFSNVVIPGQHIGTIE

>ADP16313.1 PAAR motif family protein 1 [Achromobacter xylosoxidans A8]
MSERSIIRKGDRTSHGGTVAEGHPTSMLLGREIALVGHKVTCPKCKGAFPILADPGRNHSFMGQDTAVEG
MRTACGAVLIASQMVARIGFAQGLSDPAPIATAQSDTLCQECLEAAAR

>CBJ38911.1 protein of unknown function [Ralstonia solanacearum CMR15]
MVLRACAVVGDRTTTGGTILTGGAGQFMVISGKPAALWGDIASCPKCKSTGRIVGETFPIQTVNGQPVAR
TGDLVLCQCPTRPKILATGLANMVDDEVSGTGVGTVGEVRHLHDDRAMFDRHFQLLDDASQQPLACRRYR
LNWPGGSVEGVTNASGYTQRVQLLNPEEISLEILPEGD

>CAQ70609.1 Conserved hypothetical protein [Cupriavidus taiwanensis LMG 19424]
MISGLICVGDRTTHGGTVITGDATSIIGNRAMARAGDMTICPKCKGAFPILAGDGIITAPNGVPYARHMD
RTACGARLLASQDSTLASDMETPAVADFEPAGIAAVTGSGLCLDCLMKAAATGSATVVRG

>EPR99073.1 PAAR repeat-containing protein [Ralstonia solanacearum SD54]
MSIIGFIVLGDRTSHGGVVISGDPTWTIDGQPIARVGDKVSCPRCKRVSTIVSSRFPTVTDFGRPVAYDQ
DMTDCGAVIYSRHNNHAGWGEKGSDDGAATAPIEDYVPKQATRFQEHFILRNNETGEPLAGVPYTIKTGD
GKAFEGETDAQGRTDVVWTDSPLPVEVVAHPKPADDTDPYHYAELSYEGL

>CAE16971.1 unnamed protein product [Photorhabdus laumondii subsp. laumondii TTO1]
MSRPIILVGDSTSHGGKVLAGDGSFDVLGKKAARVGDAVSCPKYGGNQTIVEGTPRIISSNGQICTGGNE
NLLWRDIDCFAKPISSIGWR

>sp|Q2T2C0|Q2T2C0_BURTA Gp29
MGFAFIREGDTTSHGGRVLACSPENKSDGIPLALLGDKVSCPKCGGIYPIVGVKNLGVTFDGRPVASEGD
TTACGATLIASQNNTTAEPTSGPGGAVGRGKSVVSDTNAQTPHRGRFQVLDDVTRQPVAGHPYTIKSSDG
RTVQGKTDANGFTEWLEGDEGSSLMFSHPGRESAE

>ELS27317.1 Colicin-E3 [Pseudomonas furukawaii]
MAVGYFIRKGDRTTCGGVVLDGHPSFRMHGIPVAREGDPVTCGKDGQRYVIAGGIQHFMAKGRVAGTLDS
FSTCPCNARLIHSLPSATYKSAPSPGAASTPFPAVPAGHARQSLSRPPERASLAENVSAGNPAGVLSPKG
CVFAKCVKLPNSVIDYNTTSGSFPVDDVSDYGNLVLLGGRELDDSGNVRLQKISGNPPAGFGSLAVRGLA
PSGAVESCGGLCDAASAGGAVAGGGRVVVGAGGRAVGSGILTGGVVGGALLGVVAMLWPSGLGDSALYTE
EQLRAMKQGRTRVRIRVEQQSDGSLKGYGYNTQLRSDWEMIPVVQFTPIGSQMVADFGGGVELIWTPAAT
PSDTLGIPALDAAPQAPQITIYPPAEQSDRLIVNPIYPPEYRDFILVFPAGSGIAPLYIVMNARHDPGVV
TGTGEDVFGIWLAGASEGLGAPIPKNVANELRGRSFNSFDAFRRAFWKAVSNDPVLTAQFIPQNTTRMTV
GKAPRVRRKDSVGGRRSFELHHLDNVSKGGGVYDVDNLRINTPRNHIDLHRGGK

>EPF24115.1 hypothetical protein F869_29614 [Klebsiella pneumoniae subsp. pneumoniae B5055]
MALEGYFLFQGDRTVCGGKIITGAEDTEFFGRSQARESDKVTCGKHPGIYRICGGMGDMYEVGGVNRQLA
GSIESYSSCPCRAKFIPQDLDNTYEYNCNAGLAAEREREASRKKLNEAKAKGPQPMPLPALIYATQRAMD
DYGAKDMHHGDLSEEALKERFGLTDVSAKVNPYTLTLVPPAPASSYGVFYPGSLTGSTPVVVSREESVRL
MFDEFRGLAKVFSFHGPYKNIITEMINHMQGNSGTPYSSPLLDRALKEQILNDHSSDSSLLGIKRALDDA
VSYEYGFLPLGKKDDLFDGKGNFKEVNKAVLPKFDRQIDKTNGLVITVHDTWSTHITLESLEVTGDSYRA
KVHYRVQDHFGLDDADILNPVFHQGRIFRIWFVLQRYVKYGYRPFITEINATVEISGRRGE

>BAL96957.1 hypothetical protein RGE_36180 [Rubrivivax gelatinosus IL144]
MTRPFIVLGDKTSHGGTVINADLGSVVHGKAMARVGDRVVCPRCKDVFAIRSGAPDVLDAAGRGYARHLD
TTDCGARLLSNQATTTWADESSRGDAAGHAEALAVASELAAPTDSGICLDCLRKAAHFGSAIVIRD

>EKF78780.1 Hypothetical protein B819_25337 [Klebsiella pneumoniae subsp. pneumoniae KpQ3]
MAKGFFLYHLDKTTCGGRILSGAPDDTYHIGGIERQQVRVGDPVTCGKHEGRFRVCGGMGDTYDVGGSLK
EWAGSLDSYSSCPCRARFVPTVFSHSYDRDCNAGRVAERAETAKKKNQQPEPEQRAQAAKKKREITLTIG
VFFDGTGNNANNSGDRQAACSGEHFGMNDADAVTAYSQCVRLKHGYSGTAAGSYIGYYSNVHWLYILYRQ
DIRPDSGAGQHAIYVEGIGTEDGAGDNTYGMGTGRGDTGVVRKTDKAVAALTVGIQEYLLQHASDGSCTI
KEIQFDIFGFSRGAGAARHFANRVFSQDRDIITAIRAGLNGIEFSGAPGGKTRFLGIFDTVAAIGTPVNG
FNPHSADTGDVNLALRPGVAEKVFHITAQHECRFNFALNSVKPAWPELALPGAHSDIGGGYNPNENEAYF
LTRPEFETVPFSIPDTETRIYRQTCAKLKTMDGYPAIALLLNAVEVSVDTWHDDRMPADRYGTLQKRSGA
ALVINRPTFNDWSKVVLRVMLDAAQDAGAVFEPIRDTNAHLKLRQELNGLCEKAIAMGRAIRSGKSAPGF
TTPELRMLAEKYIHCSANWNSVIRDSRGIISGAVKPAKLVTFTNRPDDRWQRTVYDMDGNKIWK

>EIM18225.1 hypothetical protein PchlO6_4168 [Pseudomonas chlororaphis O6]
MGRKMIGLGAPTSTGGRVLEGNVGIDIDGSVSTASVGHIASCSACSKGKGPIVAVGPRTITLPAGLVALE
GDYVACGCPPLVNTLISAQSSVYGGAEHNSAGFMAIAGVLKKPRLIRRISLSYGSERIPLDAVSRFYVDL
NIHVETSGYAAGEIVTVDLSGDIERTLSAVVGEDGVAVISEAFAGERIDMEGEM

>YP_007640445.1 hypothetical protein PCNPT3_08345 [Psychromonas sp. CNPT3]
MTTNFIRKGDKTTTGGVVLEGSSGMSILGSGSTTVGMIASCPVCKIGKGAIVAVQTSNIIINGAQSALDG
DIVSCGCPYGSNKVIASNNAVSLSFDAPTMTPNNSATSITQKINAMYGDVAKTF

>WP_019812245.1 PAAR domain-containing protein [Osedax symbiont Rs1]
MTYIIRQGDPTTTGGSVTQGHSLLEVLGKPATLEGMIATCPACKKGSGPIKPVSKRSLDIEGVVVIIHGD
IVQCGCPPGANKVVATQFEATARA

>sp|Q2C8S5|Q2C8S5_9GAMM Hypothetical protein
MSNDVITVGSKTTTGGSVISGHGGVIINGQKVALVGDIATCPCGSKSCSGQGPIIAQSPRAANVSGTNLA
RVGDFVDTGCGSCFLEASSHQVSLSTSTATNLNMGSGVNIGNGVNIN

>YP_582786.1 hypothetical protein Rmet_0631 [Cupriavidus metallidurans CH34]
MPDFVRLGDSTDHGGKVITASSTMNYDGRPLARKGDRVSCPKHPNVLPNLIIDGDESMKDESGRPLARHG
YRATCGCKLISSLI

>CAJ94301.1 Hypothetical protein H16_A3226 [Cupriavidus necator H16]
MPDIRYALKNGDPTSTGGQLMAHTNHMIHHGVSVGVEGDIATCPACKSSGSVVNDCYPAFDLFGKQILVS
GARVNCQCADKPFVFPTQNDFTIEVSRSGYDQTQTSSNAIHGGASEDRASVLAYDERFVIRDASSQEPVP
SIAYAIRRGNGEIEHGTTDADGHTHLLSSVTQSEDVAIYVEG

>WP_016541449.1 PAAR domain-containing protein [Acinetobacter gyllenbergii]
MALAIIVQGCKTDHGGVVIQGHPSISINGIGMAGKGYMVACPKCKGVFPITQGENSFILPDGRAVALANM
KTACGASLLPSQYLVIVDPSSPFSSYLIGNPNDEDAETVAAPEHQNYSGRFQIVDQKTGEPIAHRRVRVT
TEDGTSTIYASDENGFTDWIYTPSEAKIYLDLVGELNYG

>YP_002908274.1 PAAR repeat-containing protein [Burkholderia glumae BGR1]
MNSPIRKDDELEHGGRVTGGSSTMEFMGRPLARKSDAAHCDLHGETVSDEGDESFPDQDGKPVAMHLHRC
ACGCRLISSLQNVHIG

>CAJ95303.1 Hypothetical protein H16_B0506 [Cupriavidus necator H16]
MPDIRYALRNGDKTSSGGILFATGRSIFHHDLIVGVEGDHATCPACKVGGPVMNDCYPAVDVDGKQMLVT
GARVNCKCPTHPVVIHSRMDFIIEVNRGGRNAPPPPSSASLASSNLTSPATGDYDEQVRVRAGNTPLEGY
PYFIATPDGRAFSGCIDESRKLPRIYTKNLNEYAIYWGDDALAKQIEV

>ADJ63332.1 conserved hypothetical protein [Herbaspirillum seropedicae SmR1]
MFWRAFIREGDTVTPGGGLVQPRAQSPLVRYSGKLACFEGDPVYCNSCKSWGITQCIQPFRPHRGPDGRE
VNLDGDLCLCKCPKPPKLKALHSDVRMGFEDEHRHAPTSRQDTQRNYLSPAPLYDQRFAVRHARSGKPMA
NVKYRITLADGKTCIGLTDEHGLTETVSSDTAQKVKIEVPFYDDNPHPTNACVESDACRC

>NP_943599.1 hypothetical protein pJM1_p53 (plasmid) [Vibrio anguillarum 775]
MSAQAEGRGLIHKGDKTTTGGVVTSGVGNVMFLGEGVTQIKMIATCPACKKGQGEIIPLEAIAVIVENMQ
VALHGDIVACDCPFGSNTLIASAGAMKFSQSNGQVHGFKPHASPQDMDATYQSVANSMGGHYSSASSSLS
TGQQAYDFTQKEWNKDLQKQAKEYQWDTSQQENVSIAVLTIGEANEYLDLLIKDTHGQLSTGKDYTGVGM
GLKGAYEVAKELGGWGATAKAVNINGVMNIVVENYKPRYLDLGIRWQEATPQMLKIGHALNTVQGNISFL
RGNIFVEIVFSGAVNAVDYMLHDEKTLGEVVGQFTADISKGVVAGVLAQGFTLGLKIGVAWAFTPPTAAV
LAVFAISAFGIGLIVSAIDEKYRYTEPMKQEVERLIDEN

>EJN30506.1 hypothetical protein PMI37_02882 [Pseudomonas sp. GM80]
MSSGRKLTSKGGPTSTGGVVLEGNENLNIEGKIIASIGQLVSCPVCGPGKGPIVAVGERTLILPAGPAAL
VDDYVACGCPPMSNKLLP

>WP_001202999.1 MULTISPECIES: PAAR domain-containing protein [Enterobacteriaceae]
MRAVIVKSSPTSTGGKVLLGIDIVTNDGNPVALIGMQASCPACKKGIGDIVAKGPHQQFINGIAIALEED
VVACGCPEGSNIVLPLTKLTQIK

>WP_016391060.1 PAAR domain-containing protein [Pseudomonas plecoglossicida]
MSGAIRLGDSHSGGGKMIEASGFPVDGRPQCLVGDHGQCPTHNGNFPLVSGGNGSAIMNGRPLIFEPAQL
ACGCSVHSSCTGQYDKW

>WP_020203421.1 hypothetical protein [Cupriavidus sp. WS]
MMDMRRALRNGDRTSSNGTLIGTGAMTHHGVRLGVEGDIATCPACQGSGVVTNDCQPSFSVMGTQVLVEG
ARVNCKCADKPVVIASQDDFTIEVNRGGIRPPAGSAAAPVAASNKLTEGAPRETAADDPALICQNMSNAE
FYSTMNRLRDKAVRLLGDRLAELERWNTADQDKVRLWFGNAREDTRERLRGGMARMRQIMRGLTDRNYER
YTVAGLARVGCVPRAREDELPPTASVCKPDGTYMIFIGDIFCRTDAEANSIHGVPFNKESKLTILIHEIS
HFPLAMDSRDTWSSIRISMEKAVARDEFCINNADNISYYVANIPNWTGNVPVWRP

>WP_019520042.1 PAAR domain-containing protein [Moraxella boevrei]
MPLTRYYILENDTTTAGGVVQTTTNPIISNVSGKKQSCIGDDVWCPACQSMGQIIPTGPRLSFSLGEAMP
ALNDDLCLCKCNPPPKLINSQTNFKEIIDDNRLAQYQQAREQYRQSFAGFGIEEIPTYTLLVLVDDFSNP
LKNCFYSIKFDDGEILFGHTDDDGRTQEFLANKTISNIRYQINQGLSDE

>EIZ04910.1 hypothetical protein MW7_0596 [Burkholderiaceae bacterium PBA]
MTTYRHLLRSGDSTSTNGILIASGDLIRGDVRVAVEGDYATCPACDGGGVVFNTCTPTFRQRGRRVLVHG
AYVNCRCEAKPIVLASRGSLGIEVQIPEIEIPYGQHPSDMELMAAMQALCVEARRVREWRTAGYPGAAGN
DALDRRLDADLGAACRSARDGLMRIKAVTLEIGEQT

>WP_005188394.1 PAAR domain-containing protein [Acinetobacter sp. ANC 4105]
MKALITKGCMTDHGGIIQEVDNTFLVEGIPVHLEGMKHFCPKCKSMVSAQSSGCGFLMSSNRTIIMAGDK
ATCGATYMPNQSLAVREAGTGSGAGSSASAAAVSNFINSESAKLFDEQIVAQFSFAEGMPYFIETEEGEI
VKGIIGADGKLPRVATREQGAYSLYLGEEALERSST

>EKS71046.1 hypothetical protein BURK_014048 [Burkholderia sp. SJ98]
MMRRFAVVGDKLSNNGEICDYKGPFFTLSGHQAALINGAAYCPVCKTTGYIAKEGGRRRMTLGASEIALE
NDVVICDCPDHPRIFARLAGEAWYEDLVESLGAIRHCATGSDNIAAAPLASVFDEAYVLRSKMNGKPLSN
VAYRLIGESGTLIEGVTDAAGRTQRIRTNAAERVTVAVEDVK

>WP_009614841.1 DUF2235 domain-containing protein [Pseudomonas sp. M1]
MGRRMNIHGKGVGLADDITSTGAKCLAGQTTFTNHDRAVLRVGDMTTPCPRCGVPGIIQQGDLTTEHLGM
LVAVDGCTVACGCPPGSHYLIAPLDGGSGAAVSGVMGLGAALAVPLAGTKPAGPGNEQGETLAEEEEEEE
ELTGIVLRLGLFFDGTGNNQSNSEAAAECRAINVGLSQEAAEDIRQHCAAYGFDGSGATPDNSYGNDVSN
VARLYDLYPDQADEHLPPESDMAHLKVYLEGVGTSAGQQDSPFSQGTGRGSTGVLARVKQMPALALEQLR
RLRQANPDLKIRRIEIDLFGFSRGAAAARHCANDLLKGADSLLAKAIPPGTEGLAESFAWRHRTDFSLGF
IGLFDTVAAVVAPWRGDFSPHDGRNADLELGLAPGCARQVVQLVAANEYRHNFSLTRTDHDIRLPGAHSD
IGGGYLPLATEKVFLSPPESNQVSLGTANEWTQAYLRTRQTLERRLPAWQPYAQRIGIETWEVRLPFNKK
HDHYPEKRVYAAVRSERQVRGELSRVYLRIMRELAVRAGVAFDPIDPDDNRTALPMELQAIAAKLQAYAL
GESLPGLSEEEVALLQRRYIHLSAHWNAAKGKHESELEVMFINRPAKGGKRAEYPNE

>WP_005032971.1 PAAR domain-containing protein [Holophaga foetida]
MRGIIRLGDSTSHGGKVISASSRMTILGVPVALLGDTCTCPIRGHNNCTIVEGVSTQLVDGIPVAFEGCK
TSCGATLISSMGGVGLV

>YP_003807748.1 PaaR repeat-containing protein [Desulfarculus baarsii DSM 2075]
MSSQARLGDISSHGGVIITGASRTLDNGMPVARMGDLHVCPIPGHGVTPIVTGSFDTITEGLPNARIGDI
TACGAIIVTGSPNTIDN

>WP_017130416.1 PAAR domain-containing protein [Pseudomonas agarici]
MTHPVCLGDSLNNGGNVIQCQLAATHRINGRPIAVVGDQACCELHQGTFAFVEGHPKRRMNNKKVVMEGH
RLACGCHALAGSGKQIRVE

>ACD14457.1 PAAR repeat-containing protein [Paraburkholderia phytofirmans PsJN]
MRSLRVFFIVRTVRVPRYLIDAFVEDFSPIHFRPHRRSRTKAAIEFHSADIILKYSPASHSHGGHVTSGA
SNSKTGGQPIARLGDAAMCEIHGITSISKVSGKVMLDGKEAACDGDELACGGRLIASQVDTGSR

>WP_018701393.1 PAAR domain-containing protein [Amorphus coralli]
MPLIVRLGDGSDHGGVVSSGAAAWDCEGEPIARVGDILECPLHGPQPIVEGSSRWTCEGAPIARHGDHAA
CGAALISGAVKWECE

>WP_009238082.1 MULTISPECIES: PAAR domain-containing protein [Ralstonia]
MLSRSIIVVGDVNSSNGPVISGSATDTIDGKPIARKCDLVDCPARYPDGRLHGINPIVEGDDSMIVNGQP
VALHGHRCRCGCALIGTTTGYVDG

>sp|Q48EH5|Q48EH5_PSE14 Gp28
MSYPVCLGDATSSGGRVVSCQLAGTHTINGKPPAVLGDKATCPLHSGEFAFIEGHPTRKLNGIPVVLHGH
RLACGCQGVASQAMNVRVV

>WP_006749240.1 PAAR domain-containing protein [Burkholderia ambifaria]
MGQKRYIIEGDGHSHGGRVVSGAPNSRINGRAIARLHDPAICEIHGLTFIATVAGHARFDGQVAACDGDL
LACGARLIASQDQTGG

>EKD26199.1 hypothetical protein ACD_79C01310G0007 [uncultured bacterium]
MGEHLVIVVGDTTSHGGMVVSGNDILEVEGKAAACVGDAVHCPHHGETKIIEGFSGFVIESYNIAYDGCK
TSCGAVLIAGKQSIFFIDIG

>sp|Q13R85|Q13R85_BURXL Hypothetical protein
MTRQIIVTGDTLAPFGGEVIEGSEMDNIDGRKIARKSDRVYCAEHGVNPIAEGDDSTLVDDRPVALEGHR
ASCGCTLVSRQQTLSVA

>sp|Q7NW66|Q7NW66_CHRVO Hypothetical protein
MVISAAMKPVIRLGDPTSHGGKVVSASSTTTMFGKAVALVGDSVTCPQQGHTNCVIVEGDPTWTVGGKGV
ALDGHAVSCGAKLISTLGSVMRSYEGSGAAIVGAAASTSAAIQLAESKDEDLEYFFVAQRDDGSPAKLAY
RIDSGDEKLHEGELCGEGKTSAFPMNKAGEPTFWIPMV

>WP_009464982.1 PAAR domain-containing protein [Ahrensia sp. R2A130]
MPAAIRLGDTSSHGGEVVTAAVKYSIFRKRIARKTDILRCPIHGDQPIIEGSAKYNFEGQGVARHGDQAA
CGATLVASQSKYNFE

>YP_003039338.1 conserved hypothetical protein [Photorhabdus asymbiotica]
MVKQWRTLMSKAVILLGDTTDHSGKVITAIDQYTYNGISIAGKGDQVECPQCKGVFPIIEGADSLQYQGK
SIALEGMQTACGARLIARQHKLTFVS

>WP_004971651.1 MULTISPECIES: PAAR domain-containing protein [Acinetobacter]
MTRPFGIQGSTTSHGGIVIATQYSITQMGIAFLRAGDGFSCPKCKMWSTLIKSQDHVILDGKAVAYVGDH
FTCGATLIPKQAHVVGTHPKTVSFSQQQKNKQYSLTQSFLGNRIRLEEHGLQFQLINKKFNLPISGCFYL
LTTNDGQEYSGFTDHDGFTETLRTGIKSEQVSLHIFDFSQPMNEWV

>ADQ84398.1 PaaR repeat-containing protein [Methylovorus sp. MP688]
MGDTVMSRRFIVVGDPTDHDGKVISGSPTHTISGKPVARLGDKVDCPKKYPDGSPHGVNAIVEGEPNCLI
DGVPAALEGHKSECGCRLLATVSAFYGGEGGTLDSKIMNVKKEKISSSTLKANRLNEDKESLKDPNVKAF
LDAISEAEGGDYYFKYGAIKGKVNDKWRFTDDSTHPGAGFDGKTTAAGRYQINYATWEDMGGRVGLSNFS
PETQDVIAVEILRSIKVIDSIKKGDLDTALSAASKRWSALPQGKNLPGRFKGQPYMSYENFSEIFNQRVD
FYKKNNTRE

>EDT44218.1 conserved hypothetical protein [Burkholderia ambifaria MEX-5]
MQRANLHGRAQIVVGDTTSHGGKVISGSPSSTWSQAQVPIARKGDQVTCPLCAPHLFEISEGLVGYEDFG
QPMALEGHKTTCGAILIAQPAPGD

>EIG41115.1 hypothetical protein ESTG_05065 [Escherichia coli B799]
MPGVIRVGDTTSGGGKVLQGSSGVKFQGKEVSCLGDKVSCPAHGMTIIAEGDEGSKINGKPVALHGHVCG
CGCSLITSLPGAGKR

>YP_003907488.1 PAAR repeat-containing protein [Burkholderia sp. CCGE1003]
MMNLIRIDDDTDHGGKVLTGSATMRFDGRFVARRGDRVSCPGHPDVSPNVIEEGDASMTDDGVPIARHGH
RATCGCRLISSLT

>WP_010811517.1 MULTISPECIES: PAAR domain-containing protein [Cupriavidus]
MADSIVVVGDGHTHGGVVLAGSPNRKINGRPIARQGDAVSCPLHGISRISQVRGLYKVDGVPGAVSGDMT
DCGAVLIGSVSARVGS

>WP_017382243.1 MULTISPECIES: PAAR domain-containing protein [Enterobacter cloacae complex]
MTTKLAVLGDRTSNGKIITATANYFSDGKQVAQNNDKAICTVCKGTFPILATAVGIVSNGIVLVQDQDRV
LCLCSGHKVIAGSNFFTG

>WP_008329173.1 PAAR domain-containing protein [Herbaspirillum sp. GW103]
MARAIIRQGDPTSHGGIVQEGFSNFTLFGKPMAGVGHRGYCPQCRSVFSIVEGAEQFRYLGRQVAVEGMM
TSCGAVLQATQRQVTADEFTATAQPAQTRYGDRYLLRDQHGNPIAHAEYALSIAGGAPQFGLTDAHGRTH
MTATAAQRWEVDIYLEG

>WP_005126777.1 MULTISPECIES: PAAR domain-containing protein [Citrobacter]
MVRALACLGDKTSYGEIITASASWYEGDRAIAQTGDRAICRKCNGHFPIFASAVDWMENGKAYVATGDRV
LCGCPNHYVFGTATQYTNSGAGTLTTRDSSQLSIMMQNSQDVSSRNCIRFQCADDDGRLMVDCRYVLILP
DGHTETGNTDSHGMTEWHYAESAENINLHILMD

>sp|Q8XUH1|Q8XUH1_RALSO Hypothetical protein
MGAMRGIIRVGDATSHGGRVESGAPASTVMGRAVARKGDRCSCPVQGHQDCTIAEGDAAFIVAGQPAAFD
GHTTTCGAVLISSAPASGKS

>WP_018717236.1 MULTISPECIES: PAAR domain-containing protein [Arhodomonas]
MRPVILMGDRTSHGGIVLEGADSTFVRERRVARVGDRVSCPRDGHTPSVIVTGDPTALVDGRPLAREGDK
CACGATLIASVADTGTL

>WP_018719246.1 PAAR domain-containing protein [Arhodomonas aquaeolei]
MKGVIVVGDTTSHGGRVITGRSQYRIDGKPVACVGDKVTCPIKGHGTTTIIEGHPTMTVGGRRVALHGHK
TACGASLISSHGGYHSHE

>YP_002981632.1 PAAR repeat-containing protein [Ralstonia pickettii 12D]
MSAQIITVGDVGDHGAVVITGSPTSKIRGRAIARLGDLVKCPGHYPDGRPHGINRIVRVSGTAKVGGSIM
ARAGDGTECGCTLIGSQPARA

>WP_003449236.1 PAAR domain-containing protein [Pseudomonas furukawaii]
MKPLVRVGDPLVPFGGEVLEGHFLAFGKPVAFVGARARCDKHGMTQIVQGASLSTVQGSAVALDGHPCAC
GCRVMSTLPGSSMSVAP

>WP_004241474.1 PAAR domain-containing protein [Morganella morganii]
MAGKQVICLGDTTDHGGVVISALDNYTVNGRPVATEGDSVSCPKCKGVFQIASGSSLMTFQGNKIALEGL
KTTCGATLIASQSLMVSE

>ABF11663.1 conserved hypothetical protein with PAAR motif (plasmid) [Cupriavidus metallidurans CH34]
MTSIAFVGDATTHGGVILTGSDTMIVMGRKAARVGDLVSCPLPGHGINPIIEGSDMLTDNGKAIALHGHR
TACGCTLIALSTDATIRK

>YP_005955310.1 hypothetical protein KPN2242_14275 [Klebsiella pneumoniae KCTC 2242]
MKKTICVGDKTSHGGSVLTGSSQIIIDGKSVARKSDLVSCPTHGVNSISEGDEKHCDNGLAVALEGHRCS
CGAILISAGSRVLKE

>sp|Q6B396|Q6B396_9PROT Hypothetical protein
MSQGFVLLGDKTTRGGEVISASSTMIVHGKRVALVGDEVRCPLPGHGVNRIVEGCPDWSEDGRAMVINGC
RSECGCQLISSAPDCGVG

>WP_017877796.1 PAAR domain-containing protein [Janthinobacterium sp. CG3]
MSLHIITVGDDTDHGGKVIGGSPNHSIAGRAIARVGDLVDCPQRYPGGRPHGVNPILDGHATYSVDGKAV
AVDGSATSCGCKLIGSVTATVD

>YP_003008521.1 paar repeat-containing protein [Aggregatibacter aphrophilus NJ8700]
MSRKIILVGDRTSHGGVVLQGSHSMVIGGKNVALIGDMVSCPQCKGNYPIAEGSSRMRENGRGVALEGMK
TACGAELIASQSSVSADE

>EGH13073.1 hypothetical protein PSYMP_23199 [Pseudomonas amygdali pv. morsprunorum str. M302280]
MKLLAIVQGDTTDHGGYVINGDQTKRINGFPAAHRGCDVTCPLHGASKIIGEESNFHIEGYVIALEGDLT
SCGARLISRQQNFFRVERRSSATVSAPGTSVSSGEGAASELVADAVVQPVDSAIGQQESKACDERFRLFN
DKRSSLGHLGYVVVQDQRCTAVSTLDVQGYSRSHKSTAVTALQLATHAPRPVME

>WP_019303436.1 PAAR domain-containing protein [Xanthomonas oryzae]
MSRAFIVEGDAHSHGGHVLAGSEHAGIDGQAFACEGHPATCPLHGRTHIAEASSQLHIHGCRAALDGDKL
ACGATLIAGRQGRAKHR

>EKZ99508.1 hypothetical protein D769_09829 [Cupriavidus sp. HMR-1]
MKNLACENDDTTHGGKILTGSDRIKVKGRRAARVGDIVSCPIHGDNPITSGSARMTDAGVPLARDGDQTE
CGSVLIATSEGATVR

>ENV49841.1 hypothetical protein F953_02629 [Acinetobacter junii CIP 107470]
MATPYIVIGCPTTGGGQVITGDASFLIEGIPIACVGDKATCPKHQTVATIIAGDPTMQVMGKAAARANDP
LSCGCKLLPKQNLVVRDLGSGVTQSEEKSCKSENKFLSPIQFDEQIHLVINEELELYNLIGYKIKVGNHY
KEGKLDQVGKTERFSTSQAEPITELEFFLKEKVVYFHELNEEE

>CCP10431.1 hypothetical protein SMSKK35_0644 [Stenotrophomonas maltophilia SKK35]
MSRMLIVVGDALQTGGSVLTGSPHTDIEGRAVARVGDRVMCARHGPGSIVTGDSTLVIDGQPVARDGDKA
SCGCALMAGKQQRAHVAAGGGGGGGQATLGALAKVAGIVAPLLKTMPLQTPPFAPPGTPAPEEPVAPQCW
VDDHDTRIDRDVDGRYYEAYDVNGDKHDYAFPVSYRIEIPLHAQGEVVVSIKVQPMPQAGVTAAEVTAAR
ARMEQGIDQFWNGRFTLDIHDPQCGTRSFPLRYEVRWVQGGSDYKLIIHRSYDREQVEFPDIDVSVSTTP
WTFAHEFAHTLGVPDEYSYNDPDEETVRYLQPDGTLDPEVLVAVPDSRALSDPAATIMNSVDCAVTLPRH
AWNIAREIRELLSRQIGREITCTVK

>WP_008217010.1 PAAR domain-containing protein, partial [Rhodanobacter sp. 115]
MSKPFIVIGDKTSHGGTVVGGASTATTHGKQVARVNDKVTCPKCGSTTIATGDNSMIVMGQPVARHGDKT
ACGATLIAGQSVTTT

>ACX87593.1 PAAR repeat-containing protein [Pectobacterium parmentieri WPP163]
MSKPLIVLGDKTDHGGVVTTACSGFKNQGAMVACAGDTVVCPQHGTTVIVGHAQGFSINGKGVAREGDKT
SCGASLIASRHSVTHAG

>WP_000838537.1 PAAR domain-containing protein [Escherichia coli]
MKSLITLGDKTSHGGIVISASADFLHEGQPVACDGDQVICPIEGHGTTNIIASGQGFSVNGKQAAHDGDK
TTCGATLIASHFIVRHN

>ADN60627.1 hypothetical protein BC1003_4696 [Burkholderia sp. CCGE1003]
MATMLAIKGNRTTTGGQVLEGDENFSDENGALAKDGGLASCGRCGHPGPMLGTAQGWGLTGATAAVKDND
IVACQCPRGVNRVIARSEYYDG

>WP_007743401.1 MULTISPECIES: PAAR domain-containing protein [Burkholderiaceae]
MTTSRLVAKGDTTTTKGRVMGGSSTWYADNGQAFALYHDRATCGNCKGLFPILGSARDWMENGKPMVKHM
DRVLCPCGKNHVLASGASSLLHTSGADATTTSNVSFTAPTNSTTCDEQVHAVARMALDFYSYFIETADGR
AFSGRVAEGGDLPRVATNTGADYHIYWGDEALAREQGIE

>sp|Q8XRR6|Q8XRR6_RALSO Hypothetical protein
MTRPFILLGDKTDHGGVVITASGNTTTGGKGIACVGDKVTCPQSGHGGTTVIVTGDPNVVIDGRQAARHG
DKTACGATLLASQGTTGSI

>WP_007578499.1 PAAR domain-containing protein [Paraburkholderia hospita]
MTGIVRKGDRLSSGGEVLSGASTCQFMRKSVARAGDPVFCPTHGNNRIAQATARARIYGKSIARHGDLCE
CGCYLISSLPGSGRR

>WP_006662454.1 PAAR domain-containing protein [Providencia alcalifaciens]
MKGIIRLGDRTSSDGRVLSASSRIHIHGKGVARVGDTASCPKHGTNQIAEGSDKINDQGQAIAFHGHRLS
CGCLLITSLPNISIG

>EIG47530.1 hypothetical protein ESTG_01639 [Escherichia coli B799]
MLQIIRKGDKTTHGGSVLTASETMKFGGIGVARKGDKVSCPIPGHGPTTIIEGNPDYLDHGIPVAFHGHK
CACGCTLISSFAAAKVA

>WP_017845396.1 S-type pyocin domain-containing protein [Pseudomonas veronii]
MKRYNITTGATTTAGGEVISGLERTSFNGQMIAREGDRVACPACGTEGVIALVGPHLHEDWGGKQAALEG
DLCLCKCDPPPELIACQRFKCQVFETQPQRAAFTWTGPNTPNPPVSNLSTPGVMNRAADACVFAKSCVSV
PVGSTAAGTSPEHATNFGTTAVMASTGTAGAVGRVAGTLGSDLGAWAIRGLVGASSALNVVLLAFWPRDM
GDSTLYTPEQLAGMRSASTRVRFQFRQDESGELRVYGIHTKPESGADRVSVAQASWNADKSAMVAVLDGI
SITWTPNNGPVVSTPSPYPGTPERLDNLFVHPVAVGQESAISHYPGRDAEDITWQDTIITFPADSGMSPL
YLVFAKPMVGPLEVGRAADLMSRSRKDGLDIDHIPAQKVLEATLLQLDAKMPRQQVLDYLKNAPGIAIPT
HVHQKHSETYGGRSTRAKQAKDVADLRAAVNSNVDAIKSGLLDEGYPEAEIEAAREQLHQLNQKQGWY

>WP_006464337.1 PAAR domain-containing protein [Herbaspirillum frisingense]
MKDEQGRAVIRLGDKTSHGGEVISANDTLKAMGKAVALEGDMTTCPKCKGQFAIQPSNSTRKHHGKQVAY
HGDATACGATLISSL

>WP_008116868.1 PAAR domain-containing protein [Herbaspirillum sp. YR522]
MTRPFITVGDKTSHGGTVISGDQSFLLHGKAVARVGDLTTCPRCKGTFPIANGAGDMTSMGQAPAREGDK
TACGATLIASQAVSTHAEESSSGRSASSSAAMDTASAASLTEDAKESGICLSCMVAAAKSGASMIVRE

>WP_008812957.1 PAAR domain-containing protein [Enterobacteriaceae bacterium 9_2_54FAA]
MSQKGYFIRVGDKTSCGGTVRGGNPNYNMHGRAASRHGDLVTCGKDGKTYRIIGGIPGMLDNNVQLAGTL
DSISSCPCRAKLLSSLSSATYEKTSRAEARMAAAPQSEAPTQYAQAAKSHSQPLIAPEASSREPVDAGFC
VLPLPSSVNSYEQFLFISPPEGTKELYRSLNGSGDVKAGSILLLVDPLKQDPEQIAHLKAAKDRVDAALA
PLTNEEANFLHKHYATIANFSSFADKGIGLAADPVGKYFENIEKILKEIQDTYKNTYLTRGALIGEQFYV
KRSQLFKQLDSVLKIGFLNKGMKLGEYTKIKSALGLSTSSITHKWNTSGVSDIDGYAVHIERAAKYVKAM
KYSGYAGIGFSALHSANEINEACSIGRESECTKKKYTEIGSFVGGTSLGIGAGYLAAPLCVAIGVGTAGL
GGLACLVIAGGTAGYIGSELGSSGGELLGDKVYETYGK

>WP_016153120.1 MULTISPECIES: PAAR domain-containing protein [Citrobacter]
MGYGFFLVIGDKTTCGGKIISGCIEHTIHGQPTACEGDQYICGVDKKLYQIVGGQPGYFIHDRRAAGTAH
SVGMCPCKCRFIHSHSGMTYDYESMAINTSKPVTNRIEPVTPHNVPKPLTMAPGSSCPVEEDEPSCEPVD
AGFCVLPYGSTPSSYEQYIFVNPPEGTRELYKKLNPDIKKKPGSILIIVDPKKQDADQIKHIERARDRID
NALEPLTLDEARFLYQNRHVIDMFTSYGSDYGGILSDMSEKYFGEIESTLKQIQDTYKNTYATRGILISE
QFFAERRRLFKKLDGIFLKIFREHIGLAQYDDMKKALRLSSSSIVHKWNQTGVNDIEGYATYIEKSAKLA
KLMKTFNKVSIGLSALNGATSIYDACTIGRDCEKTAYTEIGKFSGGLAAPVVFKIAIKSTSTAVCSIVLA
ALSAPAGGAGAIACQIVVPALTTFGVSKAGEEGGALLGESIYNMTN

>YP_006319132.1 hypothetical protein EBL_c15200 [Shimwellia blattae DSM 4481 = NBRC 105725]
MATGYFLRIGDKTTCGGSILSGSPHHSFGGIATARNGDSVSCGKDGKIYHIAGGIPNYMIRGVAAAGTLN
SRSTCPCNARFIPSLPNASYWLEDAKPVKAAPVAAPLVAAAPSPEPAKAAEPEQHAQAAKKKVEAKREPV
DAGFCVLPYGAETRAYEPWLFESEPPAGTRELYRALNGADKEYKAGSILLVVDPEKQDSDQIEHMKAAKQ
RIDTALEPLTHKEANFLHNHYATIANFSNIADKGIGLAAEPVGKYFENIERILKEIQETYKNTYMTRGAL
IGEQFYVRRTQLFRELDRVLKVGFLNKGMALGEYNSLKSALGLSTKSITHKWNETGISDIDGYATHLERA
AKYIKAMRYVGYVGIGFNALNSINEINEACSVGREGECTKKKYTEVGSFSGSIIGSIGGGAIGTGICTVV
LGALTIEAAGAGALACGVILGTSGGYLGGEFLSDQGESLGELIYKTVGE

>AFN32197.1 hypothetical protein A225_2639 [Klebsiella michiganensis E718]
MGAGNYLVVGDKTTCGGVITEGDATQTILGKAAAREGDKVTCGRHSGIYYIAGGMANDMVNGRKMAGTQD
SHSTCPCQARFIPSMMNDNYES

>GAB51022.1 hypothetical protein EH105704_02_00510 [Atlantibacter hermannii NBRC 105704]
MAKGYYLVQGDKTTCGGKILEGDPKNTMAGIPVSREQDRVTCGKHSGTYNIIGSIPQNRVNGRKYAGTLH
SKSSCPCAAMLIPSHRERTYEA

>EIK97482.1 hypothetical protein PMM47T1_06846 [Pseudomonas sp. M47T1]
MSDGYFIGRGDKTSCGGEVLDGDDRINMFGLLHAREGDRASCGANGGTYRIVGGVSFMGSHGKLVAGTLD
SFQSIFKIFLLP

>ELS24150.1 VgrG protein [Pseudomonas furukawaii]
MAIGYFIRRGDKTTCGGVVLEADTQVMMFGIAHARQGDRVSCGKDGKTYLILGGVPFIKSHGRIVAGTLH
SISGCPCKARLIPSLYSATYQSDEGAAKPTSSPAAVRMPLAAAPLAKPPNPAPRRFLEEEEEEEELDEAG
IVLHLGLFFDGTGNNRANSEAAAGCYAVNVGMTEDIAEDIRQHCATYGYDGQGNSPDNSYGNDLSNIARL
YELYPDNADERLSPNAEEAYLKVYLEGIGTTSGQADSLYSQATGRGSTGIAARVKEAPGLVLRQLRLLRD
NNPGLKIRRIEIDLFGFSRGAAAARHCANDLLTGAGSLLARALPAGSPLLVPSFSWRHPTDFLLNFIGLF
DTVPGIVSPLRGDFSASNARNEGLDLGLAPDCARQVAQLVAHHEYRHNFSLVRTDRDIAMPGSHSDIGGG
YLPLATEKLLLSRPDTSLSPEQLADERSDAYWRTRMRLSQEGRHWKLAVPPEGLKIVTWSVPGLYRERDE
PRKKRVYAAVSGERQVRGELSRVYLRIMRELAVRAGVAFAPIDPEDNRTAVPSELESIAAKLQAFALGET
VTPNLSNAELDLLHRHYIHLSAHWNAAKGWKNSDLETVFINRPTKDGKRVIHPNA

>CAE16549.1 unnamed protein product [Photorhabdus laumondii subsp. laumondii TTO1]
MAIGYFLLVGDKTTCGGQIITGDHTMTFNGRATAREGDKVTCGKHPGTYVIVGGVSDVFDMGRKLAGTLD
SVSTCPCRARFINSEMDSYEKQDKTADRVAAPTNMAQQHFSSPVKDVGSPPATQVPPPPIPVFTKSCQRG
KGCTDAGTEPESANNFGRMAIYQVPSSPAPATAQKPEPPPQDKKHPPEPGKPRDKKLPWYKRWFRSGKDN
AEAAATAVAATTRSAVAEGETLVMRYIGGGAISAGRWLAAPNPVTVGLMGLFYSPSLNQGEEDYLDPYRL
RQIAEQYGKAPTRVRFRWIRDEKSGRMTVQGYHVSPESGLDKVPVCMMTLNRTTGNYEFWEPGETRPTIL
WTPNEQEFKAPAHTGNEEQPFIPSQITVLPIPDKVGSDIESLPMPEEKDFRDYILVFPIPNMPPVYVYLS
KPPVKLFEVDLYRNFAGRLRNGTHADHMPSAAAVRAKLKMLYPDLEMDELSLIEKNVAAIIIPAKVHQKF
SATYGGRNSQTQIEQDSKDLRAAVERDFSTIEPELRNYGATKAQLENARAKIHRLNQEQGLYK

>WP_004177604.1 MULTISPECIES: PAAR domain-containing protein [Klebsiella]
MAIGHFLFRGDKTACGGRILEGCPNHQFFDKDMACEGHKVTCGKHPGHYRICGGLDSDEIHGKRVAGTLH
SRSSCPCKSRFIPSIDDTYEFSTGAAKADTAQSQVVEFPVLPRPIYDPQADNVTDTCKSEDNPLLNGVYI
WTETTSAGHVFVSVHENNNIFLYTYGRYGRTDKSTFTGDGILDFFQDEDARKYYRYELYEMGARAFRIDD
ADPKIIRKFFENLWNGGVTPIQTPNMQDGTKRRGRTIDKYDVTGSNCTTHSVEGLKFAGSKVFEHGYTST
TTQLPIDIEEDFTIPVSLQRYLESKSADFSSILVVEMTNTFKQQYPNTENKSPQSIGGSAKIQQSAADSA
AVAGSTSPYSGGTVGGSLGSTYDDE

>WP_001525530.1 PAAR domain-containing protein [Escherichia coli]
MRRGYFLVRGDKTTCGGKIIEGADDHTIMGIPQARDMDRVTCGKHPGMFIIVGGVPETDIHGRLMAGSLD
SQSSCPCKARFIASMMDDTYETEEGSGTDNRMAGIDQNRLNKEWTDDRGDNTQKKTKYTSEIILITSTIR
VYSTNAEVMGDHSAIYFEVFGDSSSPYLYDPNGSYNPYKKLENGNGQRGSGFVFIGEFAKLDDFISYQEN
PNEVTQNKLDGEWFPYKVKLLSLPVTNDELLTIKNAALALDDGDEEPGSFSCAEWSSKLLKYIIPELDIY
TLPNSLWEAVVKEKEKRIKLNGENK

>YP_005401607.1 hypothetical protein Q7S_09010 [Rahnella aquatilis HX2]
MAIGYFIRLGDKTSCGGKVVSATSRIIHHGLNLARLGDKVTCGKNEGVFILLGGIHNYTSDGLPCIGTLE
SSSSCPCKARLFASEFSSSYYPEAPKMASQKTTVNEPDEPEQHAQAAKKQMVTETKPESAPASPLKEDIP
PREPVDAGFCIVDLPANVKDFGDYLFYNPVAGARELYDTLNGSGPIKPASILLLVDPEKQDPNQIETLKK
AKAKVDTALSDLTMDEASFLHKHKDTIDTFTGFGSGITGMASEVGGKYFEEIEKVLKEIQETYKNAYITR
GALIGEQFYTQRKIHFKKLNLLLNNFMKYKLGVNEYSDIRRALGLSSRSIMRHWSQTGVTEIEGYATYIE
KSAKLIKAMKKLGYVGITLDFANTTNTIYDACTVGRESECKKMTVVEYSKFAGSQTGGLFGGIIGARLSG
AACVWGLGLLTSEIGGAGALLCSAVAVTGGLAGGEVLGSVGQDLGSSAGQALYEAFYSE

>CBJ90884.1 putative lipoprotein [Xenorhabdus nematophila ATCC 19061]
MAKGNFLAVGDKTTCGGAILTGTSNIKFYGKQAAIEGSTVTCGRYSGNYAIVGGVGSFVDKGTKLAGTLD
SRTTCPCTAGLIHSIPDTYQK

>YP_001573528.1 hypothetical protein SARI_04615 [Salmonella enterica subsp. arizonae serovar 62:z4,z23:- str. RSK2980]
MAIGFWVVQGDKTTCGGSVLTGHPKGKQIGPNLNRQATVGCQVSCGKHPGIFSVVGGYPGEYIHGQLAAS
TIYSRSTCPCKAFFIATHTFMKHGPYQEPVRATSAPVETKAVSDPVQEPEQHAQVAKKQNSFADTCKPED
NQLLNGVYIWTETTDAGHAFVSVHQDNLIYVYTYGRFGRKGPATLTGDGILNFLTGDDARLYYREELYKY
QARVFQIDDVTTEETRRIFESLWNSGKTPVFTEAMGDRTKRRGKVIDVYDLTGSNCTTHTVQVIREAGTK
IFDTSYISTTTQLRIDNEEDFTIPVSLQRYLTEKSGDLSSMNVMEVTSSFREQHANIEHFKPNSESLTGR
VEEGLANSASTVGSSSGYSGGTIGGVLGGSYDIDE

>WP_004164342.1 DUF2931 family protein [Erwinia amylovora]
MTTGYWIVKGDKTSCGGTVKEGLAKRSLANNPVAVNGSKVSCGIHPGSYSVGGGHPGEIVHGQYVASTLY
SRSTCPCRAFFIPSQTWASHGLYQGDPLPVVVPSSPTAAQPEQRAQSARNNAALPTTDEVKRPPEKREIT
LAIGVFFDGTGNNAINTDNMLQACSARHYHLNDAEAGAILGKCAREDFGISGAGATSYSGYYTNIYWLST
LYKQDITPALGYFQAAVYIEGIGTEAGKPDSIIGQGLGIADTGVVAKTDKAIAQLADILTESIEGINCNS
SACELVIKSLQFDIFGFSRGAAASRHFANRIHSADPAIISAINKGLKGTAFNGVPAGKTRFIGIFDTVAA
IGRPLNGLNPHNADTGDVNIVLRPGVADKVFHITAAHECRFNFALNSVKPAWPELALPGAHSDIGGGYLP
LTKEDLFLTRPQTDTVLLNHPGQQTRGYHQATRQLRVLDASPCIAPILRTSKITAETWYDDRMPANRYGE
PQKRSFAAMTLRDRLVKNDWSRVVLRVMLDAAQEAGVLFDNIEDDDNFSLPVSLSFLCEKALAMGKSVRS
GQFPGSFSQSELDIIAGQYIHCSANWNAIVADADGFTRGGASASEVISFVNRPDKQWRRTEYNMDGKKML
KPKALYSLALLLLLNGCQTGXPRTPQETGEMPYGKWRFAFFTPHAXPAVVTRAMIIDSEKVVSSYRTLDG
TPGDPDTIQKWRDRTRIPAHFNKARHPPVLMLFCWDSIIDKKTYETQIIFPPSLRKIMLTPTGKDRQGNT
AWYKTLLFGLAPEGKVRIWLQNSAAGDNVALEPKKITTLSGDQLDACKGITRHSQGYGYTQTTQDFIKGK
TYPYGEW

>WP_018746547.1 PAAR domain-containing protein [Chitiniphilus shinanonensis]
MAIAGFIVLGDRTSHGGVVISGDPQCTIDGRPVARVGDLATCPRCGRLTHIVSTRYPTLGPGKALAYHLD
TLECGAVLYSRYNDQLGWGHASEADLLPPPAQIAPAPQPLFHSHFVLRDNQTGSPAPGVPYRIVSADSDP
VSGITDPLGRTQPVTTASPLPVDIHLLEQPAELAAPHPDAPPEQPES

>WP_008267524.1 PAAR domain-containing protein [Stenotrophomonas sp. SKA14]
MQRVVIVVGDRTTGGGEVLTGAPSTFINNIAIARVGDKASCPKHGGFFAIVTGDETFLIDGQPLARHGDS
LACGCRLLASRQSTVTVEAGGGAGPQAASQPSGNAAPPAGFVPTGTAAHEPDVAPPSKQDILLYYHYGDL
DRTPVRGVGYQVMLPDDRVVTGKLDDAGRARIPDVVVGPVHTLQLLFQPDLSDDDDAPILAARAKLKSAL
DAIVAQTRSDMATAWQQWDDAGALKRWGLQRGNQALGTGQGAWDYMVGTVETAVDLAVLMYRTDREIREW
TRVLLTGDRDAMDRKIAAMRAAGDTVMAAASEAKELFNLLIEDPAITQQLPAFAVAWWDAVPPDEQENLQ
ARCGAQIMMDVVVSILLAAVTVELGGAAGFGYAAAKAGRTATRIGSRLLHLMEEVEDAFKGLAKALKHRK
RRQADGNRRPDDNRNVETPRLPRRMPRKQLPCFSPQKLPASKYPEMDRQLKGQEQGLNDMSVEDYLSARE
AFDPKNRDRAAAKKAREDFREKIKNEKYDELASEVDDPKVAERLATEHADATMKALNALHNPDLVAGGQD
KIADFGDAEVNHTIGRQWSHASKDQATRIQDLDAAARQVPVGERRTTKMNGGLERCR

>EKU83662.1 hypothetical protein HMPREF9710_00841 [Massilia timonae CCUG 45783]
MAGALIRLGDRTSHGGVVLEASPNSDIDGVGIARMGDRTSCPKHGPGPIIEGDATLIVDGKAAARHGDKT
ACGATLIAGQQTTIDQV

>YP_006832465.1 Paar motif family protein [Burkholderia phenoliruptrix BR3459a]
MNRPFICLGDKHSHGGRVVTGAPESDINGKAVARVGDRAVCKIHGSVVIVSGDANVTFDGMAAAREGDKL
SCGAVLIAQQQATGSE

>WP_006756077.1 PAAR domain-containing protein [Burkholderia ambifaria]
MSRRAVRNGDPTTTGGVVIAVTSTMSNHGKRVAVDGDKATCGNCEGAFPIVGGAQHMIHHGRCVALEGDT
VLCPCGKNRLIAGSDSTIFYGDGGSRNAANPFAARSASAHARYAPGSGIHDEQFVIRDVRTKQPLSNVRY
WIKDRSGNVLASGVSDRHGCTVRVQTEGTQTLKLAIED

>YP_003041331.1 conserved hypothetical protein [Photorhabdus asymbiotica]
MLKNIIRQGDKTSHGGSVLSGDECFQVLGKGVARVNDPVSCPKCGGHQTIVEGTSTTVGTNQQGVALEGM
KTSCGAVLIASQTLCQIKIM

>EGJ09145.1 PAAR protein [Rubrivivax benzoatilyticus JA2 = ATCC BAA-35]
MSRAYVRVGDRTSHGGVVLAGSPNTELQGRAVARVGDPVSCPRKGHGQHNRIVSGDPRLLIDGQPAAREG
DRCACGARLLASQTTAGD

>WP_017132533.1 PAAR domain-containing protein [Pseudomonas agarici]
MKRYLIVEGDPTSSGGVVIVGGPTLSTINGWSIAGVGDAATCPLHGGVFAIVTGDPTYIVNDKAAAREGD
FLSCGCSLVSVKQRLQYRDDGDASGTATPDPVQATLSAVAQTTPASDSKTPVCEACLKKAMQAGTPLLGR

>WP_017454670.1 MULTISPECIES: PAAR domain-containing protein [Herbaspirillum]
MLIVFGNWGEHVMSSNIIVLGDKTSHGGTVISASVNSATHGKGWARVGDMVSCPRCRGVFPISQGDNSLL
DDGKAVAYDGCKVACGAVLISTQCVTSTDPSSVAAPSASLASGDFGPIGSNLAASYHDEPLDDIGQRFRG
RFQVLDAISGQPVTDQSVRVRSTSGQYLTGSTDADGFTQWVERTAREALAFDLTEKGVT

>WP_007179941.1 PAAR domain-containing protein [Burkholderia sp. Ch1-1]
MRKALVVQGSPTTTGGLVIGGSATHMADHGTPFALDGDEATCGKCEGVFRIVGTATRRCYRGQPGVVEGD
PVLCPCGRNYVMASLNPGCFYWIDDIAVAASSVASTIDNSWLATAIYDEQVRGITTLVNLEGYPYFVESA
DGRTVSGRLDEDGRMPRVRADAAANYRVYWGDEALARQEGV

>YP_001120222.1 hypothetical protein Bcep1808_2388 [Burkholderia vietnamiensis G4]
MFEQLVVKGSLTTTGGYVASGSSTHYDERGNTMARDGDQATCGNCKGLFPIRGSASTWLDDGKAMVKDLD
WVLCPCRQNRVRASPSTTFYYSTDGGGQAATRTAEQSIVEIARTAVHDEQYTLRDQSGRALQNVRYRVVT
DTGQEFTGITDAHGQTNRIRTGSAASLKIYTKEN

>EDT10515.1 conserved hypothetical protein [Paraburkholderia graminis C4D1M]
MFDRLVADGDRTTTGGEVIGRSDFYNEQGRMYARKENHATCGNCKGGWPIYGTASNWMDDGSPYVKDLDR
VLCPCGRNFVLAAGSSNAFCSDSKGEAPAAQRCQEFRVLRSIKKSQLMAEVNRSPNRMAN

>AAQ60334.1 conserved hypothetical protein [Chromobacterium violaceum ATCC 12472]
MENPRIFLHLAPTMSKPIIRLGDKTDHGGTVLEAFPTLVIFGKPAAGVGHKVSCPKCKGTFVIVEGAANT
SFMGKNVAIEGMKTSCGATLIASQGQSTINVDSGAAAAVTSSPAQIASALTAASASEKLFDQHFIVHDKN
GAPLPNWPYTIELANGHTISGKTDDMGKTSKVSSDAADSVTLHVYEPEPTPINPHWDQ

>YP_727649.1 hypothetical protein H16_A3206 [Ralstonia eutropha H16]
MRKGIIRQGDTTTHGGEVLEGIPNFRIHGVPVAAVGHMVSCPQCKGAFPIIEGDTSFTAYGKSIALHGMH
TACGAQLISSTSGFANVEHPRGGTGFASAEGGMAHIAGAWGKNDAYDDLYVLQDSSTGTPLPNTEYAVVR
EGASPEFGKTDGQGRTHLLTSTMHAAEVTIYVEG

>WP_006457066.1 PAAR domain-containing protein [Stenotrophomonas maltophilia]
MRHGYAPSASQPLTFRAIARVWPQHARRDGRRNEVQRVWGVARFGPHPWAKDCRVARTLIVVGDATTGGG
RVICGSPVTDIEGMPVARVGDKATCPKHQRVATIVSGDITLTFEGQPVARHGDRLSCGCSLIAGKQSRVY
VDMGGGDGGADGVWPAAAASDLAPLPVRPQVGKPPVCEACLLAASRSGAPFLGR

>WP_016655928.1 PAAR domain-containing protein [Acinetobacter rudis]
MAKPYITIGCPTTGGGTVLTGESRFLVEGLAVACVGDTASCPLHNTVAVIISGDAHLLAFGKPVARINDV
LSCGCRVLSKQSLVLGEN

>WP_017354536.1 MULTISPECIES: PAAR domain-containing protein [Stenotrophomonas]
MARHFIVVGDSLSRGGRVVSGSPFTDIEGRPMARVGDRALCSKHGPATIITGDATVIIDGNAAARHGDWA
SCGCQLVAGQQSLVFTDSGESTAPMTRAPSGEMPPGPASGGPLAAPAPSAPSTLGSRGRAARVCWVNDQD
IRVAANAHGRYYQVYGPGGDAKVFSMERRFRIDVPLHTAGDVEVTVKLKAVPVPGPPEAQATEHDIEAVK
ARMEGAIQQFWNGRFTLSVSDPQCGNRSFPIRYKVEWVTRGQDYTMNVYPSVMRAHVQSLRLNIWKGISA
WTLAHEFAHCVGVADEYAYDPDEAWTLRYYAHDGTLHDEVVQLPPIKPGTDPTATIMSTMRSTATAPRHA
WPIAFEAQRFLSAEIGRTITCIVT

>YP_001750109.1 PAAR repeat-containing protein [Pseudomonas putida W619]
MRGVMRVGDRTIEGGTVLAGSSSMRFGGTHVAREGDPVSCPVPGHGRTVIAEGHSAFRDNGVPVAFDGHR
CACGCVLMLKFTVFSG

>WP_018747180.1 PAAR domain-containing protein [Chitiniphilus shinanonensis]
MSGKLFIVLGDTTSHGGTVVSAQSPMTFQGKPVATVGDMTCCPECKGSFAIVQGGDNIELMGRHLARAGD
KTACGAVLIPGKQTLGTHSPGGGAAQGAATATSASGKALASAVAGTAAAVAKAAAGKDSAQEKEIVRVYW
SYGDDETPLSEFSRHYVDINLHVETRHYAPGETVEILLEDEDQQEITDGMKRLSLSAQVDASGVATVKNV
LAGQKIEIISKA

>WP_008268521.1 PAAR domain-containing protein [Stenotrophomonas sp. SKA14]
MQLGSGVLVAKATRSNAELHRILPTDQQWKRFMARNWIVMGDPTSSGGRVITASNQTDIEGMGVARVGDK
ATCPHMHKGVFAIVEGDSTIIIDGQPVALDGCALACGCRVMSSKQLRVYVSNTATTGGTASPNMAGTQRA
ETPLASSHRLQFDQAIRFTGSQGMPLRELPYTLHLANGQTFSGITNALGETSRVSTRESVAVVRAELRPP
SAMSGCCERTLLAGIDDAAVFDVDGVITTSDTMGTSIVPVQVPGHERGLTQGEIEMAQLVFGDAIDYSLV
RIHNHGYWMLFGMQPEDTVVAPNGEIYFPKDLYIHDYSSGDLRNQQLFIHEMTHVWQHQLGYNVKLVRGP
RPNMSYDYVLDDVRLLHDYNMEAQGDILADYFLVAFRDSQSKMSNTRYRTTFGIHAQLKGDLSLFLASTS
DKRNLPRTTR

>WP_008348592.1 MULTISPECIES: PAAR domain-containing protein [Burkholderiaceae]
MQERDVLDGRGTSSELSIAGSAMRKAAIREGDPTTTGGYVIAGTSTIRDGKRKVALSDDQATCGNCEGTY
KIHGTGQGIKEKGRHAVVDNDIVLCPCKQNRVVIGKRPGIFLKSGAGSGTTHGASMPTIASVFDEQYVFR
DRTNGRPLANVFYRLVSSNGVTVEGVTDQAGRTQRIKTSLTEKVVVEIEEAE

>WP_006662595.1 MULTISPECIES: PAAR domain-containing protein [Morganellaceae]
MRALVRLGDKTTHGGEVISASGSVMYGKPIALVGDKVSCPKKGHGVNAILPGSTRILISGRQAALNGFQT
ECGCTLIASLSSSGEQS

>YP_003042651.1 conserved hypothetical Protein [Photorhabdus asymbiotica]
MMFAGVIRLGDKLSSGGEVISVSSSIDIEGKRVALLNDLVSCPLKGHGINRIVEANAHCISDGKPIAFDK
ARCQCGCYVISSTPKAGIGE

>YP_003908348.1 hypothetical protein [Burkholderia sp. CCGE1003]
MSAYAGAIVRKNDKTDHGGYVMTATSTMDFDGLHAALVGDLVFCPIEDHGVNPIVEGHPTMFENGRAIVV
HGCRARCGCRVLASDSTITAN

>WP_008684980.1 PAAR domain-containing protein [Desulfovibrio sp. 3_1_syn3]
MSLKKEARGVIRLGDVTNHGGKVISVSHSPTDMGKPIACIGDMVSCPKCEGTYPIVEGDPSCTINGTPVA
FEGHKTACGATLISSV

>EKU82524.1 hypothetical protein HMPREF9710_02151 [Massilia timonae CCUG 45783]
MKHQGRGVIRLDDKTDHGGQVISASSETIAIGKAAAIQDDMTFCPACKGKFAIKPDGAGAKHKGKPYAYD
GDVTECGARLIVKSRLFINPFDK

>WP_010196025.1 PAAR domain-containing protein [Psychrobacter sp. PAMC 21119]
MAAYITVGAKTSHGGTVISGSPHTTHNGIPISRKGDKVVCKKCKKVTTILTGDPSFIVDGAPIARGGDVT
SCGAKLIASQQSFAESDFDVGSVAQAAPLQFAKSDMSNSFVENDEEKLEEIHFAIEVIEFNHEEDPISNS
GSERSSSNIAVDEYNSDGDYVGSYSLADNPSDLLASDSTWYKEKGIGNQLSALASDSYKEAVDTVTSYWG
GTKKKGKEFGENTVNVAKHTKNAMIINLGVIEAGLKDFPQRTKASAATAMLRFGQRSNVDFVYIASGGGV
KHFGIDIGMSVNVHNGNVYEPVTANANVNTNKAPSISVQVGVGRIISSNAGNSVKATDAILSGQGHSYSI
EVGPATAAIETTDDGTTVAASGGVGKSVTIKGSDGGSSIGASKGSTNMELANDMKYNAAKNIIEYTGK

>WP_001536317.1 PAAR domain-containing protein [Escherichia coli]
MSKVIRKGDSLREYGGKVLGGHYQCFGQGFACKGDPVRCNKHGMTTIAEGSTLTTVDGQPVALHGHHCVC
GCTLVSSFPDCGIDQ

>WP_007577896.1 PAAR domain-containing protein [Paraburkholderia hospita]
MQRLAVAGDRTTTGGHVIRGTSTVFDEKQRPYALKNDLATCGNCKGGFPVYGSANDCLVDGRPMVKHLDR
VMCPCGKNFVLASAASTFLFTGGDGASGSATKPGKPGNGKAIVWFLVSDVTTGERLANQKFIADVAGIRQ
SGMTDGNGYAMIETNGEQAVNVHAIYSSPKRSLRHNEGN

>ADJ65793.1 conserved hypothetical protein [Herbaspirillum seropedicae SmR1]
MPLPIIRLGDSTSHGGKVISASPTHTLHGIGIARVGDLVSCPREGHGTTPIIEGAPTYLIGDRMVALQGH
RAACGCSLISSLATASYG

>EET44538.1 hypothetical protein NEISICOT_01756 [Neisseria sicca ATCC 29256]
MISKFFKKVKTMKGIIRLGDATTHGGVVVQASSDMVIEGKPAALVGDLVSCPIPGHGTNPIIEGSQYMSF
KGRDVAVDGCKTACGCALISSMPTVGSD

>YP_004157810.1 paar repeat-containing protein [Variovorax paradoxus EPS]
MEEDQPTADNDRPWIVLHDKTDHGGIVITASENTSIDERRVARIGDLVSCPRPGHGINPIVTGSRYVMLD
GRYVARHGDKARCGCTLLSSQIASASE

>CAQ83443.1 conserved hypothetical protein [Photorhabdus asymbiotica]
MSKAVILLGDTTDHGGKVITAVDEYTHNGIPIAGKGDLVACLQCKGVFPIIQGADSLKYIPFIFQVAALL
AAFTHPSHIVIYAPGDSFTCRRAATRNLLGIKGNLLRLKECKQLVGRN

>WP_019924569.1 MULTISPECIES: PAAR domain-containing protein [Betaproteobacteria]
MRAVICQGDPTSHGGKVLEGNPAMKINGKLVAYKGHMTFCPKCKGNFPISEGLDFHHYTGKGTAVDGMKT
ACGAKLIATQQLVFVADGGGGGAESGATEAPKAAKAETSYGASFRAVDQYTGEPVAGLAYRMVLADGTIL
RGVTDADGKTQCATSQEADTVELHWETEVPDDQRDGEPS

>WP_005736657.1 MULTISPECIES: PAAR domain-containing protein [Pseudomonas syringae group]
MLPLIVIGDMTSHGGVVVSGAATMLIDGKGCARIGDMVTCPRCKGVFPIAEGDPSLIEDGKAIAYHGCRT
TCGAMLYSSQVSTMTYPSSGAASGVQGGLNDRFGRISPGLMAGYEDEPLNSSAKVFRGRFQVLDAATGKP
IASQPVRVRSSDGQYLTGSTDDEGFTQWVERDTDEALAFYLIEEPGQS

>WP_019520827.1 PAAR domain-containing protein [Moraxella boevrei]
MKKAIAVDGATTSHGGIIKATQNKSSTDGRYWLREDDGFLCPKCSVWSSIIRSNTFINVHGKYVAMVSDK
LTCGAIITEPLQHRTFAGDNNQMIDNSYFNIADDLANTTKQYKERFQLIDDNTGLPLRQINYRIKLGEKI
VAVGITDDDGYTKVIECDNMEQVEVEIGLTHGDDDAV

>WP_009485635.1 MULTISPECIES: PAAR domain-containing protein [Klebsiella]
MARRLARLGDKTTYGYVASATSSIIDGKKLALNGDRAWCNKCKGMFGIVGTARGWSEDSLFVGNGDRVAC
KCANNQVIATSDLFDE

>YP_002907926.1 PAAR repeat-containing protein [Burkholderia glumae BGR1]
MPGIIRVGDSHTGGGKVESGSPHRNFMGKALARLHDPVTCPKHGDNRIGTATSGAFDDGLEVAQHDDSCE
CGCRLISSLPNSGRR

>WP_009637626.1 PAAR domain-containing protein [Serratia sp. M24T3]
MTRRLAKMGDKTTHGHIISASSSVYDEMKALVRTGDKAWCQECKGSFQIVGTYSGWIDEYMLVGNGDRVA
CRCKSNQVWATSGYRGESQVAARAVPVPPTAAGPQQHAQAAKKSPQVVEPVSSPPQPLPLPARIYETQRQ
MDDYDADDMRYGDLTEEQLKKDFGLINISLHVDPFEGVKFIPYGSHPSPYPIASARQNISLETSAEMLFD
EFRSLSDMFSWTGEYKGLVRKMITHMQYGDGKPFSDPLLDKAMKEQILNDKSEGSTLLQIKEVLTNGIDY
KKGFYPAEAKWIFIKKINEQTNLPKFNNYLNYINGLVISVHDIWSAHITLESLIVTGKKFHAVIDYRIQD
HFGLDNTDINHWIYNKVNIFNIWFVLQRSSKFGFKPFITEINIKVDVYGEKDV

>CAP02972.1 hypothetical protein ABSDF_p20032 (plasmid) [Acinetobacter baumannii SDF]
MKALITVGCKTDHGGIIVLGDSSFLVEGKAVHLDGMTHYCPKCKVQSRAIASNQGFMIVGGKSIVAVGDT
SSCGSKYLKNSDLVVMSNGTDIKKSNMSKVSLFNDFIEKDKEKIINKLYWSYGENFTPLEEKSRFFDDLN
LHIETTGYEEGENIEVDINPDSSDLDTFEKFSVSITVNNEGNGLFKNVFQGKTIIIDTEY

>EKT56156.1 hypothetical protein OOA_15412 [Providencia burhodogranariea DSM 19968]
MFKNIVLLGDSTSHGGTVITATSDVIINGKRAAKVGDMVSCPKKGHGNNAIIEGSSDFTCKGIQIAVDGC
RTECGCYLISSITDFSLG

>YP_004117863.1 hypothetical protein Pat9b_5148 (plasmid) [Pantoea sp. At-9b]
MIKGVIRLGDKLSHGGQVTEATGEMFDGKPVMLLGDSARCNLHGKTKADEGHPTWTMHGRNVVTEEYQAK
CGCSFISSLPVAGAR

>sp|Q39LK6|Q39LK6_BURS3 Hypothetical protein
MTRPFIVLGDKHSHGGVVTSASGIAKIDGKGIARRNDTVTCPLHGVNYIDEGDDTAIIESRAVARDGHKT
KCGAILIASQSNTGSE

>EJF23735.1 hypothetical protein WYG_1387 [Citrobacter sp. A1]
MFLGLVRLNDPLSSGGKVISVSSTMIIDGLGVALLGDTVICPIPFHGVNKIIQGSTEWISDGKPVAVHKC
MCQCGCYVISTLPCTGIW

>WP_008250492.1 PAAR domain-containing protein [Limnobacter sp. MED105]
MSSRPVIQGRAQILIGDTTSHGGVVISGSPTTTVEGRPIARVGDMVTCPLCKPHVFPIIEGLGAFTDNYM
AVALHGHKIGCGATLIASSNSREE

>WP_008165741.1 PAAR domain-containing protein [Achromobacter arsenitoxydans]
MAGHPIIRIGDSTTHGGTVLQGVSVYTIDGRVASGVGHLVRCPKCKGTFPIVQGVASFTVDGISLAVEGM
RTSCGAELIASQRLAVLDPGPGGVGQAGDVTQHLASSLVDGSERDDRTLSSTVRRTTCNHADTAFEIAEY
MVREMKTNPFTIRGREISDANQYDLAAHARQLEKLPWYSRAMAGKSYSEAAIEQKLAAYALWADIVGPGQ
PWDHKAYLRKSLITKGIFNDGWQRYGDFDYYYDIWSNIHYGYVGVALGFSVAELINGAGLAQAMDDAYGA
ISKGNFPTMQDDQSNGRWPASADDVPDHLSIKLGCDLYSAVKPHELTALALLKAIAAVPLPWGVGHDKAK
ELHNCNRGSWK

>YP_005018370.1 hypothetical protein KOX_12025 [Klebsiella oxytoca KCTC 1686]
MRGVIRLGDSHSHGGNVITASGAMFDGKPVMLAGDTVSCPQHGTVPVTQGHPTWTMNGRAVIVDGCTAQC
GCVLRTSLPNAGADC

>sp|Q7N6P8|Q7N6P8_PHOLL Similar to unknown protein [Photorhabdus laumondii subsp. laumondii]
MRSVVESKKVILKGDTTTTGGEVLKGSDLVNQQLSVACKGDPVFCPACKQTGAVAEGSNLFNIQGIPVAL
EGHLVNCGCPTGACRLKVRS

>sp|Q390L0|Q390L0_BURS3 Hypothetical protein
MMVRQVIVVGDTLAPHGGTVVTGSNTDIVDGKPISRKGDTVECSEHGTQTISEGDGTGMISGSPVALHGH
RVTCGCTLVSRNATLSMP

>sp|Q88AB3|Q88AB3_PSESM Conserved domain protein
MNRLAIVVGDMTDHGGHVMTGSESHIIDGFPTAHVGCDVICPLHGPTKIISGQNDYLVEGQPLALEGDLT
TCGARLVSCQQNFFLVEREFSSEPTPVTPPMKRAYTPVVLAQSCTSSTSRQNRIVCDERFQMLTHQHNRL
GHLDYVLLEHNQYTARGTLDEHGHSRKHGSSSPSTLQFAASAPWPVME

>ACC74282.1 conserved hypothetical protein [Paraburkholderia phymatum STM815]
MGKALVCNGDETTTGGHVIATASTMFDGERRIALDREMATCGNCPGEHPIKGTGTDMDEDGRASVLDGDR
VLCPCGKNHVKAHPDAGCSA

>YP_002980040.1 PAAR repeat-containing protein [Ralstonia pickettii 12D]
MDELQGSMITVGCQHSHGGHVTTGSSESLLDGKPIARLHDMVDCPLHGPNSISKVSSDMLIDGQPAALHG
DMTECGATLIGDGSAVVI

>EFU48764.1 hypothetical protein HMPREF9539_00666 [Escherichia coli MS 110-3]
MTGNRQLYFHFLNYFPVVNKSEVKIMPGIVCLGDATTHGGKVITATSTLFINGIQVALVGDLVSCPKHGV
NPIQEGDPTATEKGRNVVVNHCQCACGCRVISSQPENSIES

>WP_004860994.1 PAAR domain-containing protein [Acinetobacter gerneri]
MKAMGVDGSTTSHGGIVKATQSTTKTDGKPWLRESDGFACPKCKTWSTLIRNNTTVSVHGKKAAVVGDKF
TCGATLEQAQSYTWVGSGSEAIAASSISGLQSTTSSQNTNSNLVGDKDKYEIYYIERNKTDYVTFKNFIF
PYDEDKKSLFGVVTQAISGVCTFIVTYIVKGLDLFVTVSFIPPSLSADATIHPSATLKIYREENRQFEFI
SSETLKIGNGIWNTEKGVEPVGSCNIKLPKPNLSTLKVTQIQIPSATHL

>EIK93088.1 hypothetical protein PMM47T1_28727, partial [Pseudomonas sp. M47T1]
MSHPICLGDPLNNGGQVTLCALAATHGLHGKPFAVLGDQAWCAEHQGTFAFVEGHPRRHMAGLPVVMQGH
LLSCGCHAMAAHA

>WP_020503748.1 PAAR domain-containing protein [Lamprocystis purpurea]
MPPIAHLGDILDASHGGTVTGASSPLVADGRPVACVGDAVQCTLHGAQTIVTGSPRLQXQGRHVAVHGSL
CSCGATLISSSVLSLP

>YP_001707955.1 phage-like protein [Acinetobacter baumannii SDF]
MKPAIVIGNTTDHGGIVSTGDSTYLIDGKAAHVEGMTHFCPKCKVMVTALSSSPLVVINGRAIIVAGDKA
SCGATFLPSQSLWVRDQGSSSGSGSSSTNDNFVQNSEKENSVVFQFNDPNTGKPLTDFPYELTLPSGEKI
QGKTNRAGKTELAVTGVKPEQVKIETLDLSEPMPPLE

>WP_018905229.1 PAAR domain-containing protein [Variovorax paradoxus]
MAERPIIRVGDPTSHGGFVVEGFTNYFLIHDRRVAGVGHKVTCPICLPGIHSIIEGSDLCVVDGVPISYD
GALTSCGASLIATQQTATVDTRSGSGIAFRPVTDSLAAAGATPGTELETYDQHFHLHDEASGEPLANRRY
RITIDGKTFEGVADGDGKTKVVSANSAIGARLEVLPEGE

>AAN81841.1 Hypothetical protein c3396 [Escherichia coli CFT073]
MESDMGKNVVVLNDATSHGGKVSSASSTFDIQGKKAALLNDTVTCPKHGTNPIVECDTSYEEGGRGIVVH
GCKSACGSVVYASLPDVEIG

>WP_019302043.1 PAAR domain-containing protein [Xanthomonas oryzae]
MPAPIRLGDPTTGGGRVISARLGSFATIDGKPVVVRGDRANCRRHHGIFAFVEADDSTTFDDLGIVLQGH
RLACGCHALSTLGASFDVTPTSPQAGAATAVAAGLQHAGNAIGAGLLANAVEPGNGTPPFSGRFELLDEA
SGQPVAGRRVRLSTPSGKHLDCVTDAQGMTDWLASDTDEPLMFQLLDADQDIAP

>WP_008321450.1 PAAR domain-containing protein, partial [Citrobacter sp. A1]
IWMQGNNMKGVIRLNDPQENGGYVNKASGSKFMGIPVALMGDTVVCIAHKGTFPILDFEPTWTMDGRGVV
VDGCRAACGCAIKTTLPTAGTSK

>WP_004865138.1 PAAR domain-containing protein [Acinetobacter gerneri]
MKAAILIGDKTDHGGVVTQVDQTFIIDGKAVHVAGMQHFCPKCRTIVTAIAGSQSLIINNKAMIVAGDKA
SCGATFISTQNLLVRE

>WP_009621759.1 MULTISPECIES: S-type pyocin domain-containing protein [unclassified Pseudomonas]
MSYRPEVHGKGQAIHGDKTTTGATCITSCPEATVYGLGVIRSGDSTTPCPRCGKIGTVIEGDPRLSWHGR
ATAVDGCRVLCGCPPGSNRIIAPLGLMQIGTPPQQMASPAPTASPASSIAPAKLDQSRRTSETCVFAKSC
VSVPLGSTDAGVQPEPASNFGSTTVLVTTQTLDSGATLLGRAGGTLAQGLGSWAISGGSAAGVSATGASG
AATIGSAVTAAGLAGTVLLALWPRDLGDGTLYTPEQLAAQDRAASRVRFQFRRDSNGAVHVYGLHTRPGG
GKDSVPITHARWDAGKSAMVADLGGISITWTPNDGPLATAPTATPGIPVNLNNLLVHPIPEGRDSQITTY
PGQGLEDITWQDTIIVFPADSGVPPLYLVFAKPTVRLLEVGFYGSFDKRPRNGTHLDHIPSKKALERRLK
DDSPDIETVDIKRALRNAASIAIPAWVHQQHSETYGARNTIDKQILDAANLRAAVDSNFDMIKPLLLKEG
FSNTDLEAARTTLHELNQEQGWY

>WP_004941809.1 PAAR domain-containing protein [Acinetobacter soli]
MAKGFAIHNAPTNHGGIIPSTQVRSSQQGNLFVRAGDGHFCPKCKRWSTVIKSHDHVIMDGKPVAYAGDK
LTCGATIQPQQSHVVGDSGSYYSHSPSNNETNSFIEQTKEKIVKEIYWSYGENFILLQDKSRFYNDLNIH
IKTVGYSSGESLSINIEPEDSEIDTFQPFTIFVKIDNRGEGVARNVFLGKFITIDTEY

>YP_004754084.1 Rhs element Vgr protein [Collimonas fungivorans Ter331]
MTMRKIVVVGDKTTTSGVILPNANSTFSVGDVGHKVALIGGQATCLACKGVGTIAKAGGPRRMNFMGEVA
LENDIVICGCPVPPKLISNLHQTMTYDDQAESQGVVPPPTATSAASMPMADDQLVAQTKRYDEQIKFLLG
SGTALAGAAYTLTLDDGSTVSGTTDADGRTERITTTEPRTITQANLLPNVAFCCARQAENSEGGGEGGID
VELSGVKTNASALGSSVIEHKVEEKVRPLTPGEIDLAKKVFGTSVDYSKIKVHNGAYMVGAGSNAMTPNG
EMYFPSDYYQADFSINDDSDRIWFIHEMTHVWQYQLGYSVKWGGIKIQLKGGYKYNPGQTVARAYKYDPT
ADFGKTMSDFNMEQQGDLVSHYFDAIYLSGEGYAPHWQRVQILPFLQSVLAEFIRNPSDTSLLPKTTHIE
D

>EDT43575.1 conserved hypothetical protein [Burkholderia ambifaria MEX-5]
MKRPICVGDATTHGGVVKTASSTFDLDGRKVALLHDVVSCPEHGDNPIMECGEGYSEGGRKWVVHRCRTR
CGSQVIASSTGMKIA

>ACF41992.1 IdsF [Proteus mirabilis]
MIGRKNTLRSLVNGRKIILENDTTNTGGTVLTGSSIAKQTQGVACVGDPVYCPACKKTGTIIEGDNLMKI
KGIPVALEGHKVACGCSDGCILVATD

>ADF61765.1 hypothetical protein ECL_02217 [Enterobacter cloacae subsp. cloacae ATCC 13047]
MGYRTDNFGRGQALENDKTTTGARCIASITDSTEFGRRILRVGDKTTPCPKCGRKGVIVSGEERVTFHGV
PVAVHGSKVHCDCPPGSNRVIAPAGQWLGRGRDPVDVAREQHAARLAAEKQAEENRREEERERNRVFAKS
CLRGDGCNDAGDEREPHTNFADMAFFLAMPASDPATDSDTPQHAQTARKKKPEDIPRPKKRSALYRWWNG
NQEEMDYQAAVAAATAATRAQTATAGASLLELISGRALTYGTWAVRGAAGLGEIAAAGAGAPVAGLLVGM
MPGRLNDGEQDFIDRMRLAQMREAPSRVRYTWESNSRGNPVPHGWHTPPGRDSVRVRKMEYDSSAQAYTF
TTEEEPRITIVWTPDRTDEKKPWNTGDQARPVLSNPVVVDPLPVNTGITATTSPAQEEKRFADYILILPF
PDLPPIYIYLSKPPVEFLEVELYSDFKRRSRQGMYEADHMPSRAAVDAYLRANYPLLDDDEILALTDKVA
AIVIPKDMHHKISETYGGRNTPTQIDLDSRNLRAAVDRNLDAIKPALKDHGATEIQIEAARVKMHKINSE
AGLYK

>WP_004256916.1 PAAR domain-containing protein [Providencia rettgeri]
MARTTVQGKKVGLHQDKTTTGATCLASISTVTNDGTRVLRVGDKTTRCPHCKKEGTLVTGEESMILHGRR
VAVEGSIVQCGCPYGANRLVC

>WP_008099285.1 PAAR domain-containing protein [Pseudomonas sp. GM84]
MRVNLEGKGQAVDGDVTTTGAVCIATDAGYITDGRWVLREGDPTTPCPRCGEEGTVAEGVWHFTSAGKRV
AMDGALVTCGCPSGTNRVVAPLHGEPPSRQSAAASRGVSVAARSTATPTPTPPSHYSPVGMSSMPGSLEP
GFYVLPRSMSFPQVLMELAQHDSTLPISRLQRLNPTFEQGFKAGEIFVIGDPDNADACTREEGQLMAAAE
HARRALAVLDFAESDFMMQHQAEIAGLLSGASQSMGVGKDMLDQGLKQVSMTLQQIDQLHQREFLRHGHL
NSREFFASRRQLLQQLDGQLKAAFLNKQLNLGSYERLKKSLNISTKSLVHHWSKAGGAGQIPGYTTHLEK
VAKVGKYLKYGGYAAVGLGGVSSYMKVQDVCRAGETLACKKIRLTETGSFSAGLVGGALGASAASSAAGT
VCAVFAIGSGGLGVPVCGMVLVGAAGLAGGLGGGAFGEATGELIYEVTND

>WP_005000973.1 PAAR domain-containing protein [Acinetobacter ursingii]
MSQPIIVEGDPTTTGGRMIPSQTARKSSGKNIIRLGDKFFCPVCKKMGSIVQASNLQLVQNIGVAYHGCK
VQCGCPGNHIVMATQSVDLVGTGSSSNSTKSNTDNVVAQSNVSEKTYEHQFVLVDEFTQMPLADRFYKII
MDGKTITGKTDSQGQAQLMTASKKLEVLIEVYPENYEEQSK

>ADU39437.1 hypothetical protein Varpa_5281 [Variovorax paradoxus EPS]
MPHQKQSWEGKVERKIIVVGDPPAPGGRVLPYGGPIAEIHGHQVALIGGRAYCEGCRSVGIIAKAGGPRR
MQFLGEVALEGDVLVCHCPIPPALLATLQQSASFDDGMSIAAGAFNASVIPSQGWFFEDAAAVAASKKLV
DAAVSHPPEAEQTENICPNMTNKEFAIKVLGLRDLAVGLVEKRVKDLTAWGKPERERVTKWFGQNDEDLR
RHLDTGLQACVRVLKGLTEANFVRYSEEAMRNVGCIPSGNIGLLAAEVCKPDLKTRTIGIGLPFCELPDV
SYRIVSKLATILHEVTHFDDVFSSIDTVYQMTQSLKLTASDPSAARVNADSIVGFVLYAD

>YP_001747092.1 hypothetical protein PputW619_0217 [Pseudomonas putida W619]
MSRIKMNGRGQALEGDRTTTGATCLASIGSFRVGGRRVLREGDVTTPCPVCDKSGTIVEGMPGFVVAGRL
AAMDGARVACDCPDGCRVIAPLGDSSPSKPTSVARSAEASPTPHEADSLPTRFRRNVASSPVDTLEPGFF
IVPRCMTYQEVLVELGAPQANLPRSLLERLNPTYQQGFKAGELFIIGDGLSRPVCTREELHAMSAAKQAR
EALASLTPEEADFMMKHQAEIAGLLSEVSLSVGVSEAMMAKTLDDIGLTLRKIEALHQQQFAKYGHLHSS
EFFAERMKLLKQLNTHLKATFLNKRLNLGNYERLRRDLGISSKSLTHHWSKAGAPGQIPGYSTHLDKLAS
ISKYLKAGGRVGIGIGGVGSVVKISDVCRAGDARACEKVKVTEAGNFSGGLAGGWAGGKAAARVAATVCW
MAGSPTRTLICGLAITGTGAYIGSTEGMRTGENMGDLIFETFQDD

>ACD17408.1 conserved hypothetical protein [Paraburkholderia phytofirmans PsJN]
MMRRIAVVGDRLERGGEILPYAGPLFTMGDAGRQVALIGGTAYCEAKSAGTIAKAGGPRRIDFMGETAAD
RDIVLCKCPSPPHILATLSGESWCDDMAESLGEVASSRTVSGGVASVAIGAYDEQITATGRGASAGYPYF
IETAHGRTLSGRLDHGGHLPRVHSDAADDYTVHWGDAALAKQEV

>ADW72595.1 Colicin E3 catalytic [Rahnella sp. Y9602]
MGYRSNCYGRGQALHGDKTTTGAVCLTSLPNATEHGLGVIRIGDATTDCPKCGRRGKITSGEPHSTYDGL
ASAVDGSDVLCGCPPGTNRVIAPAGQWMGRGKSPAELAREKWEAERAAVLLVQAEKEAAEQARRSMPVFA
KSAECGAGNTEARTCEEQHHNFGRLSYGVPTPVAGIKPEVEQHAQATKRKKPAGDKKPWYKKIFGAKADA
PAQSGMPLVIPVATGGGAELIASGMSALRGVTSIRLGSLFVNPVTVGVIGTFYSNKLNAGEEDILSDSQL
AALAGKSAPTRIRFQWVKDKYGRLIPVAYHTGADSGLDQVRVRAMRRNIFTGNYEFWADGAEKPTIIWTP
DELEFKAPGNTGNRDEPYLPSTITVLPLPGAEEMGSTSTSLPIPDEQSFDDYILVNLPHGMPPIYIYLSN
DHKYHVAPKGNPPLPAFPDAKKAVSKTLIKGGGKFRYRWKDSKKTIYEWDSQHGTVEVYDKSGRNHLGEF
DPVTGKQTKPADPARKVEK

>ABX17068.1 conserved hypothetical protein [Burkholderia multivorans ATCC 17616]
MNRRIAVVGDGLSSGGTIAPYGGPRLLVHGHQAALIGGQAFCAACKTTGIIAKAGGPYRLRFQGEVALEH
DIVLCGCSTPPSIVAILAGEAWCDDRLEGLGEVVSSRTSTDGVVSLKKGAFDEQIEAATRDSISGGWENY
PYYIETVDGRIYSGVLDARGTLPRVNTGDESHNYTVYWGDEAIAKEHSGVNHA

>WP_020379784.1 PAAR domain-containing protein [Burkholderia glumae]
MAGIIRIGDRRTAGGVVPVHSAARFFMTHAIACLYHPVTEPEHGDSRIAPAMSGPFGDGIEIAQHNDLCK
CTCDLISSLPDSERRWSGIHRVWDDHTFQIRRSTDASLSERQKMSGYRRVCMVIAALVVTVSGSAMLTAC
KSTLPPGESVLMNIDSSYGRADRLDTSALAIDGPLTEADDGRLYWTSPKAGTDRFGAIFRMTKDGHVSLV
YSFNQPDVDAAEPINGVFQASDGNFYGTTHTDKNHTKTGTLFRLTPGGKVTILHTFGVKQSEPQLPNSLL
VEDHGGTLYGTTIRGGPSDSGAVYRITRSGEFSVLHFFEPDKRNGAEPGGDLTLGFDGNLYGTTRAGGKE
NRGTLYRLSRSGEFTVLHSFAVFDDDGQNPGTGVVQGKDGSLYGTTAVGGQNGSGTIFRFSSSGKYTIVY
SFPPASSIGVGPSSIVVGSDGYLYGTTCSGGTNKIGYDSAGQFYRVSPHGEMTSLYSFGATSVDGTCPSK
ERLVVGKDGYFYGVTFAGGSHDLGTVYRMVVPK

>YP_008115884.1 hypothetical protein PP4_48470 [Pseudomonas putida NBRC 14164]
MSMRMNIFGRYQGLEGDQTTTGAICIASRARGRVHGRNWLLQGDPTTPCPLCGQAGTIIEGESRWRQDDI
PTALDGALVQCGCPSGSNRLVASGHAPAASRRAPAPEPVHEAPPQAQASNQVSSSYQPRAHQPSKTAQGM
EPGFYIVPRCVTYQEVLAELGAPQANLPSSILERLNPTYQRGFKAGEIFVIGDGLRRPVCTREELTAMSA
AKQAREALASLTPEEAEFMMRHQAEIAGLLSDVSLAMGVSEAMVGRSLDELSEILRKIEDLHKDQFIKHG
HLRHPEFFAERQKLFTQLSANLKATVLNKRLNLGNYENLRRDLGISSRSLVHHWSKAGAPSHIPGYSTHL
KKLAKMAKYLKAGGSVAITVGGASSAVKISEVCQAGNVKSCQKIKVTEAGNFSGGLAGGWLGGKIGSKAA
TKVCWKAGANGLVCGVVITGAGALAGSLLGMGSGEKLGEVIFEAIQDD

>EPY98077.1 hypothetical protein L799_04070 [Enterobacter roggenkampii EC_38VIM1]
MGYRSTNYGRGQALHGDRTTTGAICCSTLPNCTEHGRGVIRVGDKTTTCPKCGKQGVVADGEPRVNWMGQ
TSAVDGSVVICGCPHGTNRVIAPSGEWLGSGPSPEQIAQEKHQAMLAARRKEQEAEAQRQAEVRDRNRVF
AKSCLRGEGCNDAGTGSEPHTNFAEMAFYQAMPNDAAQHAQAAKRKAIPKPKQRSALYRWWNGHHEEIEY
QTAVASEERAWIARTAIADASELSLVGGRTITPGTWAVRGAALGEIATGGIGAPVAGLLIGMFPGKLNDG
EQDFIDRMRAEQMREAPTRVRFTWENDASGNPTPRGWHTPPGKDSVRVRRMEWDSRRQAYTFTTEEAPGI
TLIWTPDRTGESKPWDTGNHNPIRIPNPVVVDPLPEDTGIGVTTSPTPEEKTFADYILILPVGGVPPIYV
YINSDHKYHSPPKGNPPLSAFPDAKKAQAKTPIKGGGKLRTRWKDSKGKIYEWDSQHGTVEVYDRSGRNH
LGEFDPSTGKQTKPADPTRKVEK

>WP_008099917.1 PAAR domain-containing protein [Pseudomonas sp. GM84]
MVRFRIQGRNQALNGDRTTTGAVCLASGTGFKGHGREALRVQDKTTPCPVCGEVGTLVEGVQNFVIQGRP
AVVDGALVACKCPAGRNRVIALGGPGEAANPSATLQASQTATSDQASLTPPIKPTLGKMKPKPGTCQDPD
MMEQVASYIAGEINRNITHPSVLKMKKLISFDAAEENASFQNLPWYARLLPPDFRAMELSNTAAAMALWA
ERVGQNRPWDHKVTIAQQFGGPWQKQGQVDYFYDIWSNIHYGYVGRVGGLSESILLDGAGLEQIASDAIR
KVQKWDERKGPHRSADIKGMRAWDDIGDRVSISIGIKLYKQHPNGGITAQMLMDEVLALPRSSWGDGTRD
HVCK

>YP_004830205.1 hypothetical protein Entas_3709 [Enterobacter asburiae LF7a]
MPHFVSIDALGLALDGDKTTTGARCISSLPANQDTGRGMVRVGDKTTCCPLCKIPGTIVTGTPDFIIDGI
WAAIHDSEVKCGCPAGSNRIIVPLSDVSAITQDIVQPTGHSSFSRQTEELRTSFPPFPSPHISSPLSPPS
ESNSSTPQEVTLTIGLFFDGTGNNAVNTENMMKACTARHFDYTSVEAEVIMTRCAREEFGVSGISAGSYI
GYYTNVHWLHTLYQTDLLPDSTEVQASLYIDGIGTEAGKPDSLIGQSLGIADTGVIAKTDKTVAGLISKV
EQTLRNLKNLLNRPLLIVKSIQFDIFGFSRGAAAARHFANRVLAQDSAIIAAIRQGLNGIAFQGLPAGKT
RFIGIFDTVAAIGSPVNGMNPHSASTGEVKITLPAGIAEKVFHITAENECRFNFALNSVRPVWPELVLPG
SHSDIGGGYLPLVRENFFLTRPVTETVPLSQPGIQTRSYQRLVQQLPQLDTVPSLAPILRTSNILAETWY
DDRLPPDRYGQFQKRSYSALTLRNRLIRNDWAKVILRVMIEAAKESGVNFKSVQDNDALIIPEDLSTFCD
KALQMGKAVRDGKVPPAFTPQEMNLLARSYIHYSANWNPVVTNARGDIQGGAALAELISFVNRPDENWRR
TRYNMDREKF

>WP_016711172.1 MULTISPECIES: PAAR domain-containing protein [Pseudomonas]
MTRVSIHGKGQALDGDLTTTGAVCIASSTHYRANNQRALRLGDITTECPNCKRPGVIVEGVPFFNIEGKP
AVVDGALVKCGCPEGSNGVVAMGGRGLAASPSAAQQTSQAATSGQAGSTSPLKASLSEAKPQPVICKHPD
MMEQVASYIAGEMNRNITHPSVLKMRKLTSFDATEKHAKFQKLPWYARLLPPDFQAMMIGNTAAAMALWT
ERVGQNRPWDHKKAIRQQFSGVWHKQGEVDYYYDIWSNIHYGYVGRAGGLSESVLLDGAGLEQVASDTIR
KVQDWDEQDGPRRYADIDGMRAWDDIGDRVSINIGIKLYKQQSNGGITAKVLMDEVLALPLSSWGGSVRD
HVCN

>WP_009771570.1 PAAR domain-containing protein [Paraburkholderia hospita]
MTRLIALEGNLTTTGGRVLDGDATMLDDGQPLARHMGLASCPRCGQNGPIYGTALKWGMGASRGVRDGDI
VMCRCPRGTNRVIARSSIYDGG

>WP_010089448.1 PAAR domain-containing protein [Burkholderia ubonensis]
MKRHYLRVGDKSTAGGVVTDGIATTSVMGQQLTHIGASVMCPACSSVGHIVPIGPRFPDGWIGQKVALEG
DKVSCGCYPMPTMLPSQSVMFEQYDGEGLSSMGFAATDVAALTKADPEHWVRFKLDEQGSCEGLRCTAHF
ADGSVEVGVIDSRNTVAFDRPNGSPCRKVEIHFEGEKSSHDSVTERLISAILG

>WP_006162549.1 PAAR domain-containing protein [Cupriavidus basilensis]
MDVDGRGQPLSRRIITVGDETDHGGVVLTGSAHHKIGGKGMARLGDKVSCPLFYPDKRPHGINEIVTASG
PRMGGIRTALDGDRAACGCKLIGTASVRVGW

>WP_006164656.1 PAAR domain-containing protein [Cupriavidus basilensis]
MDFRLGDADEESEMAGVIREGDRLSRGGEVLRGGTRKFLGQALARRTDPVRCDVHGRSRIAQGNPNIRDG
NLEVAEDGHLCECGCALISSLPNSGSRQVADGD

>WP_006759017.1 PAAR domain-containing protein [Burkholderia ambifaria]
MKNAQGCEVVRLGDQTDHGGEVVECADDLTHLGVGVALDGHGVRCPKCDGLFPLLASGPRTHRGRLVGYR
GDKTGCGAIVIGQRTTEAE

>YP_007634117.1 hypothetical protein F504_3106 [Ralstonia solanacearum FQY_4]
MSSNQPLIVIGDSTTHGGQVITGDLSSTVGGKAMVREGDLTYCPKCRGAFHILRGNGIVFDGAGKTYARH
GDRTACGAQLIATQFQTIAARVEDGVPVPADAIAEAKAIAAPTSSGVCLECLLKAATTGSSTVIRG

>CCH09101.1 hypothetical protein NH44784_051581 [Achromobacter xylosoxidans NH44784-1996]
MAQRSVIRKGDRTSHGGVVVTGDESVQIFGQPMARVGDRVTCPKCAGQHTIVEGVQSVSSDRRTALEGMK
TSCGATLIASQQFYQLEHGGGAGAGGGVNDAPQALQAGAPAAMAAVVPVAADEAPQQCAQVQDTLKLTEA
MFDAKRAPVRLTGPSAYKPSAALARAGDDKLVMYEAWPAGQRVPVVLEPRKPLWTGDLLQRSPHEISERL
TEEPQPQPEQVAKSLGVAPKALLQGRDLQITIAKGMSVDDSVKRLDAQWVKGPPWADPTREVHTVGETMF
SRITLYSMPGEQAVIDHAVLHELAHSYANNARVDMKAWGAAAKSDGNFPSDYAKAGPPEDFAEFVVMAIA
TQGTPCENYARSIYPARYRQLDAMDLLEKSPAAQAA

>YP_001856969.1 GP29 [Burkholderia phymatum STM815]
MNQSVDPIIARFGDATDHGGEIVEAAQDLLEGGIGVALDGHLVACPRCGGKYPIIATGRRRHNGKRIAYI
GDITTCGATLVRSPQP

>BAN23884.1 GP29 [Burkholderia insecticola]
MRDNLSGRDVARLGDKTDHGGTIIEAASDLSHRGVAVALDKHLTECPKCGGTYPIIATSARKHRGVKVAS
IGDMTACGARIIGSEA

>EKD22557.1 PaaR repeat-containing protein, partial [uncultured bacterium]
MSKVVRLGDPSDHGGQMVSASGKLRVNGINECIDGDIHSCPMLGHGDTAVTGTAKLTDRGKNVVHVGDTA
GCGAVITQGSINLD

>YP_003774887.1 hypothetical protein Hsero_1463 [Herbaspirillum seropedicae SmR1]
MNGAARPTFNGKGMSWLGDKTSHGGIVMTGFRQSTWNGGIAQARLGDIVFCPKCAPHRHTISQASGMSVF
GVRSALEGDITSCGAVLLAERAAPKELTAAQAFMDGAGFDDRYVLLDSNGQPMPHTYYACQTQDGEIEYG
TTDDAGRTHFHLTGQQAEQVSFFVAG

>AFK63904.1 hypothetical protein TKWG_20935 [Advenella kashmirensis WT001]
MNNKSTPAATLGTPTTHGGEVTTATAAFTIEGRKVARVGDRITCPEHGDGFITDGGVASIDGRRIAHHGS
STSCGATLIVSGSGPTV

>WP_006761192.1 PAAR domain-containing protein [Burkholderia ambifaria]
MPTFVATLGTSTTHGGEVTSASAGVAINGRPAACVGDSVSCPLHGPGVIATGGFGTINGRQIAHHGSDTS
CGATLVVSDGGPTV

>EEY89993.1 hypothetical protein HMPREF0017_01410 [Acinetobacter lwoffii SH145]
MQLSAAFFMGKIQVYYFFVGECWPVIFLLFKISLLNNKNDKCMSKALITLGTKTSHGGMVTECEPSFLIN
GIAVHLNGMKHYCPKCQTMVAAIASDLSVTVKGRAVVIAGDKASCGATFLPMQHLTVSQK

>WP_016656006.1 PAAR domain-containing protein [Acinetobacter rudis]
MTKALITLGSTTSHGGVITEVDSNLKINGVAVHLEGMSHFCPTCKTTVTAIASGKTPKLNGRTVILQGDK
ASCGASFISSQGSVTSTG

>EJL97090.1 hypothetical protein PMI20_05684 [Pseudomonas sp. GM17]
MAYVIREGDPTTTGGKVIAGSSTTIVEYRKVARITDPVWCPVCQSVGYIAEGHNTWLDNQQAIAVEGCAV
QCGCPVGSNRLVATQSSVLSDNQPAVPVPTALVPQVVANTQQWAEAIRRGYSQNQFADSLPRDQVKGLAP
ISETALSAPARLSQQGVEPGFYIVQSPMSRAALEVVLFGRPDAALLEKFRRLNPQLTDTAKPGQMVVLSH
PENHQCSREEALLMDAAQKVSAALDTLAAEEAAFMVQYRQQIESVLSYGSTNLGVATAAAGNHLDGIKRT
LQAIESLHQTYFLRDGHLRSVQFFAERRALLARLDANLTSITKMSIAFPDHPDLKTALGISSRSLVHHWT
KAGAVGQIPGYATHIEGVSKASTVLKYGGWIGTALGGGASYVKVQDVCSAGNKEACEKVKFTEVGSFAGE
VFGGAIASPVLTQAMTSICAAVAVPTGGMGGVVCGLVVVGAGSYLAGKGGGAFGELLGENIYEVGQ

>YP_171503.1 hypothetical protein syc0793_c [Synechococcus elongatus PCC 6301]
MTTTPGIARLNDVTDHGGIIITGSDDTFVNSRPVARKDDLHACPLHGLNTIITGSRTVFTNQRPTARIGD
LCSCGAAIIEASEDTGAGD

>sp|Q4ZZB1|Q4ZZB1_PSEU2 Hypothetical protein
MSFIVREGDLTTTGGFVLAASASEVIERRRVARMGDPVWCPACREIGFIAQGNPTYIDELVAVATQGHEV
QCGCEPGSNTLTTSQEHVQADMDATITIPEELANTARQNAEHLARSMKDGSFTPDVLRPLT

>EJI88350.1 hypothetical protein Y71_1430 [Kosakonia radicincitans DSM 16656]
MWRDEIDGIGQGHHGDKTTTGATCYSSLQGSYWIGAPAPLRIGDKTGVCPACGKIGSIGEGTMKRQFGTV
PVALDGAVINCGCGLWLSALAVSDSC

>WP_019519219.1 PAAR domain-containing protein [Moraxella boevrei]
MSIPIITQGATTDHGGIVEECFETFTIDGKKVHLDGMKHFCPKCNKEVSAIASNHTKTMMGRAWVLEGDK
ASCGATFIANQSMGFVGKSSKDSSQIDTSGLGNNLLENTENHEYGNKFQILDRLTQTPLSNVKYKLVYDS
KEILGTTDEQGYTKFVSSSQASEVEIFVISNDEEVV

>EKU84617.1 hypothetical protein HMPREF9710_00052 [Massilia timonae CCUG 45783]
MKIIGWIREGDKAACGGVVAEGDPLCRGQGLAYAFQGAQMACTKKCSITDGLSRRMLMNGRASVIHGMRT
SGGCPLVSTLNDLNGVSNHGGPVATSFFMNADGRWTDAAPALGEHSYDEQVLLMHQRADGLPYHIETMDG
RVFSGRIGPDGLLPRVDTFGEDEYTVLWGDDALAKLQEEPTHE

>WP_016657152.1 PAAR domain-containing protein [Acinetobacter rudis]
MIKYYICIGDRTSGGGVVLEGNVSTIILGRPVTAIGMKALCCNCPQTIMQGQPMHTDQGKSIAYDGCLLS
CGHQVIASQNLMGWSNETGESSVPEQLISTPQKYHEFFTLLDDDNNPVVNQKYKISAADGSIVEGYTNEH
GQTEHLWTHEKLPVNLEVIDDENQPQFDGYHITDQS

>WP_003401893.1 MULTISPECIES: PAAR domain-containing protein [Pseudomonas]
MRPIIVINDPTSDAGQVLEGSPSMFINGLAVARVGDRVSCPHGIGTIVSGDETLLVDGRPVAREGDFISC
GARLMATQQDTVDL

>WP_019719374.1 MULTISPECIES: PAAR domain-containing protein [Ralstonia]
MKLIGWIRHGDKAACGGTVIEGNLTTNSHGRSLAYVGAHMACPKGCVIVEGHPFVTFDGKMTPHHGHRTS
YGCPLISTLNDVHGWGEGGEDVAEQFFLNADGEWAGVKEPSPHEAAYDEQPQLAAPPIEGVPYYIETMDG
RTFAGRTGADGLLPRIDTYGEDEYTVLWGDEALAKSSEEGQA
