# Supplementary material for: Bioinformatic Analysis of the Campylobacter jejuni Type VI Secretion System and Effector Prediction
Source: Front Microbiol. 2021 Jun 29;12:694824. doi: 10.3389/fmicb.2021.694824 (PMC8285248; doi:10.3389/fmicb.2021.694824)
Supplement: Supplementary Data 1 — PAAR amino acid sequences screened against the local C. jejuni protein database. [file Data_Sheet_1.ZIP › Supplementary data 1/PAARRhs_seqs.fasta]

>sp|Q8XTX0|Q8XTX0_RALSO Probable transmembrane protein
MSALLAAARLGDPVAHTASKGWMMAGLIAGALIGAAAVVVTGGAALTLVAAAAAGAAAGGGLGEVLGTMS
WAPRHVTGSLISGSFNVFVNGRPAVRAHLSQGICSDHPGSPQLVAQGSSTVFINGQPAARMEDMLTCSAV
ISAGSPDVFIGGATVTTDDISPEIPGWVNWTMLAVGVAAAAVLAGPLVAALGTVGGIAGGEAGSWLGGKF
FGDGSDGQKWSMLGGSLLGGLAGAKGANAWSKTTGTISAEPNRFFGARGPASGREFDPTRAGGPIRQLST
DSFQITHEGIDAVQRHVSRFGQDNANDFMVNRLRNIADGNSEATQYDKNFYTHELAEFERYTNLGWEVGQ
PTDPMEAYDLWNNTHTATLEDFGLKDGQLYHPDAPQ

>EPY94817.1 type IV secretion protein Rhs [Enterobacter roggenkampii EC_38VIM1]
MFEAARVGDDIGHSGALAGMIAGTIVGGLIAAAGGILAGAMFIAGLGASCLGVGVLLVGASLAVGYYTGE
LATAARDSIADAGASSMTKKGVITSGSPNVYINGKPAAMATDSTVKCSDDGSQQMAEGSSRVSINGLPAA
RIGDRTTCDAKVMTGSNNVIIGGDPQQTLPIQSEVPEWLYKVSDLTLLFAGLIGGWGGAAGKVGALSKLL
GKIPGINKLARIACRAGTLMTGVAAAGIIARPVDIVSGQKFLSGDDELDFVLPSRLPVRWQRYWRSGNPG
DSVLGRGWSLFWESRLEHYQDGLVWRAPSGDYVAFPKVPRGLRTYCESEKNWLEHHQDDSWSVYDVSGER
WHYAPLKDDAPSLLQRISEPCGNEILFEWNADQTLHVLTDSAGQRVVCRYDRDRLLGAWLDDEICLVSYD
YDEQRQLVCVTGRGGSVRRRFRWQDGLMSAHEDANGLLSEYRWREIDGLPRVVGFRHSGGEQLTFEYDFD
NGTRRATREDGAQAHWLVDDDDNVARFTDYDGRQTTFVYRDGELCDVILPGGAMRRSTWDKYGRMTSETD
PAGRRTEYHWHRLTDRITRTVYPDGTSSQAMYDLRGRLLSETDPAGSTTAYRYPDDEENLPESITDAIGG
VVRLVWNHQGLLTQRTDCSGSVTRFTYDHFGQLIASEDAEGNITRREWSRAGLLIAVIHPDGSRESLVWN
ERGQLTGWRDPLESEVSWAYNALGLPVSLTDRIGRVRQWRYDPRGNLLRLDNGNGAEYRFTYDAVGRPLS
ETRPDETVRHMEWDARGFLCALEENGRPAADGGIARRVQQFSYDDSGLLIGRTQRYAEYHYFRDLSGQIT
RIRRTPTAEGVALGIESDEIAYRHDAAGRVLSESGINGAVGYEWDALSNLSGLTLPGEQKLAWLHYGSGH
VSAIRFGQQLVTEFTRDRLHREVRRTQGAREQLRQYDSLGRRTLQRSELSTDVTLPEQALLERLYRYTAR
GELSGVSDSLRGEVDYGYDAEGRLLKHYEARQGHSRAQFSYDAADNLAANDDPAPVTDNRLQHWQALFMK
YDHWGNLVSRRNGLYEQHYAYDAENRLVSARGTGPEGRFEARYHYDALGRRTRKIVTTTHGTTNTRFLWQ
GYRLLQEQQESGLRSTYVYDPNEAWSPLARVDHLRDQSSGEIYWFNTDLNGAPLEVTDERGAVRWSGQYG
SFGEVRHQSEGFSRLVNRSAMAHQPLRYAGQYADGETGLHYNLFRYYDPQVGRFIVQDPIGLNGGWNLYQ
YAPNPLGWIDPLGLLTYNTMPSITGFQKHHIIPQQLKGHDLIKAADFNIHDIKNVIYLPKSADYHPTRTI
HSGSHPGYTKNIGDQMDAIYEYGKENGWKQAEYKQAVSEIIKNERADLRGGKTILNKNSVRKARC

>WP_001289079.1 PAAR domain-containing protein [Escherichia coli]
MSEGPGGPQGATAGGTLAMRMLSQQAMVASQMKRAANDKAIAQMLASKKSGPPAARLGDEIQHKSFLGAL
AGAVLGAIVTIAEGCLIMAACATGPYALVLVPALMYASYKASDYVEEKQNQLESWINSFCDTDGAINTGS
ENVNINGKPAARAAVTLPPPPPPGAIPEVPQGEPSWGDIATDLLESAAEKAVPLAKAWGNAVITLTDSNA
GFMDRLCAGTSLLFPAGPVLMEFATMVGGRGEIKKEVDFPEAGEDTALCDKENKPPRIAQGSSNVFINNR
PAARQGDKLECSAAIVGGSPDVFIGGEQVTYLDIQPEFPPWQRMILGGITIASYLLPPAGLLGKLKNLAR
LGKLGNLLGKSGKLLGAKLGALLGKTGKSLKSIANKVIRWVTDPVDPVTGAYCDERTDFTLGQTLPLSFT
RFHSSVLPLHGLTGVGWSDSRSEYAWVREQGNRVDIISQGATLNFAFDGDSDTAVNPYHAQYILRRRDDY
LELFDRDALSSRFFYDAFPGMRLRHPVTDDTSDDRLAHSPDDRMYMLGGMSDTASNRITFERDSQYRITG
VSHTDGIRLKLMYHASGYLKAIHRTDNGIQTLATYEQDARGRLTEADARLDYHLFYEYDAADRIIRWSDN
DQTWSRFTYDEQGRCVNVTGAEGYYNATLDYGDGCTTVTDGKGIHRYYYDPDGNILREEAPDGSTTTYEW
DEFHHLLARHSPAGRVEKFEYNAAHGQLSRYTAADGAEWQYRYDERGLLSNITDPAGQTWTQQCDERGLP
VSLVSPQGEETRLAYTPQGLLSGIFRQDERRLGIEYDHHNRPETLTDVMGREHHTEYSGHDLPVKMRGPG
GQSVRLRWQQHHKLSGLERAGTGAEGFRYDRHGNLLAWTDGNGVVWTMEYGPFDLPVARTDGEGHRWQYR
YDKDTLQLTEVINPQGESYRYILDNCGRVTEERDWGGVVWRYRYDADGLCTARVNGLEETILYSRDAAGR
LAEVISPEGKTQYAYDKSGRLTGIFSPDGTSQRTGYDERGRVNVTTQGRRAIEYHYPDEHTVIRCILPPE
DERDRHPGESLLKTTYRYNAAGELTEIILPGDETLTFRRDEAGREVLRHSNRGFACEQGWNAAGQPVSQR
AGFFPEEATWSGLVPSLVREYRYDSAGNVSAVTSREDYGRETRREYRLDRNGQVTAVTASGTGLGYGEGD
ESYGYDSCGYLKAQSAGRHRISEETDQYAGGHRLKQAGNTQYDYDAAGRMVSRTRHRDGYRPETERFRWD
SRDQLTGYCSAQGEQWEYRHDASGRRTEKRCDRKKIRFTYLWDGDSIAEIREYRDDKLYSVRHLVFNGFE
LISQQFSRVRQAHPSVAPQWVTRTNYAVSDLTGRPLMLFNSEGKTVWRPGQTSLWGLALSLPADTGYPDP
RGELDPEAAPGLLYAGQWQDAESGLCYNRFRYYEPETGMYLVSDPLGLLGGEQTYRYVPNPLGWIDPYGL
LCRRGQLKALGIPDSPGVYHIILDNKVYTGSGKSILNRLA

>ABX19863.1 RHS protein (plasmid) [Burkholderia multivorans ATCC 17616]
MSQPAARKDDPFTHTTLMGDLIGMGGSLLAGMGIGWLLTEGALLAAAAVLEVGTAGLATPLVLAIGVGVA
ATMQASGLNDKIDEAAKGLGNAISPPQEKGHIKSGSPDVFINGEHAARAADGADMDTVECQDHPGPQMIA
QGSESVYINDLPAARVDDKTTCDGTISKGSPNVFVGGGTKTVRDISAARPWVAWLGMAIGIALALCGRGN
MKWGNLKGKLPCLGIGLLAGLGGTLLGSLMRGHPVNVITGGKILDGADDTDFELPGPLPIVWRRFYSSHD
DRADSLFGPGWSVPISVELQLVRERGEVVSITYWDEQGRDIVYPAVSPGESYYSVPEGMYLICTAGGHYV
VETVDGLYRDFGRARTIADTETLKLRRLEDRNGNWIEVTHETAGDVIRPARLHDSAGRLLTLAYDNAHPQ
RIAAVELTLGVDGEQSETLVRYAYTDAGELAAVTDRSGHTGRKFVYEHGLMVQHTLRGGLKCFYAWQGTG
RDARVVRHWTDDGEAYTFDADLTQREVTITDQLGRITRWTWNEDRQPTHHVDAEGHVWLLEWNAMRQLIS
ATDPAGHVTRFEYDERGRQTARIDALGQTARTEWNGFYDLPVAEIDPTNARWIYRYDARGNLTMTRDPAG
FATEYHRDERGLVHTIRDARGGYKFLAWNARAQLTSYTDCSGKTTRFEYDARGALARVTDAAGHATVYEA
DAMGRVTAIATADGARQTFHYDDAGRLVEVVAPNQRRTRYELNPRGLLLSRTDAADRVVRFGYDNAFRLA
SLTNENRETYRFRYDRRDLLIEEVGLDGNVRAYEYDMRGLGIALREGKRQTIFERDAIGQLVAKQAARER
CEYRYDKAGRIAAGELYALTGRKPSLKNRVTLKYGSRGEVLEEYTPTGWLAHTYDELGNRVSTTVSGQQT
IDWLHYGSGHVHQIRVDGAAIADIERDDLHREVLRTQGKLTSQFGYDAVGRRARAAAQRGASAEVLLAKQ
WQYDAAGDVVQKRDQRYGTTSYRYDPTGRIEQATGPGLPSEVFRWDAAANLVSSDHPGGYVEYNRLRMFD
DKRFEYDAYGRLARKLSGHGPAREQTFEYDDWNQLKTVVTKDRLGVSTTHFEYDAFGRRIRKLNGSYSST
DFLWDGMRLVQETYHDRCGEEALTYLYEANSYAPLARIDHAAPAANDAEARDAVYYFHNDVSGLPEELTD
ADGELVWQARYKVWGNAVQEEWIARAPQQPAAAWGEVQTAATPGHVPRPQNLRFQGQYLDRETGLHYNTF
RFYDPDIGRFINPDPIGLNGGHNLYRYTPNPITWIDPWGWAGCTLTKAKSKDYDYTLRLKRSEYPQTFGH
ISDAIGNGHADIVTVQRGSAKLNRKLSLAGIKTKAGMDRDEWPMAMFKEGGDGASVRYIDPSDNRGAGSS
IGNALSDLPDGTRVKVEIFDE

>WP_017330434.1 RHS domain-containing protein [Burkholderia pyrrocinia]
MFEAARVTDPIEHTSALTGFLIGAVIGIALIAAVAFATFTCGFGVALLAGLAAGVGASGVLSLGEAIGKM
FTSTSGAIVSGSPNVFINGQPAAYATLIGVMCDKHNPVPLVAQGSTNVFINGRPAARKDDKITCGATIGD
GSHDTFVHGGTQTYLPVDDEVPPWLRTAVDWAFALAGLVGGLAGLVKAAGGLSRAVLPCAAKFIGGFVLG
EVVSRYVAGPAIHRAIGGLFGNPVDVTTGRKVLLAEAETDYVIPSPLPVRIKRFYSSHLDQAGTLGRGWV
LPWDLRLQARDGRLWYTDAQGRESGFPLVRSGQSSFSDSEQRYLTCTPDGRYVLHDVGETYCDFGRLDPD
TDRVAWVRRIEDQAGQWMQFERDSQGRVREILTCGGIQAVLDYEPAHGRLGTITLVHGDERRLAVAYGYD
DHGQMASVTDANGAVVRRFTYADGLMTSHANALGFVSSYTWATIGGQPRVVETQTSEGERWTFEYDLDAR
ESRVRHADGRSARWRYDARFQIVECTDLDGAQYRVEYNDAGMPTAFLLPGECKVALEYDEAGRIVAETDP
LGRTTRTRYDGNSLRPVEVTAPDGGVWQAEYDRQGRLVLGRDPLGRTNRYTYPDGLTSQPDAHVDARGGR
KVLAWNRLGQLVAYTDCSGKTTRYAFDGFGMPVETVNALGQRVAYAMRPTGEPVRIAYPDGSEESFEYDA
AGLVVRQVGLGGRIRQWRRNARGQLCEAIDPAGRRLQYRYDAEGRLFELLNEHARYAFAHDAGGRLASET
RPDGVTRRFAYDAAGGLRELTIVGAADPANRRDAGPVRVIRFERDPMGNLTAQYTPTDVTRYERDAGDRL
LAVERTPTEAGAALGIGPDVVRFEYDKGGRLIAEHGVNGAVGYGLDELDNVSTLSLPHAQTLQMLRYGSG
HVHQIRCGDQVISDFERDDLHREISRTQGRLLERSGYDLLGRKLWQAAGVSPETTGRMRGQLWRNYGYDA
AGELTEMSDSLRGSTQYGYDAAGQLLRQYRAADRHLEEFAWDAAGNLLDDRQRRSRGYVEGNRLRMWQDL
RFAYDAFGNLATKQQGPNRTQRFSYDGQDRLVAVRTEDASGAVEARFEYDPLGRRTATSETYFDVRGVEH
RKARKRFVWEGLRLAQEIRETGVSSYAYSPDAPYSPVARVDAVIADAVAAVAIEQAKHAARVYHFHTDLV
GAPLEVTDEAGEVAWAGRYAAWGKVEQGDRQLAAPRTEQPLRYAGQYADDSTGLHYNTFRFYDPDVGRFV
SQDPIGVLGGENLYAYAPNPLSWIDPWGWINLNTNGATGDFGVYVIEVQGELYKYGKADLGRVTQSSGLP
TRLHQQVRKLQDIHGKENVTGTVIERGHPTTAAAKAAETARLEDHFRTTGEVPEGNRKSFKPKGGCG

>WP_019848785.1 PAAR domain-containing protein [Caulobacter sp. JGI 0001010-J14]
MEAALAAARVGDQIEHSNAMLGFLIGAAVGLAVGVAMLGAVVAAPFTGGLSLCAGVAAVAALGGIVAGVG
AGAMAGGVLGGLMSVPSGPILTGSLNVLVNGRPAARGVMDIVACIKHGQVPKRIAQGSKTVGINGLPAAR
KGDKTECDGTIAAGSPNVTIGAEPGTFLPISPEIPEWMSSTAKWMMIIGGGVALGAGLFGAALGGLAAVG
AFVGNVAFGVVSSLAGKMIGGAIGEAFWGEKGRIAGETLGELAGVPGARNAIRSLRGHPVDVATGELIVE
HTDFELPGPLPLTWTRRWNSSSSVDGDLGSGWSHPFDMALEVLPREGLVRARLEDGRLAFFPLARPGEPM
INLSERLILHAEGDSYRIASYDGLSHLFRRHADGLHRLAGVRDAAGNLIQVERDAAGRLLALVDVGGRRL
QVTSDEAGRIVEIDAPHPTEAGTPQRLVSYAYSAEGDLVQAMDARGGATRYRSVAHLIVEEQRRGGFRFY
FRWDDPALGRRARCIETWGDGRLYYCRFDYRPDEHVTLVTDDQDAVTLYAYNRIGLVVLERGPLGHEQHW
LWSEAGALLEYKDGEGRTSSFAYDDLNRLVRQTAPDGASIRAGFADLEDVASLSSPSLGLPLFATHPTGG
VSHYAYDARGQLVSTTDPLGRETWFLRDERGLPLAIRDGEGVFRRYGWDAQGLLASESDGREARRDLRYD
ALGRPRSATVDGETTHYERDANGNVVTITRARDGAQVRLAYDAEDQVVRHVDPRGRTMAWDYAGLPFPVS
RTDPAGDTLRYAYNGTLQLVALTNAKGEVHRFDIDPAGRVVRETGFDGRQIHYGWDAGDQLVERRDAAGT
ARYRRDEAGRVIQANFADGRLHRFVWDAAGRMIGATTADRAVSLTYDAAGQLVGEKQDEVELVHRYDARG
RRIATRLPDGRTIAVAYDAGDDFTAVSLDGRQVAAVARDQAGREVARQAGALNVRSEYDAAGFLVRQRGL
RGGTAAAVIERRYTYDPYGQLLALDDLARGSKRYRYDVNDRLVGVDGATPEAFVVDPSGNVLPAGPLGVE
GVATGDRLRVWGDRRFEYDADGRRVRELRGAGDGRELRYAYDGAGMLAEVVERSRKGLRVTRFGYDALGR
RAWKESGYAPPAAANAAPGAAPPELKVARTVFYWDGDVLLAETAADAGGATADPLATLYLHEPGTFRPLA
LARRTTPDQAAELHHFQLDAAGTPQELTNDNGVVTWRDDFTAWGAVARQAEAQVDNPIRFQGQYADPETG
LHYNRFRYYDPGVARYVTPDPIGLAGGLNAAAYVFDPNVWVDPLGLSCTFGNQSGVKAYPDGSYRTPDGK
FASPQGTGARPGANAEVKVWDAIDAKPGWTVTRGQVAVRDASGQLRYYDGVATSPSGKTIGLEVKSGTAS
RTAAQRVFDSGLNSSPSNVATGVGKSTGITVDRAVLIRVP

>WP_017893263.1 PAAR domain-containing protein [Serratia sp. S4]
MSDIWAARKDDELIHTSPLADIASAVAEVAVYSLATAAVAAAAAAAAPALAGVAVLGAAATAASGCVGAG
LIVGFTASLTGVGEHISNGCDTVANWLFPPVVSGVILTGSANVFTNAKPAARAAGRLLTADEIKALPGPQ
PPQSFWDYGSELLAAGGNIISQLWQPSVAGPSLPSQALEEDKIACDKHPSPQYLAEGSGKVFINGQPAVR
SNDRSTCEAKVSTDVSKNVLIGGDAVVVRDIKSGKLPGIGLALTVLPLLLGNPSKLVKNLPCMIGGGLAA
AGANALGEAIHAAFNPVHAATGAKVLNGEEDIDLLLSARFPLVWQRNYNSRNRYQGLFGHGWRTPFETWV
DLADDGKGGVECCLHDETGRELRFPLPEVNKPSFNAGEGLMFRSGEEGQLVIADTDGSVWRLFVPLPQEP
SRLRLMSLSDEYDNALLLSYDKQQRLSQISDSANAMTLALEYADARFADRVTALCHNQQTRVRYCYNDTG
DLHQVVDAGGLITREFHYNDQSLLTRHQQVGGPYFEYRWAMFDDWRVVEHRDEAGGGCTIDYDLAAGLTT
VTEYDGLQHSHRWNSQQLITEYTDERGEVWRYQWNDEDMLVASQDPLGHGWQFRYDEAGNLVEEQDPLGN
IRLTQWLPQRALPVSIKAPNGGTQYFYYDQRHALVADVDALGHTQRYLRDDYGQVVQSVDANGGISHFAY
DEHGQLIRARDCSGKQTTYSYLPQGWLTEVTDAAGESTRYHYDNVGRLTQLQRAEGWQEKLGWNAQGQLV
HYQGADGRLTHYRYDSVGRLLATRNPLDGEVLRSYDTRGRLTALRNENGESYCFQWTAANLLQEETGLDG
ISTRYRYDECRRVIERIFAANTPAAFSHYFSHDAAGQLLNKQTPDGETRYRYNPVGQLLHAAFYRGDVWR
DFQPEAESEASFSYDLLGRVLSEQGNQGTLNYDYDPMGNRTQIALPDGRTLRSLYYGSGHLLQVALDDVT
ISEFERDNLHRELSRTQGRLTSRLHYDRLGRKDRREIFHDNRQRPAPASSSRQWFYDYQNNLTREEQNAN
PFAYQRYHYDAAGRLLSQDGTLPDTERYRYDPASNLLDEGQFRQRHNRVMHYQGIDYRYDTFGRTVEKRK
GHYRWQYHYDAEHRLCEVVRYSLHRSEPLQHMQFRYDPLGRRTQKQVWMQSQDLRQPGGKRQTTTFLWEG
FRLLQETRDGMPLTYVYADQGSYEPLARIDGGPQAQVFYFHTAPNGEPESLTDSDGTLRWQGHSSAWGKT
KYEENQQHLDYSQNLRLQGQYLDRETGLHYNLFRYYDPDIGRFTQHDPIGLAGGINLYQYAPNPLGWVDP
LGLSRTCKDPSKDATQWQGPHNRDYPGIDTYNNRTLKKGTILYALHPNGDQLPPYTVSHPTVRQYRGDTL
GYHEALQVKLNPAFPVRTQVRAYYVSEDIFVASGRATANPQWGKGGGMQFYIPEEARGKLIPGKIIDI

>WP_005970290.1 PAAR domain-containing protein [Pectobacterium wasabiae]
MFEAARVGDGIGHSSALAGMILGTIAGGLIAAAGGIAASALFFAGLGSCLVGGALLIGLSLAVGWATGEL
AAKVRDGIADSFASSMSKAGTIDKGSPTVFINGMKAAMAILSVASCSKDGPSMQVAEGSATVYINNQPAS
RLGDKVNCGATITEGSSNVFIGWAAWRATSENWASCCGNFPASTSSSVLPAVLAYS

>YP_004234389.1 RHS repeat-associated core domain-containing protein [Acidovorax avenae subsp. avenae ATCC 19860]
MSSHPAAARIHDPIAHSNANSRLLAKVVGIAAGAAVLTAVCAGTIAAGVAAGVSAVGTVVSGGLAAPILV
GAVILTGALASLTVSVVGGNIGEKIADYLVPETWEVKGEITSGSADVLINGRPAARATDAVPLDEVHCSD
HQIQPVNLIAQGAAQGPRQTLINDALAARKGDKVVCGAVIHEGSPNVFIGGAPETVRDYDEEASIWLRGL
LFVLEVRRFYKNIKCLWKLARNPKGVLQSVQCILQAAQAAGSAAMTLPAILGNPVHVACGAKLLGGDEDL
DFVLPGVLPIVWQRTYNSLDHRTQGPFGQGWSTPYCQQLHLGTGADGVATITYFDSDGRDIVFEAPRPGE
GQFSVAEGMGILCSEGGDYLAVTAQGHYQWFGNAQDALPGGVASGGVLQLQRVEDRNGNFHALRYDAHHR
LAHLADSAGRLLAFEYFPESRRLRQIVLRTGVEGETPEVLARYEHHGDLQSLQAQLAKVTDRCGEVVRRF
TYEHGLLVHHRLPAGLNCHYAWQRFDADLGHRAGPHWRVVRHWTDDGADYRFDYDLSHRTTQVTDAQGRT
RRWCWNGDHEITAYTDALGATWTQEYNELRQCLRHVDPLGHATTWVYDDAGNPIAQTDPLGRTQRWRWTP
VPASLMQASIGPAGDAWSYRYDDNGNLLEETDPLGHRTAYANDDRGLPIVITDAHGGRKRLQWDARGLPT
AFTDCSGQTTRLSYDHRGHPLEETDALGQTTRTEHDALGRLLRITFPDGASHAWRYDAAGQCVQARDALG
HTTHYSYNPRGQLLGRTRNVGGLASTIHLGYDAAHRLAALVNENRQTYQFAYDAADQQVGETRIDGSRHV
LERDTAGQVVGVTEYPMPPGAWDDVPGHAPVQPIHARLERDAAGQLVSKRIFTMKADASADARAHAPAMA
LQTRLAYRYTPTGELAGAEEYAPDGRRLSRHAWHYDRLGQMLREHSDCTIGGHGTDTEHASVVRHAYDAL
GQRIATVLPDGRTVNYLHYGSGHLHQINLDGIVVSDFERDGLHREVLRTQGRLASRFAYDGAGRRSATWV
RPAVLRMGTARGAGGWSPGDADWMRRLRHPGLEDTLLKRYGHDANGELVHEEHSRHGATVRRYDEAGRIV
ASLAERHPALQEAFHFDPAGNRIGALEAQALSSQGRGWVRHNRVKVLQDKRYDYDGFGRLIRKRIGGHTE
LHFRYDAQHRMTHASVIRAGQNGEPLRQVFRYHYDAIGRRIAKEDDFGATLFTWEGMRLLQECRGGQSST
YLYEPESYVPLARIDGAGAIEEHPAARYAFGPDARAGKQASVPDTNPDWSSRFNAVAANAGGSVSGTSAP
SSAPMEPTAQVYYFHVQPNGLPEEMSDTRGNLVWQARYLTWGATVQEHWQAFDATGRPADAPLAETCDRP
QQSFAPMPQNLRMQGQYLDRETGLHYNTFRYYDPDLGAFTTPDPIGLAGGINLHQYAPNPIAWIDPWGWN
RTTYCGKVQNKTTTHSTRKRAKEAAAHAHGGKKLPQPKKALPENATDAQRAALKAKQERYEQQQKYRNPD
RHPNSDYPESHYHTGNKPDITKPAPINNPVNNHHTWGRAARQRN

>WP_016248325.1 PAAR domain-containing protein, partial [Escherichia sp. KTE159]
MYEAARLYDPIEHTQAAMGFILGAIVGAVFIAVASAALVIFGCGFFLGLFMGFLIGKIGLGILEVGEAEG
RKHTVVTGKITEGSHNVFTNSRKAAIVERSTATCEKHPPVTRVAEGSTNIFINSKAAARKGDRTQCDAKI
SDGSDNVFLGGGAKAYLPITPEVPDSWRISTGWLFMAAGFLGGLGAALSKMSISTWRCVLKFSAGYFAGF
VATNAAISYAAGLFGFPVDVTDGRKVLLPDDETDFVLPGRLPIVCQRFYSSALERQGMLGGGWRMPWELT
LQETENGLIYTDRQGREHHSQPLNLGQQWYDPAEKLYLSRLDDGFYVAHTPEMDFYLFGRPDGNGVMRLS
RMEDSQQQAIRFEWQHGKLQRMGDDAGHLLLMHYTEVNGQARLSGIEELQGGRGGWLVRYDYDDNGYLAS
VTDRGGATVRRFAYTDGRMTEHVNATGFVCRYRYAEVNGTQRVVEHSTSRGAAWRFDYAPEGGHTVVTDT
RGRARHWYYTSQGNVTRYVDTDGGEYHYEYNGNNWPVAVKGPDGAETRMEYDVLSRPVKVTDTLGRETAL
EWYGNASLLSRVRLDDGREWRTEYDAHYRVVKRADPENHITGVEYGADGQPVKVTDARGGVSHPDYSTRG
ELLAYTDCSGKTTRYGYSVDGWLVHITDALGQTTRITHTATGLPQTVTRPDLKSEHYEWNALNRLTRHVQ
PSGATERWTYTPEGFTASHTDAEGRQERQEYGEYGELLGLINGNGAAYCFAHDAAGRVREERRPDGTARV
YHWQHNQLTGITQRGSLGGERHTRYEHDAAGRLTAAISSHSERRYGYNRLDQVTEVVLTPTEAGAAEGVA
ADRVAFDYDRAGRLTAEQGAQGAIRYRRDALGNPESLTLPDGRKTEWLMYGSGHVQGIRYNGRLVSDITR
DGLHREIIRSQGALTQYSGYTRSGQMAWQRIIRGEYAGSGIPSAEESENRKDWRYSADGELIMETGPHGA
ELYDYDRAGWLRSHAPAQGVQERFHWDKAGNPVNEYETVADNRVRAWGKYRYEYDEWGQVILRGEGHREK
TLAWDADGHLLRVISGDRTTHYRYDALGRRTHKVTRTDMQDR

>sp|Q8Z953|Q8Z953_SALTI Rhs-family protein
MYEAARVDDPIYHTSALAGFLIGAIIGIAIIALAAFAFFSCGFLAGLILGFMADQIASGVLQLGEAIGRS
IHHTAGKILTGSENVSTNSRPAARAVLSTVKCDNHIAEKRIAQGSGNIYINSQPAARKDDHTECDAVVED
GSPNVFLGGGTQTVLEISSEIPDWLRKVVDVLFVVASLLGGLAGAWRQAAKLGTKFGTKCAAKFIGGELT
GMAVSEAISGLFSNPVDVTTGQKILLPETDFTLPGRLPVTCSRFYASHLETVGLLGQGWRLNWETSLRED
DEHITLTGVQGRELRYPKMMLTPGHQIFGPKEQLYLSRLHDGRYVLHYTDRSYYVFGDFDSDGMAYLLFM
ETPHRQRIVFGHEGGRLVRIASSSGHHLLLHRTQTPAGERLSRIELVQGGTCGNLVEYRYDDNGQLTGVV
NRAGTQVRQFAYENGLMTAHSNAAGFTCRYRWQELDGAPRVTEHDTSDGEHYRFDYDFAAGTTTVTGRQG
ESWQWWYDRETYITAHRTPGGGMYRFTYNEDHFPVNIGLPGGRTVAYEYDIQNRVVKTTDPEGRVTQTQW
NGEFDEITRTALDDDAVWKTQYNAHGQPVQETDPEGRVTQYAYDEQGQMCSRTDAAGGTVVTAFDSRGQM
TRYTDCSGRSTGYDHDEDGNLTRVTDAEGKVVRISYNRLGLPETVNSPGKQQDRYTWNALGLMSSHRRIT
GSVESWRYTPRGLLAAHTDEEKRETRWQYTPEGRVTALTNGNGAQYRFSHDADGRLMREVRPDGLSRTFI
LDDSGYLTAIQTTGTQGGVRRETQQRDALGRLLRTENEHGQRTFSYNRLDQITAVTLTPTEAGQQQHRMQ
ADTVRFEYDRSGWLTAEHAGNGSICYQRDALGNPTDITLPDGQHLTHLYYGSGHLLQTALDGLTVSEYER
DSLHRQIMRTQGQLATYSGYDDDGLLSWQRSLAPGSAPVLPGQRPARQGCVTSRDYYWNNHGEVGTIDDG
LRGSVVYSYDRSGYLTGRSGQMYDHDRYYYDKAGNLLDNEGQGPVMNNRLPGCGRDRYGYNEWGELTTRR
DQQLEWNAQGQLTRVISGNTETHYGYDALGRRIRKATYGRHTGHTARSRTDFVWEGFRLLQENVQQQGWR
TYVYDAEQPYTPVASVTGRGESRQVWYYHTDVTGTPQEVTAADGTLVWAGYIRGFGENAADISNSGAYFH
QPLRLPGQYFDDETGLHYNLFRYYAPECGRFVSQDPIGLRGGLNLYAYCPNPLTWIDPLGLDLHHIIPQE
VWKTFKTDLKKVTGYVQNVTKKAMDVTNLIDLDKPFHGNHPAYSAYVKDKISELIKNKKLSLTELRNLQD
ELRSKINAAKASGKNLNDYFKGGC

>WP_005760427.1 PAAR domain-containing protein [Pasteurella bettyae]
MAESFDIVQRITQRINAFPRSTVQLSTPLNVVTPAARVGDIINHTSFWSALAGAVVGACVTAGIFALAGV
AFAATGGLASMAIGAIATYALSGGIEKITNAVTSFVDEAIGGEPSGPIILGSPNVLVNNKPLAIADLPLS
VGCTRHSPPPKIAQGSETVFANNKAVARKGDKTECSAIIAEGSQNVFIGSGQGNYVEMQPEFNGFQRALL
IGVEFIVPPTALFSKGIGKAVAQAGKCVATHGAYIGAMLTNRFKRSRLAPLFRNVAKIARGSAQESYKGS
TKIGHALSQHAGRKPEIWGGKIKGNMTTWNEQGIKHFDDILNAPGKFEQTISKKEIEFIEKRLPDGRGMR
LNQDWTFKGFID

>WP_017799540.1 RHS domain-containing protein [Erwinia toletana]
MADKVAARIDDPLVHSSLLSDFVSGMVEGAIYAGILLACSAMTLSGVGLVLGIGLTIAAIADGFPERLGN
AAGGAVDSLIGALGLTGPPDAVITSGSGNVHIMGKPAARAAGTVDHAFLNAPAGAEEEGPSAWEIAAGMA
AGIASTVAHPGAFFSALGEKISNVTASDVGDFFSNLWKDISQPTVASASPHSTPASMDTVACTKHSGPIF
IAKGSKKVLINGQPAARSGDLSTCEAKIDVAEDPRVRIGGESIVVQDIRSGKNFFAWFIGGMLGGGELKQ
VLQLMGKAFDRVMARKLLRSIPCPIVAAGASMAVSQGAVAAAAGVAGVASNAVQTPHPVNIATGAKILAG
AEDLDFALEDRIPLYWQRVYHSRNLATGMLGQGWMLPFESRLIRYRAANGELHFRWRDLVGRELEMGEVR
PGDVIQFAEDGITLYCTLEGVVVLQTSEGEHQLYEPDPTREGEWRIARIYDRHDNCQHLSWNEAGQLIAI
AGDNEAMAVELSYESVHGRLATVHQRAAGERYPLVRYGYNDQGQLISVTDADEVTTRRFSWDRASDMLAS
HSYATGLTVSYDWQPAADSTFWRVISYQVRDDQQQILESWIIDSDEQARNATVTCLSGGSTFHQWDAQYR
ITGWTDMYGAEWHYEWADQGEQLQATSGPDGERWEYGYDQRGNLTVVRNPLGETRLTVWHPVWSQPQQEV
LADGASWRYQHNALGDVVAVTDPQGGVTQLEWNPQGDLVAETDALGNVRRFWWNERGQMVSDEDCSGYRS
HQHYDATGRLLSATDAEGNTTSCRWSRAGRIEAIIRADNRETRYEYDAHGQLAGENIDGFSERKLQRNVR
GQVICQTDPAGHHTRFDYDRFGRLTRLINPNNDSWQFDWDSGERLLAQTDYAGRRKSYGYDDRGQVTSVS
QQPLAQNGEQQAPLVSQLEYDLLGRLTAKSNGETYTRYQYAARSVTLQRTTLAEHHAARQKAAEPEWDDQ
LSFTLDALGNLQNEQNHGGRWQYQYDALGNLQQSQGPDGTTQSFLRYGSGHLLQRNWQRDGQQADIAAYA
RDRLHREISRSQGPLTLETAYDPAGRIIKRRSAVLERRYQWDRLDQVAQQMLMSVEKNDSRPAFSQQRFG
YDAAGQVTHRIGAEREERFHYDPAGNRTDTAGQVVWHNLLRRLKGARWEYDGFGRLLWRKAEQGAVEQHF
SYNAEHQVTEVRLSGHREYQRVQYRYDALGRRTHKILHRHGQAETDAEIITFHWQGLQMAGEQSSRSPDH
SVQYLYNEGGWEPLARVDIAGDSQQTLWYHTDLNGLPERLTDEGGEVVWQGRFSSWGETERETHAGQLAV
PQNLRFQGQYLDRETGLHYNLFRYYDPVAGRFTQPDPIGLAGGINLYAYAPNPLNWIDPLGLKCQPEKWD
VSSHQSNKSAVKGKNLGLDSHHVGQKNIMKDLVEGYDPATAPAMLVPRVGHTVSKEGVGIVSRSQINAKT
GLPFANARDVVARDIWELRRVYPEIPNSKLQELIDMNKVMYPEIR

>WP_016974196.1 PAAR domain-containing protein [Pseudomonas tolaasii]
MADTVHAARVGDPILHTSVWAEILATVAEAAVYAAVTAAVIAAAPFVIGAAAVAAAGAVVISIGAGLLVT
ATSLIPAGDKSIGEHFSDACSDFFNAIIPPTPQGNIASGSVDTRINSQLAARAAGTQTDEPDEPSPKPSV
MDTIFGVLVGLNPAVAIYQTIDGIINPPMVAEPASGTRPAELDQVACMRHLPMPTQYLAEGSSEVFINGQ
PAARSGDRTTCEATVGSETDVSPDVRIGGEPLVVRPIQGGKSKIGMAAGIIAGILIARKFGPKSCTVGNP
VAVSTGSKLQDGPEDLDFTLPGLLPIVWARRYNSNDRRDNGLFGVGWSVFYEVEILRVPHPDGGDLWVYV
NAEGERLELGQLQPGNRFVSPLDGLAFFEMGNGLTVVEDIHDGLYQVFETDPHNPQRSRLVRLGDRNRNT
VSLHHDDLGRLLHLLDPNSRITVRLRYNDRHPRRVERVERLYFSDEGPGHLQRSELLVHYRYDNHGDLNA
VLDANDQVLRRFTYTPERYMSSHTLPTGATRHYAWASFKVPEQRPRPVRADGTPYTLPPLLEPQPDHEWR
VTRHWGSDGEDYRFHYDLAKGETLVVDSLGREDRYYWGTLYEVYHHIDPLGQCWHSDLLAGQLLKTTDPQ
GGEWHYVYDDLGRLIETRDPLGRNEHIVYTEHWALPLSITDRGGHTRTFSYDERGNLLSEKDPLGHITRY
RHDPQGQVVEIVDAHDKPKTLAWNRYGQLLLYRDCSNSESHYRYDERGYLCASTNARGETTQYRYDLRGQ
LIESERPDGRIDRYQRNLASQLTEYTDPANLRTQYHYDPSGRIQQRIDALGQKVRFSYDAYGRLQELRNG
NDEAYRFKWDALDRLTAQADLDGSYRVYHYNAVDDITGTDAHPTPAPEPRTTYEDGPPPLESDVPIRHRF
TRDAVGRLLRKTTDDGVTDYAYDAADNLLAITFKAHNGEQQQLKFRYDALGRLLTETSHAGELGYHYDAL
GNLETLTLPDKRQLNHLYYGSGHLHQLNLNGRVICDFERDQLHDEVLRTQGSLLTRTRYDRSGRLSQKSL
HYRNAAREELPLLDKRYEYDASDNLIIERLTQTQRRGGSDPRQSLPDDGLLGRFLGQSHGKSVVGNEHYI
YDATERMRDHRHSNPHNPELHRETYNYDAAANLLPTGRMGDYVKHNRMHVLDNKRNRCSAGR

>EQZ69713.1 hypothetical protein G985_00659 [Escherichia coli UMEA 3671-1]
MGTDYLAAKMEDPLEHTSVLGDFMGGLVEGVCYGVLFCASANPVGLAVGLTAGFIFSDVISEIGDTVSSW
FPPDVAGTITSGSKNVNVKSKPAARAAGAVPDEILLALLEAEAANPPDSKGMQLVKGIVAKSIMIAKLPL
LPAELGRMAGEKLAAYLKGESTPSQEDEQGFWSRVWESISNPVVDGPDPALHVETRLLDTIDCHKHRPQP
IQYLAEGSETVRINSQPACRNGDRSTCEAVIAHTQASAKVRIGGRSLVVKEIHTGKNMLAYYAGLIAGGF
LVSSVQALFCRTTAREFAGKLPCLMLGSVLGNTLGIVAGGTLSTSLSSLSSGLQASSQTARPVHIASGVK
ILGGEDELDFACDGLIPLAWQRIYSSLNDNEGILGRGWCLPFEVFLHQEPAVPGAQDSAQIFFHDMSGRE
LGLGDVPVGGAMFYVDEGFRLYHPLAGMFVLESAQGQYQIFEADPLHDGRFRLIQECDRHLNGIRYYYND
RGLPVRIEDDLQAICLHLDYHPQHSRLTAVYQQYRQEDTLPGVLRIRYEYNEQVQLTAVVDADGVVMRRF
AWDEEHGRLAMHQTADGLQAHYRWQPTSGLPGHFHVARHWLQEGERRSGEILFDYDPAARRATLHYGDGR
PDSLHEWDEQYNITRWQPAPDICWLYEWGDNRELLRVVDPAQCEYGFKYDERGNLIQVVDPVGQEYRFDW
DRDFAFPLKEEYPEGLVLRHVYNVSGDRIKTIDQAGLITRYNHDASGLVESVQDARGNLYRYAWNNRGQL
TRQTDCSGYTTHLYYDEYGRLAAVTDAQGNCTRQTFSAAGRLQKQIRPDGGETTCHYNARGQLAGVTDPA
RQSSRFDYNLRGQVIRHTDPQQRQVRFEYDAGGQLIALYNQKNEAYRFSRDSLSRLEESCDLTGCREVYR
YDSRSHVSEITRYPAPAVSGQETFLPQVTRLAYDAAGRVQYRENGDGAVCYRYGKNTLTLERFAPDDWQK
KQRGYENIAAQDTLHLVTDAYGSLLEEHNPAGIFTHRYDELGNRTETQMPDGRRLKRLYYGSGHLQQLNL
EDNDGQQTVLAEFERNSLHQEISRTQGSLTLRTEYDAAGRITARLAQMAQQRHGTPLLERRYSWDQRGFL
MSRYHRTQDAQALLSPEERSGSTWYQYDCAGQILSAQQHFTVRQYCDLAGNLMEERSPAIKNNQLMQYRG
WHYQYDAFGRMSRRTDEQAQRQDYRYNSDNRMVEVRFADRTHSRWQRVEYDYDLLGRRTGKRLYRWHDEG
EAEPAPERVRFIWDGMRLRGEDSPGKATEVLYVYNGDSYEPLARVDRFTRQVIEPQDTRPPKTTVYYYHT
ALNGLPEAMTSESGQLVYEARYELWGKETEAASAHTVLTVGQNLRFAGQYFDAETGLHYNTFRFYAPECG
RFTQPDPIGLRGGLNLYSYVPNPLSWIDPLGLKCWSTEQKNYWKDVGAKELTNPSGLYSPRNILEMIAGR
APKFTARVKVIKTGKIETRDIPYELHHKNIPQRQGGPGVHNKSNLDEVDPWQHQDTDKYRHSGIELIEVI
RGVNSW

>WP_019702905.1 PAAR domain-containing protein [Acidovorax avenae]
MPKAARLHDPIAHTYAREGHAAGAAAAVGIEFGAAVAIGAVVGTIACPGLGTAAGIAIGLGVAVASFVVA
HAFSLVGDFVQSFGEAFGRSFTSDCGTLTATGSTTVFINDKPAIRTGLDVAMCDKHSMPPSLVIFGSENV
FIDSYRAAREGDCVDCEAKISKGSEDVFIGGESVPIAEFRVREVPQSDRDFASKARFWAGILGGAAGALK
AGVKCFGMAVLTGVVGAKVMGEILPSFDGGHSAATGAGDSAGTAIGNFLQGKPVHVVTGAKVLLGDDDTD
FSLPGALPIVWRRTYASCDARTGALGTGWSLPFSVELVFEGGKAHFIDESGRDVPFDDLPPGGQMFSVPE
GVQLSRGENGAYFIGMPALGWIYCFGQRAGNSDGERLGLQQWADFNGNTIDFHRDGDGVVRHVTDSAGHR
LALRYAQAGGLRLVRVDLTAGGPAGTLVEYRYDAHGQLAQVIDRLGRCVRRFTWEGATLVAQTFASGLVA
RYRWDRPAPEGRVVQHWLEDAAPGMPATAWTFEYDLPGERPGDRRTRVTDHLGRVQLFDHDADQNVTRIE
DPLGQVQRMEWNELWQLLAWTRADGSRFTFTYDRLGNLTGATDPLGQTARLDWHERLQRVRAATAVDGTR
WHYTYDDRGNRTEVLGPPLDPGTPPHVPGDEGEARWRETTLHDPRGLPVVTIDANGGRQQWAWDERALLV
RHTDCSGKTTRFEYDANGFLGKHIDALGQTTRYVHDALGRLLSMTLADGAARSYTYDDADRLVASGDSSH
HLTRYHYDIHGKLLALQRPDGSTVHLGYDAAHRLASLVSENGATYRFAYDTANRMVQELRPDGSRRAFAH
DALGRVVALREDPGEDDVIEHAIPGHAPAAPIQTVYDRDAIGRLVEKRVQAAAREGIVQRFAYDRMGRVV
RAQTLDATGQSPNHTLTFGYSPLGDLTLETAEDAVAGTHTVLRHTHDPLGNRLATELPDGRVLRHLHYGS
GHVHQISLDGVVVADIERDDLHREVLRTQGRWASRWAYDPLGRRRAPRARPRIALPRPPATRPGSAASRA
AGVRPRRIAASPRHLRWRSARPRR

>YP_003333047.1 YD repeat-containing protein [Dickeya dadantii Ech586]
MLNDILSRVARVGAMHAGNRPNPPADRPQPCQGKPPTSPGKTIKHKSFLGALAGAVAGALVAAAVAAVAV
FLVGVTGGLAVAAVGALAVFAAGDLISAVTNKVSAMVDSASPAFGPVASGSGNVFVEKQPVARATKDTVA
CTKHNSPQLIAQGSESVFVNDAPAARIDDKTVCGATIKEGASTVFFGSGQGTYLEIADEFSWWEKALLIA
VEFLVPPSRGMFRGLGKLFTRGPMAVLKGMRAGALKTLEGLKSAVKCASDGFRNNKGLSRVTEAVRGFLK
DPVYIASGEVIESRTDIALGQTLPLVFERTYRSASGHVGLLGRGWHDSWSEVATVTRDGLNTHVVITLAQ
GYDIDFTFHQDVQAVYCPHYPEFTLHRRGDGFSLWHRDQQTWRDFSVVQGERRLLSALHDSHDNRIELVR
DPKGYLRQVRHSDGVTLLLVWQGEFLHQIQRIDGGQKTLLAEYRQDEQGRLVEANATHAYHLYYEYDTAH
RLTRWHDNDQTWARYEYDAQGRCVYTTCADGFLTARFDYLPDRVVMTDGLGQRSEFGFNDLHLMSWEQSP
LGHVTRYDYDEVGNLLREISPAGRVVEFGYLDDTGRVSTFTDASGHQWQYDYDDALRLCGVTDPLGREWG
WVYDAEGNPERLTGPDASEVRFTWNRYGLLTQVSDAAGEVQARLQYDHRQRLLSATDAESRTRQLRYDGQ
DRVVQWQRADGARFRLGYRRASWTLPEQLIRPDDKEELRQYDRHNNLLSYVDGNGALWRQTFGPFDLLTA
RTDAEGRTWHYAYDKESQQLTAVIAPDGSRWQWWLDADGRVIRERDMTGTETHYSYDEDGLCVSVRNGEG
DTRHFLYDARGLLLRETAPDDTLHYRYDAVGRLTEVSSATAHVQLDYDLCDRVVREWHNGTLLTRQYDDA
ARTVTRTLTWDGDADDTTGTLAPLTSLFHYTRTGELRQVQLPDGADLTLTHDAAGRESHRRGGSGFVQQR
EYDVMGWLTREMSGAQHDGHLLAAQTREYRYDGAGNLTGVRHNRDAEGYRLDATGRVQAVLSGGAGKPVD
TLARFHYTRSGLPQEAGRLTEWQSGRLVQHDDTHYQYDRAGRLIRKQVVQPGYRPQVWQYRWDSRNQLRV
VDTPTGERWLYRYDPFGRRVGKRCDQKAEEIRYQWDGDQIAEIRHYRHGQLVARRHWVYNGWELVVQQRQ
HTGGDWETDFVTSSQNGTPQALFTPDGTLRWQAPKATLWGQRQAEKSESPDPGLAFAGQLRDSESGLCYN
RFRYYDPAGGCYVSPDPIGVLGGESNYGYVYNPISGIDPLGLNGKKCMGVSESGHHVPSVRKSQGRPFEV
ARSDKTRPTLFPRGKEPEHDHWRMHDAERKYVGPRQGDFAGSDKELFDAYKKAYSSLDDIKVDVRSPNGT
HILGSNVTPSQAVDLIENWLTKQGLM

>WP_018001608.1 PAAR domain-containing protein [Paracoccus sp. N5]
MSMLDGMTAGASRVASRRATGHGGDTGPGGAPQHSDYHQSRIDAANAQTGPNGFEQGVDSAIASYNSDAV
QNTLTVAPVAMAAAYGAGTAVGAGLTGTAVLTAAATAAAPAAAAVVAGMAAGYVGFKAGEALGGWAMEAM
GFQRIAEDGEMPATVGHPIAHVSGWSLGAMVLGAVAAVAVGVLVVATAGAALGPIMLAVAAASAAGLVGG
IGFGFASVAGQYGTNKGVIKTGSPDVYFQNKPVARVTDVVDCSDHAVSKVAEGAETVFANNWPIARIGHK
TTCDGTINDGVPTIAIDIDTSAIALAIDVGWQSRLANIAVIAADLLPIGGRKPKGGDPSFAHHGEAPNSC
RSGFGCPVDVATGRFMETRTDLAIPGTIPLVLTRTHAVDSTGIQGAGWAGTWAQHLRLDAETVTFQNDEG
TQIVFHTPGDEVLSHNLRFPHLELLGRRSAELFVHDRRSQLFWVFADEGAATRRLSRIEDRNGNRIALLY
GPEGLQRVEHSDGFALAVHSQGGLIRHAVLDAPDAQDCTFAWDYNRAGQLVQVQSAQTGILRYDYDAFGR
LTGWHDAKDTHVHYEYGEGDRIRRLWSDSGHAGGTLDYDLGRRRTVTRSDEGAITVWDWTEDGVVWRETD
PTGQVWLTEWDQAFHVTARVDPLGGRSSFAYDAQGNLIRATDPEGAVTQWEYGPDGLLLAATDPAGNRTS
FRHDARGNLVGVTDALGRVASLGLGPKGEVLRVDRPGDVQERFFYDPLMRLNRWRDPDGHEIRSLTDTEG
RLIWLTDQIGAATRYDVSRGPDNPRGHIRAVARPDGAVTRLEWDVEGQLAAITDPDGNTRRYRFGAFDLP
LETVDPKGHRLQLEHDREMRLTAVVNELGERYEYRYDAAGRVVAERDYSGRIIRYDLDAAGRVVTATAPD
GSARHYAWSPAGRLLALRVEDAGGSAETRFAYDPRGLLIRAENDAATVEYAYDALGRVVSERLNGREIVS
DYDLAGQRVARSGDVLHLAAAYSRAGLPVSLSVGGHQPLDFRHDPRGLEQLRHSGAGFALAQGHTITGML
AEQIAGPFARLPEAARAGLGAASGFGDATRMGARLHRSYLWDRLDRATQIHDRSAGLTENRYDARGQVVA
QIRDAEPLQQFEYDPARNLAAVIEAGIAQPVESAAGRVRRRGRVAYRHDACGRVIEKRIEEPGFRPRVWR
MSWDGLGQMVGLETPDGRHWRYRYDGLGRRVARLSGQEGAAYQWEGDRLIAEAPLAEGTAAWDRARHWVY
EPGSFRPLAQLQDGALHYIVTDHIGTPREMFSEDGATVVWRAELSLWGELAELRRRAANDDAAPDCPIRF
QGQFQDPESGLHYNRFRYYDPDATQYLSPDPIGLEGGLRPQGYVADPNGWVDPLGLAGCPNRPGGYVTHD
ADPHGLLSPQQNRAPGHGNNRIDNRVQSHHPIQDAWARRNVPGYDSNQAPAILLPSSSGMSHAQISAAQR
AYRRQYGFGTDIRTEFNEAVRQMRAAGVPEARIRRVINRAYLYFDSLGAF

>WP_008924477.1 PAAR domain-containing protein [Pantoea sp. aB]
MVARKTISSAVRLITIVLAATVAGAAGGGGLGEVLGSMSWAPHHETGHLVTGSSNVFINGRPAVMSHMSV
GDCDEHGPALQRVAEGSSRVYINGLPAARTGDRLACSGVISDGSPNVFIGGSKEQTDAISPEIPDWVDRV
LLGVGLAATAVLAGPAIALLGFAGGLGGGYGGAYIGGKLWGEGSDGQKWLALGGAFAGGLAGAKGGAAFN
TWRNTPKSLINLKEIEPQLATDPDSAFFWSGRTEGVGGPDVAEGIAKSRGGVTLESTIKDKNIKMPEWDF
DNPQSIKAWEDVSASYAKQVSGEVRAVVGQSLREGNIWENVELPRLMGNDNVTKITTIDPVSQTEKVIFV
RDN

>WP_009907716.1 PAAR domain-containing protein [Burkholderia thailandensis]
MGEVQSSAPPDSRQKLAALAQRGSNADAVQTVSNMGLAINAAQVTAAGTSAWAAGTFQCFAGRVIAPLGG
AMLGGALAEAVGADRPVTWVLGKMGLPAVAKPGKAPARVGHKIVHENAFIGALTGLLAGIAVGVAIAAAA
AAIVATGGAAAVAIAAAGPFVVGFVSGAVGGFVGAAVAKGIGHTGSVTGAIADGSPNVSFEGARVARVTD
PVTCSKDPGTPPPQIAQGSLTVSVNGLPLARIGHKITCSAVIQEGCTTISADETTGTFGKIDANVSLLEQ
LVLTATDVIMMRSATKEGGLLDGVLRELLGEPIDMATGDYADYRTDFTWPHVLPLTISRAYAGRQPVEGL
LGDRWISNWSQRLRYRRPADGPATVTFFDADGQQLVYPVPHEPFNAINFWAPHYALHGNRARAVVFDERS
QQSLIFEPAHAEDDVARLTRIEDRNGNTIDFEYNALGRLCTVRHSGGMTLWVTCDSRGLLQSVSERPGGE
GELVRYRFDGKRLTDLHSRFQGEFHFGYTDEGWLNHWRDSGATEVALRYDERARVIATRTNTALYDDRFE
YDDEQRRTTYIDALGHRHQRWFDAQNRLIRSQDPLGRVMHASFDERGWLSARTDPIGRVSQYRYDARGRP
VKVIDVYGRESRYRWNGAGQLIERTDPFGALRWHFSAEGNLVAFEGPSGETRFRYDPRGLLVSRTDPDGA
TYAWRHDEAGRPDRWTDPLGRHTHLDRDRYGRLRSRTDAAGHRTVYGYEPGPSNPREALSSVTYPDGAIA
RFHYDSEGMLREAVNPLGHGIRYTWGAFDLLASVTDPSGAVTQYHRDGTARLTGVTNALGQRWTLERDAA
GQVIAETDWRGRCTRYVRNRLGQVTEKHLPDGVVLRYEYDAYDRLISLAGPLQKHTFAWGSRGQLTRAQV
WERSDDADAWRADNDVCLEYDDAFRLIEESQSGQAIRYEYDVMGRPASLGTPSGQTRWQYDLAGQLDVIE
SNGHQFRFGYDVLGRESHRRYLPTEQRRNWQPEWADRYPDGFAQRQAHDARSQLTSQVFGALPWHDEVAP
EAFGPQRARHYEWDVAGHCVGMQEERKGLPVEAGRWRYDARGQMVDAYHERTESRSARERYRYDALGHVV
EQQIDGGEIRTHDYLGDQLISAGPNVYKYDARGRMVARTELRDGFRPRSWRYRWDDFDRLREVTTPGGER
WAYRYDAFGRRISKVCTHGGRRNRLKRAAYLWCGSRMIEAWRTYDERDGSRHDIQRWHYRPSTHIPLAQE
RLRFDDQPDPQTSEWYPLACDPNGAPHTLYSSDGRALWRARRTAWGDTAGDDGRDSLRSAVREQLRLGHR
DSDEFDPPDCELRFPGQWADEESGLHYNLHRYYDPSTGQYLSADPVGLAGGLRTHAYVHDPMQWGDPFGL
QGYDTVRNHRAGNKQIDYDGQRWNVPKGKNPTEVIPESDPIGKKLQDATDNAAARWNTSNLTPAESNAIE
SARASGEYWRANLLQQQAKGRWIESQVKSDPDIAGMDLDWNRVGVDAVDPNTGLSYDIMSGSKSNMDAHA
MRMSDVVFRMITF

>WP_019658232.1 RHS domain-containing protein [Variovorax paradoxus]
MDGKPAARLHDPIAHTNAHARFWAKFAGGLIGGIAVGFAVGVAAAAVVGTGGLAGPLVAGAVVVGARMAG
GYVGASLGESIADALVPETLTVTGMITSGSSDVFIGGKALGAARASPDAPMDTVSCKNDSPQILLAEGAE
TVFINMGVASRKDDHTECGAKVSDGAPTVFIGGPTARVRDVADEVPLISKVLVTIFNVVMIYRGLRCLPK
LARQGKNALPCLIEGAVGLGMGIHGMVSSFGNPVHAATGGKFLGGESELDFSLPGPLPIAWQRFYSSHDL
RRDGPLGQGWNLPYSMELRLGSDDEGLPVVTLIDEQGRPMVLPDIEPGTRQYSLRDGLDLCRTEGGHYFI
HVPGGLFFLFEPPAEGAARAQTLKLARLEDRNGNFIDLRHDAQGRLTELTDSTGRLLALDYPGDSRRLAA
VRLAAGAPGELPGLLVAYRHDAEGRLIDVTDRNGAVVRRFGYEAQGLMSFHADAAGLECHYEWRGEVGDA
HVVRHWTNDGESYTVRRMPPAADDELALGETLVVDQLGREFAWHWNADRQVTDYIDAAGRQWHAEYNELR
QLVAITEPGGATTRCSYDPMGFMSSRTDALGRTQSTGWTEFGEPWRQTLADGSTWTYAYSDQGNLVRETD
PLGCTTEYAYDRRGLPIVVTDAKGGTNRMAWNECAQLVSLTDCSGKTTRYTYDGWGHLQTVTDAMGQRTR
LTHDAMGRLLSVSQPDLSHQSFRRDAAGRIVVATDALSRSTQFALGLRGQPLVRQDAEGRRIAWHYDSAQ
RLQALVNENGLHFEFVRDAADRVVEERRVGGTRVQVEYDANGWPVCITHVPGIGDDDLALQDGAEPHRPA
GPLRTELLRDAVGRLVEKRTGSHHYRYSYDQLDRLTEAIKLEAPQPGSDGEARALHRTVFAYDKLGRLIE
ETAVDELTGETHTLRHTHDELGNRTQTVLPTIASQPGVQRALNYLYYGSGHLHQVNLSQQHGDAPEVHQL
ISDIERDDLHREVARSQGALHTRFALDPLGRRAASWCRPGGLDSAFTTQDPSWRQAIDATGTPGARLLDG
LMKEYSYDPVGELRQSRHSLQGTTGHRYDATGRIEESVRSAANSERFAYDPAGNLLDASTAPGYVRDNLV
RVFEDKRYSYDGHGRLVRKLSGRHTDQRFEWDDESRLVAVHTTRRPGTPEATTQVTRFDYDAIGRRVAKH
DAFGSTRFVWEGMRLIEERRGSQVTSHVYEPGSYMPLARLDAAAGEAGAAAPANIFHLHTDQAGLPEELT
DQAGRICWRASYRTWGGAVTEQWESTLLDGRAASPANKALPRIEQNMRFQGQYLDRDIGLHYNTFRFYDP
DIGRFISPDPIGLAGGNNLQSYAPNPVSWIDPWGWAPKAPLSLPDGYRARIDRFNTSTGSSFEIHVYKPN
GTEAGIYGPDGFFNKHGTVGAEVKVTPKVSNVLNGIAVDELRKIGKLPALGTPNSRVAAREYSERVRKSG
LSGC

>WP_000000235.1 PAAR domain-containing protein, partial [Escherichia albertii]
AAGATGAAAAAVAVGESCFFSGMIAGFMTGALGLADDISKGCSELANALFPPSPAGTISTGSTNVLTNDI
PAARAAGQLVADTGKAGLTEKPEEEEHSFRDYASMLLNSGTAFFSQLWDPTVDGPSGQVKPSGVDKVDCK
KHDPVQYLAEGSSSVSVNDLPAVRAQDRTTCGATVSTDVSPNVVIGGESVVVRPIKSGKLPGLEIMYMAA
SLLMGKSQKMLKALPCMLAMAGGGMIASRMGEASRATFFPVHAATGAKVLSGEEDIDFTLPARFPLVWQR
IYNSRNPHEGMFGHGWRTEFETFVTTENELCCFHDVGGRELRFDTPAPGIQQYYADEGLIIARGDQGQMM
IADADGSVWRLYLPLSPDGKYLRLASLSDEYGNGLMLSYDEHQRLCAIHDTEGVLTVCLQYDDPRYPVRV
TRITEPGDEKRATLLLAQYLLDDAGNLAGVQDAAGRMRRRFEWTAEHLMAAHRLPEGLRSEYRWKKFDDW
RVVEQRTSAGGHNILHYDLEARLTTVTDELGHTRQHAWNDAFLPIRFTDEAGNDWHYVWNALGLLTEYRD
PECQRWQYRYDEAGNLTEEEDALGRITLTSWMQSRTLPVSSVLPGGGIYHYGYDACHGLVEQISPGTRRQ
RFERDEYGQVVSVADDDGVLQRFGYNRHGQMTVSTDCSGNNTVYHYNDRHWLTTVVDAQGERWHREYDDA
GELREVSGPDDWYERIGRDAQGRVVRHRTADGQDTHYEYDDTGWLVRRRDPRGGEVVRRRDSRLRLTELY
NENGESWRFIYGPNNRLEAEQGFDGALTRYTYDRCDRAVSRTFLADTVSSLTWLAGYDAVGQMVGLSTPD
ITRRYEYTADGELCSAEEIHADGTRSRVSLVFDEEGRVVAEEGIRGTVGYEYDRRDNRTVTQLPDGRKLR
SHYYGSGHLLQMALDERVLTEFSRDALHRETRRTQGQVFTQRRYDRLGRPCWRGIYHESSPLRAERECWQ
EYDLRHNLVREREVVKSPWPWKEYGYEAGDYLQEYRTCTGIREQFSYDAAGNIREHASSGPCRHNRLEAF
RGHGYRYDVYGRMVERELPGGEIQKLEYDTFHRLVKVTCTPADWNMLIRYVNYDYDALNRRVRKWVKYER
HAGSFSGRERETETWFLWEGMRLLGEEENGRPVVYVYEGPGSYVPLARIDGGREKATIRWYHCGVNGAPD
RVTNEEGKTEWRHDTGGWGRTESEYEYGMIRENLRYQGQYLDRETGLHYNLHRYFAPECGRFIQPDPIGL
RGGLNLYQYGPNPLGWIDPLGLKCGQPEWTNHGYKHFPPKNKSWKDIIKSTKSGPAKYSPDIDIKTLEYD
VFNTGTPVTNGKPWKVKDMGKVIGASEGKESQWVRVELSGGTIHGHPISLDEFRRLTTP

>WP_010447831.1 RHS domain-containing protein [Pseudomonas fuscovaginae]
MADIVGGVLEVAANVAIGALATAAVVAATGITVATGGLGACVLGAVVGVIVGVVMSKTGADKGLSDMCEG
IGNALFPPTVQATIQTGSKNTLTNSIPAARAAGTAPPPAPAGGVPDSEAANTPEEAPAEEEGPGFLDMAK
GFFSQMWRPTVANPAPGTQPKPLDLVTCTKHSPMPQQFLAEGSEKVSINGQPAVRSGDRSTCDGKVVSSG
TISPNVTIGGNSVVVREIRSGKTPGIGLAITVLMMLKGGKGKFMSNLPCMLLSGVNSFVVSQATGALTQA
IAGSPNPVHAATGAKVLGGEDELDFVLPGILPIDWQRFYNSRDERHDSLLGSGWSVPYETCVQIEPHPEG
GERLIYTDEQARRIDMGSIPLGGAVFSAGEGLAVRRHGNGQLLIESDDGLYRLFEPTLINPAHLRLSQWG
DRNDNRIYLDYDESGKLVRLRDTFDQVQVELIYSPQWPRRIAQIERLYPDHQREVLVSYAYDNGGDLAEV
RDALGQVQRRFAYDAQRRMVEHQLPTGLRCFYQWAEVGNREWRVIRHWTDEGDEYRFDYDLDNGTTRITD
GLRRVSTRRWNPQHQITEYTDNLGQTWQFEWNDERQLLGAIDPQGGQYRYSYDEAGNLSDSLDPLGRSES
TVWLEHWALPLVETDSAGHNWQYRYDPRGNCTHETDPLGQVTQYRYDARGQVVQIIDASGKHKTLQWNDF
GQLIEHVDCSGYPTRFSYDRRGYLQVVTDALGERTTYQHDAQGNLLQTTLADGRVEQYQRDSSGQLTGHV
DPAGHTTAYHYDRRGQVRQRIDAVGRQVQFSYDAYGRLQALTNENGESYRFLWDAGDRLVEQQDLDGSAR
RYTYDGLDDVTRLEYVPAPFGHGLAAVPNEPIKPIVHRLERDAVGRLVAKVTDDGRTEYSYDPVDQLTAV
TFTDNAGQVQSLGFAYDALGQLLEEQSAAGSLQHHYDELGNLQQTQLPDGRWINRLYYGSGHLHQLNLDG
QVISDFERDRLHREVLRTQGQLSTRSDYDRSGRLRSRLRRPAGPPTALPAPVQKHFDYDPADNLIGRLDQ
QPRGDQRQLLHYDATGRIIASQDNVQGQNETFAYDAAANLLDGPAASAGLVVHNKLLTYQDKRYRYDAFG
RMIEKRSGSRRVQRFSYDAEHRLIEVHNQEGARETVVRMRYDPLGRRIEKTEQDSNGYPLGETRFTWDGL
RLLQEHRNSQTSLYLYAEGYEPIARVDGLGALQKVRYYHNDLNGLPEQLTESDGHTLWQARYKVWGNTLE
EVREPYYIEEQNLRFQGQYLDREIGLHYNTFRFYDPDIGRFTTPDPIGLTGGINLYHYTPNPLGYIDPLG
LAKTSTAKLRSIWEEYTGKKSSYQIHHGLPEELRADFMTLAKLDVNNGEFFYDLPADKHILKPDGVHTKT
SPLGQEWNAHWKGWIEKNRGRLSAMGTDKAAKSIKRHLRTIARKAKISKFQSRCGNK

>WP_016509338.1 MULTISPECIES: PAAR domain-containing protein [Bacteria]
MSDHPAARVTDTFGHDAQLEGLAVGIAVGALLAVGVIATGGLGAIAVAAAVATGGTAAFAGAAIGKQLMG
PATGELTVGSPNVFVNALPSAMVHLAGGDCYKDPGSLRRVATGSSTVFVNGRPAARVTETMDCGAVILTG
SRNVFIGGPRQSPVCTALRGEEATFERFRIDAQAASAVYDPPESRRPPEGYRNATLEDLRKLRLKPDMLE
HPIDPNTKEPSEFRAAVFINDRTGAPLVAYKGTTSGADWKTNISQGLGRRTFYYDRAQKIARNVAKAPAG
KGARLTGHSLGGGMASAGSRASGLPATTFNPAGLNARTVPHPVTSDIDEVYVKGEPLHGLNTMPIAPDAA
ATRVWPLDPPSLRSAASDPRWKVRAAWRPLRSLHVGANIALNDVLLHMMDNVDASLSQHRREIEKSLAKN
GCG

>YP_006373085.1 putative rhs-related transmembrane protein (plasmid) [Tistrella mobilis KA081020-065]
MGRAARVGDAIAHSHKLAGFLIGAAIGIGIGLAIGFAVATGGLGALILGAVAGAAISYATESIGSAIGDS
MMGPSTGAITVGAPTVLVNNRPLAIAMDGQASCSKEPTPNAPVAQGSEIVFAENWNAAREGDKIQCDAKI
TEGSDDVKIGGPQATVMEIDDGIPLWAEVLVIAAGFIGPGGVKGLFKLAGRGGLKAAIRGAGQSIRGASR
AIVTGMTRARGLASAGARRMAQAARGMPGRIRQFLKDPVDMATGDWVDWRTDIAIPGVLPLELTRLHRSG
AAGATGGFGRRWTDSWSQRLLHDAGQDALVWLTEDGSELAFPWPGHWGDGENPLHPGWVMEVRGPETTLR
DLPSGRWWAFPTPDVEPARLALAGARARDALTPANDHAAPPAHVIAMGDAHGNRIDLDRDPAGRLRAVRH
TDGHHLRVETLPDGRYLSVDLVSDPTGADVSPIRLLTCRFDARGHLTFVDARTTGIYRYETDATGRVTRW
SDGGSTWSELFYDDADRVVETRAADGLYGARFAYDDAAGTVTCLADDGAVTTHTHDALGRLIRCVDPEGG
VTEQIWGPRGDLEAVIDPLGRRSRYTHDRFGNLTGITHPDGSTEILDYDVLGRPVAITDALGNRWRQTRD
DTGRLTAAIDPEGGEMRWRYDGAGRVTAIAAGPGAGQPFAVTRLAYDAAGRVSAITDPTGATSRFAYDRL
GQVMVSIDPAGAVTRLQRDDRGRVIAADLPDGGRITAEYDGEGNLTRLVDPLGRETRNVYGAFDLLRETV
DATGAAYRIAYDGDARPVAITNPLGETATLTWDRNGRLIAETDFGGRSWTYLRDAAGRMIERHEPDGDIR
RFSYDEADRLIAEETASGIRRYGWDAAGRPVRAEEGGHVTEWRHDALGRVVAEVQDGLEVAISHAGAGPR
SRVVTPWGATGFTWDPAGRLKGLTAGPGALAFSFDALGRETLRQDPQGFTLAQSHDPAGRLTGQRVTGGA
DGRAVVDRRWRWDVAGQPVAISDARWPEQRFTYDGRGQIARALPGRPQGSAQVEAFIYDAARNLAGRGRD
LPDGAETTAARPRTPADTAPPAGLDRWRLGPGGAILARGHTRYAYDARGRLVTRRTDRPGFRPEIWRYVW
DDRDRLTGVTRPDGSRWAYGYDALDRRILRRRVDAGGRVAEGKAAGSPDAVRYLWEGDRLVAELPLDAAG
RPDAARATLWHYAPGEIVPVARQQGERLWYVITDQIGLARELVTPDGRLGWAAAHDPWGAINDNAPPDPD
AATDCPLRFPGQWHDPETGLHYNRHRYYDPETGQYLSPDPIGLHGGPRPQAYVESPTELADPLGLASCPT
MLARGQAALQGAGRNGLRPAMLGLETIADNPQLLGHWNDALRWAAGSTRGNAYTKLLASLEEGVMPGVKE
WENAFGTVNQQFMKLARADGFDIAQVHHWNFPKGDFATQVLDPRHLVPTDSRAVHEAIHELTTGGSKWSG
PVDPRHIIDIPEWSTPIQF

>ABM33406.1 YD repeat protein [Acidovorax citrulli AAC00-1]
MAAARQADEIGHVSVWARLARVGLRLASGMVETLLVAGVVALAAGVSVATMGCGAILACGLLAGFIGGAT
GWSDYKEKKIQEMTEDIGDLDITGTLGIRGAATVRINGRAAMRAVADAAVCRDHGQPNPNFIAEGSDSVF
IETYPAARKGDKMMCAAQIASGSDDVLVGGNKTAYLEIADDRAWWETALEIGVGLAMGRGNFLGKVGCLA
LGAVMGMAGDALGRGFRALIGYPVHPATGGKVLDGSQDTDFVLPGPLGIAWRRFYSSHDHRGGTLHGAGW
SVPYEIELHVERLAAGAPPSRITYVNPQGRHIELPAVAPGTALFNVGEGFTLGCTAGGHYEVGELDHVAW
QFGPAPQEAGTHVLKLLRIRDRFGHWVGLRYDGERRLAGIADHLGRLLRLDYQAGTRLVAAIHLVQAAPG
EQLGLLATYRYDAGGQLADVQDRTRATVRRFAYSEGLMVRQEDAAGFACHYAWEDAAQASGPERQDGARG
PDGRHLRDRRVVRHWTEDGESYAIAYGVDGSFDGGPAGETGGWTRSTDQLGREERWQWDRWHNLTAYTNA
VGATWRLAWNERRELLSCTRPSGATTTFQYDDNGMQTGVVDPLGRLTRTLWDSQWFEPLRTTGPDGATWR
YEYDRQGLLVQETAPDGGVTRYAYDAQGQVVQIQDALGGARTLQWNERGLLVRHTDCSGRTTRYGWDGWG
QLQSVTDALGQQTQGVVDARGQLRSLRLPDGSSQGFEYDAGGRLVEHTDALSRATRYGHNVRGQLLWRRD
AQGREIGAAHDGAHRLSALATENGGVYRFRYDDADRMVEEERLEGTRVGLEYDADGHVVAVVHHPARGED
VFHELETQAQEGTLREGPAGQNAQAPRRTDLQRDALGRLVEKRVGGSVLRYRYDAGGRLVEASRWRRQAG
AQAESKADTEAETLELQHTTRFEYDALGRIVAEHAQDAASGQVHTLRHEHDALGNRTRTQLPAVNSRAGR
AVLRRSLNYLHYGSGHLHQINLGLAEELAQEAPQESLPGETLQASGLDNVLPEPVREVHRLIADIERDAL
HREVLRTQGTLATRYALDALGRRTGSWTRSGLGLQDAAGEDWRAAWQQQVEALAQRGPSAAVGLLKQYRY
DAVGELRESVHSHKGRTSWRYDATGRVEQVLRAGPGAQPGGGVQGRSEEVFRYDPAGNLLDASLASRMAA
NDGGPGGAGSPGTGSTGYLRDNLVRVYEDKRFAYDGFARLREKRIGRHTVQRFEWDDEDQLVAVETTRHP
GTAQATRQRVEFRYDALGRRIAKQDAFGRTEFIWEGMRLIEERRGSKVVSYVYEPGSYVPLARIDADGQR
LEGSGHGGLVGGAGSDAAGRATSANPGTGYASLNPMAAPGSSAAGQAASASAQTPAESRLRASAQVSYFH
NDPSGLPEEVTDEAGEVRWRASWRTWGSALEERWEAVRIDGSAIPAVQQRHRNEDTLEQNLRLQGQYLDR
ETGLHYNTFRYYDPDVGRFISPDPIGLAGGLNLQRYAANPISWIDPLGHENYVIIGEGQDAVNRYAKIMS
DNPKLKGHEFRTIQDDWKPMMRKSGASRLEFGSAEWERKAIQANVDWIKDRHAEGYKFIDIGEDGSPNRS
SFYKAEKDALSALGVKPMKGNSTHIAAARAAAKPSGRPPSKTGC

>WP_001542648.1 PAAR domain-containing protein [Escherichia coli]
MTEKSAQEKLAELDQRDSNAETVESIATTGHIASTGIMAVSMVGATAKVGLAAAAANTCAAGIAKAVAGF
GGPLIAGLAGGMLGGWLGTKAGDWFMDTWGKDHAVSGPTDIPACVGHHIVHNNSFLGAIGGLIGGLIVGI
AVGALVVATGGAALGVLAATVAAGAGGLAGGFVGGAAMVIGSRWASETGQIVEGSPNVFFEGKAVARVTD
PVECSKDPGSPPPQIVEGSKIISVNSLPLARKGHKITCSAVIQEGCKTITADKTTGQYGPINADMTVLEQ
SVVSSLEVLTALWGAKQLNRAANERISQGFSDPVDTGTGEYLDYRTDFNYPHILPLTLKRAYTGRHPVSG
LLGSRWLCNWSQFLEFDSNGKNVTYFDAEGLCPAYSTEQAPYSSRNLLVPHYRLLGNRERAIIFDEYSQL
GYIFTPISPSARRLRLTAIKDRNRNEIHFIYNAIGHLTNVTHSSGLSLRVMCGPQGQIFRVTDESDGSEL
VRYDYISHGDEQRLSDVQTRFNGALHYTYTEQGWLSSWRDNGPTHFHLRYDDEGRVTATGTQEGLYNDTF
RYFPEERRTDYTDATGATTTLWFDESWLLKKQRDPLGRITEWERNEYDQPLCIRQPGGRITQIKRDYAGR
ILSETDQNGRKREWQRDEFGQVTAYQDHRTTAVYHYNAEGNLIRREVNGQNWQYRHTEDGLLKEVTYPDG
SREQWGYSARGGLLSHTDAEGRTTHYTEDRWLRLTGLVDAEGRSVNWQYRPGADNPHEKLSAVIRADGGA
ETFRYDGEGKIALHTGAMGQTTRYRHGAFDLLREVEDAGGQRILCNYDGAARLTQLTRSGNQQWRLHYDA
AGQMAGEEDWSGRRTVYIRDEQGRLAEKHRPDGSVWRYARDEYGRVTTISGEHQQLCYQYDRHDRMVSAQ
VYERSDGSEAGYTLTSEVKLEWDERHRLVAEEQDGQRTEYRYDEAGRLAGTTTPDGETQREYDASGILTG
YRSNGHRMDFGHSPAGLEKNRRYRPEDEESWLAQTPLNHAVYMQEQGYDTCGRTAWQKQGAERLAGSHQS
VASWRPLGEHRYAWDKSGRLTGHEVWSKTRTERETCYQYDARDQITSVLRLDADGPAQEERYRYTVNEQI
AESRINGILSQHQYSRECVTQAGDSRYEYDACGRVIKRTEQKRGFRPQVWRYRWDDFDRLREVRTPDGEV
WQYSYDAFGRRTAKRCVIRAEWKRHPHAVSEVRYQWLGIALSTSEKRYADGSPALREQWHYRGGFDLLAK
ESRAANDDRSHFYPVVTGPDGAPQEMYSANGRKVWTKHRSLWGLAANDSPDSERESCDAGFMGQWQDEES
GLWYNLHRYYDAGTGQYLSQDPLKLSGGLNTQSYVHDPVGWCDPWGLAGEKCPTQMKTIIEEDFAAKKGD
ALKGKQAEAYDAIKIMLSRGESGKNQHSLHGDLKGKSAADLPGSGKGRGGDRVLYSETENEIIIHDIVDY
HKK

>WP_002223804.1 PAAR domain-containing protein [Yersinia pestis]
MTVAQSIGTGYGAAGAQSALRQTALGQQSPARTDYQVSNPNVGNIARASDSLLNVVESQQFNTLVTAGFG
MQAIAAGVAGGYVGAKIGNKLGHGIARALNFNQVATEGESPAHLGHPIAHQKKDWGVWGAIGGILLGAAA
AALVVVTFGTGLVVIAAAAAAAGLIGGIAAATGAALGQYGDNKGVIAEGSANVFFEGQPVARVGDKIQCS
DHPSSPPPMIAEGAKTVFANQKQIARLGHRTTCDGNINAGCGSLAITQETAYVYEVADSRNPYLRWSAVI
LSFLPIQKKFEQGFRSLKKPPNTAVNATHNCPTGSDPVDMVSGDYLQVWPVIDIAGVLPVRLQRTYRSGD
YFTVSGCFGHKWADSWSQHLVVHEDNIDYIDEEGVGLSFFTPENKVQAVNLYNLRYELVGERHGELRVFD
RSTQQTLHFNQQQQQQRYLSAITDRKGNRIDFRYQQGELISVEHSDGYVLEIDSRGRTIHAVELVTQEKR
QKLLQSTFSERGYLVQCQSFQYGTLSHEYDPKGYMVRWRDTDSTDVAVRYDISGRVVALKTSTGFFADHF
IYHDKERYTIYRDGEGGETGYHYNENNLLIKLVDPLGNTTLTDWDLTQKIKETDALGRITRFIYNERGDL
TAVILPDETRTEYEYNPSGVVTAFTSSAGDSWQYQYDRQGLLRQVTYPSGQTMSFRYGKKGEVLRKIIAE
DQVWRYHYDHHGCLSTIIDPKGNSTAVTLDVLGRLFSHQNALGELTRYTHSDAHASPAGSVTKMVMPDGV
EQAIAYDSEKRIAALTDGAGKTTRYEYGGFDLLTGLIRPDGQRLTFGYDTLTRLNQVTNASGDTYRYTRD
RAGQVISETDFTGRTVHYQYDAVGRRIGARYPDQRLVRWHYSMQDQVLAQQTWHCDALSSTLVGTVSYGY
DGAGRLLSATNADAVVEFDYDEAGQLVAERLNGREVRHQWDALNGTPVARQVGELGLTFVYGAQGELTRL
QLAGHQPLQLQHDRLGRETVRESAAGFIQACNYTPSGLLAHQAAGRNSALFQQQLIAPESPALHGSAVNR
SWQYDRAYNVVGMDDGRWGKTQYQYDRNDQVVRADFGGFLPLQEQFSYDVNQNLREHRCLPRGAQAVLAQ
ASQQQQAGRVVKRGDSQYRYDAAGRLVEKRSQKDGYRPQLWRYRWNEQDQLSELITPTGARWRYGYDAFG
RRIRKLRVVDTPPLNEMDAPSTGPATASLAGYAYLWSGDQLIEEVPVYADGTVAYEQGIHWLYAPGGLTP
MARYAQGKLHYVVADHLGTPRELLNEQGKVVWASRLSTWGQAELWRQAANEEDRVSCNLRFAGQYADAES
GLHYNRFRYYDGETGQYLCPDPIGLEGGLNPYGYVHNPVSWVDPLGLATCPMREVNGTKIFGKGQKDGTP
GHDQFSEVIANKLAMSGKFKEVYLNRSYNFANGKGISGRRPDIMAVDMNGKVHAIELASKTDMGRKFPSL
RTRNQDAMKNLPSIDRGSVIVLEHQYNSSKIKNALDNLISGI

>WP_010325298.1 RHS domain-containing protein [Marinobacterium stanieri]
MGLLLLLQPLRLAVELYWLFLPSVQGWRQLAQVLLGGGAIGATIQGDVTGKTITGASTVFVNGIQSNRAV
IDKVICSKHVNKIKNIAQGSGTVFIESYPAARKGDKIQCGAVISEGSPDVFFGAEAETYLEIDSEIPQWM
SSTADWMMTVGGSVALLGFGGAAFIAKGVCGLTRFAGTVALGEVGAAAGSEVGGEIGYRIFGETGREVGK
LAGSLLGGLSGGKLGNRTFSGHPVDVVTGALLTERTDFVLPGPIPIEWHRVWLSSSTHQGELGSGWHHPY
DMALSELKGAPEAAVGVRLQDGRIVAFPEPWESKPAFNRAEQLVLHRVQDGYRMDDFEGRSYHFLRRLSE
HSAPDFMLDAITDLQRNRIALRRNEFGQLLHMKDGTGRCLDILRSSCGRHITSVVLRGAGGEADHPLVSY
GYQQTPDGLSDLVSITDAEKATEFFAYTNHLITEEKRRDAFCYWFQWDQTSSPLTARCTKTWGGDNKVPH
FYRELAYTPDERRTDVLDGRGTWMTYIGNELGYVHKEIQPNGDKNTYSYDADGLLVSLRTPSGETTYGHD
ELGRLVLSVAPDQAQTEYRYLVATIHQHIPQPYNQFNTLTTADGADHLFSRDDKGNLVQYIDPEGRHTRY
LRDAETGLVQAIQDAHGEWVRYQWNAAQQLASIIHPQGGQERFEYNHLGLLSCHYRDGVETRFNYDGMGR
CISSSRSDGQEQHWSYNAEGHLRSHQRADGTRLEWQYLGDLVYRRINPDGSHFNYQYDTDHNLVALVNER
GETYRLEYDENERLVGETGFDGRQQRYRYDDKGQLVEWQDQDRLVELTRDPMNRVTQALYRLVDNDGTPL
EQTAEHVSFVYDPLGRLLEADNGNRRLAYRYNKAGDLLEEWQDNTCIQHAYSESGLRHSTRLPDGRTLAF
EHNEQHQLRELSLDGQILSRHQYDVWGRERQRQCGHLTLLNDYDPLDRLVRQRAGRTTQAPVVARQYRYN
QSDQLIEQDDLARGRQRYHYDVREQLVAWDSQHPQTGHQQGEYLFDPAGQLIGVKEEALDSSAQQSSSVT
TPQGLVQQGRLTHSGDARYLYDARGNRIQRLRGRGGAISTQYRYNLKNELIEVVEQTPHRSTRIRYEYDP
LGRRSQKESWQYTTEGGRLQSHVRTDYLWSGDVLLQEDRQTLVAKSEGTTAAASVPHERVIYLHEPNSYR
PLLQLRNTGTNINSADQVYYYHLDHLGTPQELTDAEGRVVWQAQYRGFGRAKVVNASIDNPIRFLGQYED
SEVGLHYNRYRYYDPGSGQYTSQDPIGLLGGEQLSQYVSDPVNWVDPLGLQRECGEIAKRTDDVILLPHK
DKFGNVISRNPKSIQDQMTLEAAQRGEGIVKIQSLGDPNFKGMQKMELEIISVGGKKSNVHYVRDPATGK
TMDFKFKKHSVDYIHKYEKG

>sp|Q8XQT2|Q8XQT2_RALSO Putative rhs-related transmembrane protein
MADHDPSTQPPAEPSGSAEARLAALQTLENGEATKQSQMKWVDGANYGMLGADVGYGVYAAGSAAMGAGA
TGAAAAGAAAVAAVPAVVALGGSWLLGKMGVTGKLEEGFEWVGDKLGLTIGRGDPHPACVGDDIAHSSGF
WGMVAGLAVGVAIGAMVAATVATGGLAGALLVGACMAGGLSIGGALAGASQNMGSNCGKIATGSGNVTFE
GKAAARVTDLIACTKHPGPEPLVEGSLTITINGLPSVRIGHASHCSGKVNSGRKSIWIDKTTGQFGPKNP
ELTAGEEFLAGLLGGLVGAKIGGAVGRGRREPTESAERQGVKDETTTPCKDPIDVATGEMVDFRDDLAIP
GVLPLTLTRRYRTRSDDAGLLGPKWSVNWSQHLRLDDGHLVRFNDGGGLIITFEAPDAELNGINLREPRY
RLEGTRAAPRILDDDTRRVLVFSPLADGAVARLERIEDHSGNAIAFDYDEHGRLIALRHTSGYRLALAYP
GGAHTVASITLHEASGATHRLVDYAYDGPMLARVSSFQHGTFHYTYDHRGWITGWRDTDQTDVRYRYDEA
GRVVETGTREGYHTGHLVYEDGRTRVLDADGEWLYEHNAEGLVTRETDPLGNSTQREWQLGRLTSETDPL
GRRTDFSHDAQGKLTGVREPSGAVTQFQYDSQRRLAAMALPTGDRVALEYDKQHRLIARTEPDGTVKRYR
YGERGELLRMVDGERETRLDYDDQLRLVVTRLPSGARLGTRFDVLGRLLEDTDPDGNATRYDHASGPHNP
RGNVAQKTLADGTAHRTVYNSEGLPIEQTDPLGRTTRTTYGPFDLVTGTIDAAGHATRFEYDHATRLTRI
VNALGEAWTYRYDAAGRLAAETDWGGRTTGYTRDAAGRLLTKTLPDGGAWHYRYDLADRLVAVDAGDVTL
TYRYDAAGRLTAAAVHHDAATHVTRFRYDGNGRVIEEDQHGQLLKHIYDAQGQRTLRKTPHRETRYGYDA
LGALTQVGGLSITRDGLGRETGRQAGDFIAQRQYDALGRLLRQAAGPRAAFEAMQTDPVQALQWLTRQSY
RYDAAGQLAQVETDTDRFTYQHDPRGQVTSVSSIRQPAEHYTYNAAQNIAAHGRQGPIDGRHYLPGGLPE
RVGHTRYRYDARGRTIEKTIEQPGFRPKTWRYEWDGLNRLVKVHTPDKGSWAYRYDAFNRRVEKVNTGTG
ASVRFVWDGYTVAERWGQKRDGSTGTATTWHFEPDSHTPLAQETDAQHYAVFCNPTGLPLEIYRATGEKV
WASRYNLWGQALSEDTPPGDEALDTSLRFAGQWADEESGLHYNLNRYYDPDSGCYLSIDPIAIRGGHRTQ
GYVQNPLWEVDPLGLAVCEKRYARYKELRNEGMSPAEAARLSREGALPGVPGSQGGTAAGGRKFGPKSGE
SEPNWGDLVRKYEGDPPADMTNPHGHHAVFKKGRGTKMREYLDESKDILENYDIDWYKGRENLGWAPNKN
HSTAAAKAVRDALKDAHENIGTKEAVVEALSKIKKHFRDDTIGTIFE

>WP_016508756.1 MULTISPECIES: PAAR domain-containing protein [Bacteria]
MTVSPAARVGDEIAHSNAGTGMLLGVLAGAAVGAVLVAATVATGGLALVAAAGAAAGMVSAGGLGGMYIG
EASMGPPCGRFTDGSPNVFINGKAALFTAGSFASCDKDSGRIPLATGSSSVFINTGMAGREGEKVGCSAV
SVAKVSPNVFIGGDSAQDPRVEIQPEVPAWAVTGLQILGVAGAIAALPFAIATVGVAATIGGAVLGGVGA
YGGAKGGRALGEALGLSEAGKRALETAGGFLGGMVGGVAGTKGTQWFNKNYEIKYNPNVLSMNGAGAFSV
KSRIPPSEGLSPNDPYILFNKTYKDARPQPRGQGPGGGRLQANHGLQGKWAKENLRQYGYDDRLAPAETI
ETGATKPFEHTIISNRQNARAAARLADGKGKWSSTLDEELEFTAQDYKAAGYSDETISKILDRQYKMLDK
LNVPYTPVAGY

>YP_005058592.1 RHS repeat-associated core domain-containing protein [Granulicella mallensis MP5ACTX8]
MSDPTEPTAQQKLDALKAEGSNQGTVDAIATGGHAISAAYVADGAVAAYGAGGTAGWIALRCFATRLVVP
LAGAMAGGYIAQAIGADEGVLKVAEFFGAERQAQPGPQPAVVDDQIAHNHAFSGALTGLLVGVAVGAGLA
LMIGTGGLLAPLVIGAAAGFAGAAVSGAGAKMASITGHITSGSPDVYFEDKRVARVTDLVACDDHGEKQI
IEGSETIFINDLPLTRIGHKIKCSAVVQQGCTTIFADETSKLYGEPDAEFSPLQQLFLSAVEVLSFRSAS
REGGLLDGLLRKLFGEPIDLVTGDYAEYRTDFEYASVLPLRLTRCYAGRQQVEGVLGRKWISNWSQRLLY
AEDGRTVLLEDAAGQRLVFLTPTTAANSIHLKAPYYMLSGAGPETRLFDSRSQQTLIFVRSAGDSLVGRL
AAIEDRNGNRIDFVYSRNRLQRIVHSDGVAFEVATTPEGHVLWVAMVGNDQPLVQYSYDERGNLTSVHSL
FKGEFHYDYNEHGWLTHWRDSAATKVWFEYDGGGRVIATRTPEGIYNDRFIYHDTERRTLYIDATGAQWE
LWFNSDHLVIREQDPLGHVTQHTWDSLERKQTMTDAAGRVTNYQYDDAGKLTAEIDWVGRTTRYQYDRQG
LLTEVQYPDELKSRRNYDLHGNRVKSTRPDGSSLSYTYDEQGRLLSQTDSTGSRRTWEYGPQGRLVATVD
AEGQRTEVEQDVWRRPQRIKDAAGFSTLFEYQAGPDNPRAALSRVIHPDSGEERFSYDSEGLLARQMGAE
GQLRSSDYGAFDLLRRVTDPEGHSLSLEYDGAARLTGLTNAMGDRWIYTYDAAGRLAIETDWAGRRTHYL
RDALGRLQQKLLPDGVEQHFLWDNRDRIVGVATATSRIEYEYDTADRLIRAATYYLPENDSDPETSSKPQ
SEVRLTYNRQGQLIREVQNGMPLSYRYDDAGRCVSVISPTGETRLQFDSRGLLAGFDSNGHGLEFQRNAL
GLEVERQYKPRTPSIQTAFSLQQSYDLCGRLGEQQAGGHRWNSPEEPTFFASRELSRRYEWDKSGRLRGV
EDNLRGKTDYRYDSRDQVTAVLREQGLNGGAPAQESYQYDALMNLASSNAGAHKYRHGQVEKASNSTYHY
DKRGRVVSKTVLKNGFRPQTWTYEWDDFDRLIEVRAERGGRWRYTYDAFGRRIEKQCLTPVKAGAVSRVT
YLWQGAKVSEEWRTAAEDESAIEIDRWHYKPATFHPIAKETLARTEIDPFALAESTFYPVVTDEAGTPRE
LFNAEGDCVWRAEYTLWGEISGNTPGPRSSDAECNLKFQGQWKDDESGLHYNFQRYYDPEIGQYLSSDPI
GLEGGTRSYGYVHNPVSWVDPWGLADALGTIKYPINPNLTPVPGSRQDAIDGAWEQERDLVNTTGSGTVN
WTPEQSQELLNTGEVNGYTGHHINSVSEEPSWAGDPRNIRFLPNGRAPGMSNDHLYSPQGHRGNWRNRTR
GRLIDREAMINQGKCG

>WP_003849018.1 RHS repeat protein [Pantoea agglomerans]
MLAAGTGIGAVIGGAAIAGLIFSGKLEEIGDAAGKFVDSVIDPGPPDAIIISGSDDVLIMGKKAARAAGT
VDRGYLNMPVAQDEGIDWAGIGMLALTGVAMAMKTTLNPGAALMSVAEKASHITSDDIKDWGKSVWTSLT
QPVVESANPYAAPMPQDKVACAKGHMVTSSNFIAQGSKKVLINNQPAARNGDKSTCEAVIKISENPRVRI
GGDTITVRDIHSGKNMLAYMAGNLLGGALAGVLPQLIKFGYSRLILRGLAKEIICPLGGIVATEAAAQAV
IKASSTAFPVNIATGAKILAQDEDLDFVLPDRIPLRWQRIYHSRNLAAGILGTGWMLPFETRLYRLPDNQ
LMFRDMTGRELGMGKVNTGDVIDFQEEGLKLFCSPNGAMVIQHHDGEHQLYEPDPLNMGEWRLHRLYDRH
ENAQYFEWNKQGQLVRIFSDNEALDVELEYQEWGRLSAVYQVCGNTRRCMVSYRYNEQNQLIMVSDADNI
VLRQYGWDRASDMLAWHSFSTGLKVQYQWQPALDSRHWRVSSYQVLDEQASVLENWRINTDEKERIAYVS
NDEGVSSQHRWDMLYRITAYTDEHGGSWAFNWAGTSEQLNEMVQPDGARWEYAFDARGNLTMERDPLERT
TLKTWHPLYALPLKEVLPNGAVWQYEYNLAGDVVSLTDPEGATTLFKWNEQGDLVERIDAHCNRHCFWWD
IRGQLIREEDCSGYPARRQYDDTGRLVSITDALGNTQRFAWSPAGRLEILTRPDGRETRFEYNKAGLLCG
QSIEGILAHKVTLNSRGQVIEAVDPAGQKTQFRFNRAGRLTTLINSNMQEWHFSYSSTGLLQQQQDYAGR
KTEYHYNALQQVESLIRYPDSSSEMPPQVTNYEYDALGRMTARETCEHRTEFRHSALALEICRAPYQEWR
QAAIEMRDPEHAEYQIFTYNKLGRLISEKNHSGEYCHQYDALNNLSATSYPDGQKIDFLRYGSGHLLEIQ
LSFNAKKLSLAGYQRDRLHRETNRTQGVLTQETYYDVAGRISHRRCLDNPRKTLIAERRYQWDQADQIIR
QIYTDGTPSSPQEKYRQLLWGYDAAGRVTQSIMPGCDEQFLYDAADNQTTQDLHPVRNNMLRRLDGVRWE
YDGFGRMTERHDSHRGIGQRFFYDSEHRISDVQIEGDIEFSRAQYLYDALGRRTEKRVWRHRQEQPECTK
FAWLGMQLVGESSTHRPDTGVRYVYAENSYEPLARIDSTGAHSDIYWYHTEINGLPDRLTDEEGKSVWRG
NFSVWGRTLSEQCNASWGVPQNLRFQGQYLDRETGLHYNTLRYYDPRGGRYTQPDPIGLKGGLNTYTYVN
DPMVWVDPLGLIPWEKGTFNSWFNGASVQDIIDNKSAVESALRSPGGMHEMFPVSIASKAKELGFSAEEL
KAMTVPTSEITFINVTDRNGMPVPNGPHHGSKAGRHFHNKLISDLKSAETKMQAIDIIETHHSIHMKRTG
CF

>WP_019093391.1 PAAR domain-containing protein [Pseudomonas fluorescens]
MLAGAVAGALIGAAIIAATAATGGLAVVILAGSVAAGGLSMFQLVKGLSTIFDLPEPTTGELIRGSPNVF
VNLRNAMRAGEDVSSSCTGFPVAHPPWPFPVTIAEGSATVYINGKPAARLSSKMTCGAHIKSGSPNTFIG
GPTLQVEFVLDIEGWLHTGLEALGLVAAAGALVLAAMAGLAALLTTVAVGAAIYGGMELLGQLGDRLGPG
YRDLLQGIAGLALLGAGPKMAKLSAERNAARLANQSQVLEVRTAAQVNEAMVAEGNLPAWLEGTQVKTEI
VPPGRQYQMVVAKGQAEAIMQGKPAFGGFAAPEPIPSQAYARDKLVILDRFKTDVSHVITVETTAPQKIH
SGITGPLENYKGGVQQVEFVGDRNLKIVGTPGVLPVE

>EFH12446.1 hypothetical protein HMPREF0731_1329 [Roseomonas cervicalis ATCC 49957]
MADGLPAARVGDPFGHSAAMTGVLVGLAVGALVGVAIVATGGLGAIAIGAAIATTGGAGLAGQAIGQTIE
GPVTGALMIGSPTVLVNARPATMTVLANGMCAQDSGPPRLVATGAATVLVHGQPMARVSELMDCSATIRE
GSPNVLVGGPSVEIIKPEPEVPTWLSNTMMAMAIGGTLIATGGIAAGYGLGAAVGSLVGGVGGGYLGGKA
GGMAAAAMGFGATGQAVGEVVGGVFGGALGGGFGFRGGQAAGNRIWTNPTTRTGVMLRQGTSGGNPAAVA
AVNRMPPDFRSEYAAARAANWKKPNGDTWWPPNDGAVGKPVRTTIDPTTSGPPTTVDRFGGEHGSFLGKP
GDSFSARALPGEPSGPPNVYKIDKPTHVEQAEIAPWFDQPGGGTQYKLVHPTNATTADGKPVPYSVKDAK
RDGYMSDGP

>WP_002415833.1 PAAR domain-containing protein [Yersinia pestis]
MGVTTLGVVAGGLIRSVGEKIGSMCHHDVGQITTGSKNVKVNSKRAAHVELSTVACKDDSAIQRMAEGSS
NIFINSKAAVRLEDKTTCDAVVDSASSNVTFGGGRVQYLDIKREISDEMRDLSEKLFIVAGLAGGIFGAA
KQAGCFGLKCLSKIALGEMAGAAAGYGLEKGVGAIAGYFGYPVDVISGQKLLTGEGDDTDFILPGIFPLH
WSRIYRSENHHVGALGQGWSLVWERSLRKEDDSIVYQNDEGREIVFPLIKRGERYFSPTEHIWLARTERD
TYAISSPFETCFIFEAFSEAGVAKLASLEDLNGHALYFSYDDIGQLKKISTTSGYGVYCQYEKGRLVSVA
CVKGGTPGTLVRYQYNEQHQLVSVTNREGQITRQFGYHGHLINKLADVRGLECRYTWADIGGTPRITHSA
TNLGEQWQFDYDIDNQQTTLTDLNTGQTACWGYNAQHLITDYRDFDGGKYAFDYNDLNMPVRVVLAGERT
LVLVYDALARPIQITDPLKRETHIDYHRNSLRVVRRQYPDGQVWKGEYDRTGRLLKENAPDGGVTLYHYP
GASSLPERITNAVGAQTHLGWERHGQLTEHTDCSGKLTRYEYDIDGHLLTVIDAENHSTHYSYNRLGQPT
GIRYADGRKEQLRYNAQGLVEQFTDPVGRQLHWRYNLRGQPVSFTDRLQREYRYRYDCHGQMIELDNANG
GQYHFRWSSGGQLVEEQYPDNLVRRYRYGESGMLMALETTAPTVDDLTVSRQVSFDYDAGGRMTQRLTGM
SATRYDWDIMDRLLLAERVPTAVGEQAGIVGHGVRLAYDKAGHLLTESGDLGAVTYQWDPLHHLAALTLP
DGQTLSWLRYGAGHVSAIRHGDTLISEFSRDNLHREVSRTQGILTQYRDYDAMGRRL
