# Supplementary material for: Bioinformatic Analysis of the Campylobacter jejuni Type VI Secretion System and Effector Prediction
Source: Front Microbiol. 2021 Jun 29;12:694824. doi: 10.3389/fmicb.2021.694824 (PMC8285248; doi:10.3389/fmicb.2021.694824)
Supplement: Supplementary Data 2 — C. jejuni 488 strain assembled GenBank (.gbk) file. [file Data_Sheet_2.zip]

Archive with 1 entries (1 files):
- Manuscript488SuppData2.gbk
